# Supplementary material for: SIRT6 regulates Ras-related protein R-Ras2 by lysine defatty-acylation
Source: eLife. 2017 Apr 13;6:e25158. doi: 10.7554/eLife.25158 (PMC5391209; doi:10.7554/eLife.25158)
Supplement: Supplementary file 1. — DOI: http://dx.doi.org/10.7554/eLife.25158.015 [file elife-25158-supp1.xlsx]

## Sheet: protein summary
Accession	Description	Score	Coverage	# Proteins	# Unique Peptides	# Peptides	# PSMs	Area	Heavy/Light	Heavy/Light Count	Heavy/Light Variability [%]	# AAs	MW [kDa]	calc. pI
301129200	telomerase reverse transcriptase isoform 2 [Homo sapiens]	0	0.56	2	1	1	1	9485074	500	1		1069	119.972	10.7114
13491172	periaxin isoform 1 [Homo sapiens]	0	14.29	2	1	1	1	1.18732e+07	500	1		147	15.9213	5.70654
37537522	epiplakin [Mus musculus]	0	0.24	1	1	1	1	3.6274e+07	500	1		6548	724.183	6.07471
124486773	dynein heavy chain 2, axonemal [Mus musculus]	2.75939	0.45	1	1	1	1	4.85437e+07	500	1		4462	511.981	6.46826
109288014	kinetochore-associated protein 1 [Mus musculus]	0	0.5	1	1	1	1	9.0722e+07	500	1		2207	250.198	5.99854
114326474	neutral amino acid transporter B(0) [Mus musculus]	0	1.62	1	1	1	1	3.65615e+07	500	1		555	58.3851	7.12256
157167152	vomeronasal receptor Vmn2r108 precursor [Mus musculus]	2.3709	1.17	2	1	1	1	9.69818e+06	500	1		855	97.471	7.60596
377833518	PREDICTED: LOW QUALITY PROTEIN: vacuolar protein sorting-associated protein 52 homolog [Mus musculus]	2.38891	2.8	2	1	1	1	4.51118e+07	500	1		714	80.5544	6.12549
167860135	CTF18, chromosome transmission fidelity factor 18 homolog [Danio rerio]	4.29131	1.46	1	1	1	2	5.58231e+07	500	1		957	108.607	7.34229
47086787	traB domain-containing protein [Danio rerio]	0	2.78	1	1	1	1	9.54747e+06	500	1		360	39.8088	7.13721
61557430	putative ATP-dependent RNA helicase DHX30 [Rattus norvegicus]	0	1.42	1	1	1	1	266425928	500	1		1194	133.914	8.82178
157822699	TAF5-like RNA polymerase II p300/CBP-associated factor-associated factor 65 kDa subunit 5L [Rattus norvegicus]	0	6.73	1	1	1	1	32153093	500	1		327	37.1958	6.55127
6679409	DNA polymerase alpha catalytic subunit [Mus musculus]	3.28405	0.89	1	1	1	1	1.30832e+06	202.633	1		1465	167.233	5.74463
34328263	carbohydrate-responsive element-binding protein [Mus musculus]	0	1.62	2	1	1	1	938207	147.691	1		864	94.8154	7.85498
31982212	junctophilin-4 [Mus musculus]	0	4.14	1	1	1	1	2.26697e+06	129.721	1		628	65.9596	6.7124
71043959	OTU domain-containing protein 7B [Mus musculus]	4.34345	2.26	1	1	1	1	881121	107.44	1		840	91.9258	6.85889
258547148	dnaJ homolog subfamily A member 1 [Mus musculus]	2.03639	7.81	2	2	2	3	2.46526e+07	30.5774	2	388922	397	44.8395	7.07861
407262576	PREDICTED: eukaryotic translation initiation factor 2 subunit 3-like [Mus musculus]	6.95616	8.33	4	2	2	3	4.51251e+07	27.8976	2	682348	468	50.756	8.49951
6754090	glutathione S-transferase omega-1 [Mus musculus]	5.27484	10	1	2	2	2	2.49876e+07	27.0879	2	820554	240	27.4799	7.35693
6680924	cofilin-1 [Mus musculus]	6.49687	15.06	2	2	2	2	3.37214e+07	22.809	2	2.50159e+06	166	18.5477	8.08936
402743347	endoplasmic reticulum mannosyl-oligosaccharide 1,2-alpha-mannosidase [Rattus norvegicus]	5.88543	5.18	2	2	2	3	9.47953e+06	21.0007	2	1.09486e+06	657	74.8475	8.22119
19527028	vigilin [Mus musculus]	7.62108	1.89	1	2	2	4	2.31619e+07	18.79	2	9.50252e+06	1268	141.655	6.87354
6679461	DNA primase large subunit [Mus musculus]	0	3.17	1	1	1	2	2.79337e+06	11.7406	2	3500.01	505	58.3717	8.32373
7305189	integrin alpha-3 precursor [Mus musculus]	4.31636	2.47	1	2	2	2	2.02074e+07	5.13126	1		1053	116.671	6.56592
21539593	interferon-induced transmembrane protein 3 [Mus musculus]	60.2705	48.18	4	4	5	18	3.26841e+08	3.90901	5	11.0232	137	14.9446	7.40088
407228369	CD82 antigen [Mus musculus]	8.5925	4.51	1	2	2	3	3.0255e+07	3.90029	2	24.8284	266	29.6089	5.021
11596855	transferrin receptor protein 1 [Mus musculus]	151.178	34.73	2	21	21	49	2.00432e+08	3.8152	20	12.9038	763	85.6773	6.56592
26024309	phosphoribosyl pyrophosphate amidotransferase [Mus musculus]	2.61951	2.71	1	1	1	1	12941181	3.51348	1		517	57.3664	6.96143
85861218	GMP synthase [glutamine-hydrolyzing] [Mus musculus]	9.23456	4.62	1	4	4	4	1.97454e+07	3.41565	3	2.32073	693	76.6749	6.72705
153791743	spectrin beta chain, brain 1 [Danio rerio]	2.20329	0.38	1	1	1	1	2.88473e+07	3.13362	1		2391	273.841	5.33838
109659853	adaptor-related protein complex 1 associated regulatory protein [Mus musculus]	3.85868	3.69	2	1	1	1	1.84792e+07	3.06173	1		298	33.7551	4.86865
13385854	peptidyl-prolyl cis-trans isomerase D [Mus musculus]	14.2298	11.35	2	2	2	4	3.76191e+07	2.77487	2	16.5595	370	40.7167	7.43018
89001109	guanine nucleotide-binding protein subunit alpha-13 [Mus musculus]	13.4634	5.57	11	1	2	5	1.1625e+08	2.61588	1		377	44.0268	8.20654
226062635	ran GTPase-activating protein 1 [Mus musculus]	11.4176	9.34	1	5	5	6	4.25714e+07	2.51967	4	95.4635	589	63.4914	4.67822
29789082	coilin [Rattus norvegicus]	1.76134	1.23	2	1	1	1	8.24068e+07	2.45816	1		569	62.3957	8.92432
31981382	inosine-5'-monophosphate dehydrogenase 2 [Mus musculus]	13.3133	16.15	4	6	6	6	3.96577e+07	2.38648	6	10.5298	514	55.7798	7.28369
54020676	eukaryotic translation initiation factor 2A [Mus musculus]	3.29959	2.41	1	1	1	1	10759261	2.29595	1		581	64.3628	8.90967
409971427	baculoviral IAP repeat-containing protein 6 [Mus musculus]	2.66348	0.41	1	1	1	1	1.03051e+07	2.29022	1		4873	530.731	6.06201
31560737	adenylosuccinate synthetase isozyme 2 [Mus musculus]	3.68612	4.61	1	1	1	1	1.48186e+07	2.28975	1		456	49.9896	6.37939
254540089	phosphoribosyl pyrophosphate synthase-associated protein 1 [Mus musculus]	4.04393	5.71	1	1	1	1	2.29486e+07	2.25347	1		385	42.4404	8.39697
29611659	synaptopodin 2-like protein [Mus musculus]	2.36067	2.05	1	1	1	1	75085079	2.23465	1		975	102.89	9.78857
357197137	large proline-rich protein BAG6 isoform 2 [Mus musculus]	5.06162	1.32	2	1	1	2	1.85747e+07	2.18909	1		1136	119.07	5.8208
61676188	E3 ubiquitin-protein ligase HUWE1 [Homo sapiens]	4.79169	0.64	2	2	2	2	1.4249e+07	2.18356	1		4374	481.589	5.22412
197313737	structural maintenance of chromosomes 4 [Rattus norvegicus]	2.11426	1.09	2	1	1	1	5.58333e+06	2.14776	1		1286	146.714	6.96143
157823805	bifunctional 3'-phosphoadenosine 5'-phosphosulfate synthase 1 [Rattus norvegicus]	2.53689	2.24	4	1	1	1	1.08235e+06	2.10779	1		581	65.8603	6.771
158853992	alpha-enolase [Mus musculus]	165.67	49.54	4	15	15	55	2.6399e+08	2.10015	17	5.76023	434	47.1112	6.80029
326537322	scavenger receptor class B member 1 isoform 2 [Mus musculus]	2.17937	1.78	3	1	1	1	3.86487e+07	2.08263	1		506	56.2056	6.84424
139948802	ubiquitin carboxyl-terminal hydrolase isozyme L3 [Mus musculus]	0	8.7	3	1	1	1	2.83199e+06	2.05533	1		230	26.135	5.04639
293597569	fructose-bisphosphate aldolase A isoform 2 [Mus musculus]	74.0208	26.1	5	7	7	21	1.15449e+08	2.05443	5	14.2084	364	39.3313	8.08936
41054974	nuclear protein localization protein 4 homolog isoform B [Mus musculus]	2.59688	3.13	2	1	1	1	4.05882e+06	2.05323	1		576	64.3382	6.59521
33468857	histidine triad nucleotide-binding protein 1 [Mus musculus]	3.43005	11.11	1	1	1	1	40223328	2.04829	1		126	13.7681	6.87354
21312422	N-alpha-acetyltransferase 50 [Mus musculus]	12.6403	17.26	3	2	2	4	1.45771e+07	2.0438	2	9.21212	168	19.315	8.80713
13507626	interferon-induced transmembrane protein 2 [Mus musculus]	12.3888	18.06	3	1	2	4	2.39999e+08	2.043	1		144	15.7329	7.29834
45592930	serine/threonine-protein phosphatase 2B catalytic subunit beta isoform [Mus musculus]	11.1154	12.19	2	2	4	5	2.36933e+07	2.0198	1		525	59.1356	5.90967
40254361	heat shock 70 kDa protein 4L [Mus musculus]	8.68725	5.85	1	3	3	3	7.52849e+06	2.00037	3	45.6715	838	94.3225	5.74463
160333553	60S ribosomal protein L12 [Mus musculus]	10.775	15.15	3	2	2	3	5.00537e+07	1.96641	2	87.0426	165	17.7935	9.42236
6753882	peptidyl-prolyl cis-trans isomerase FKBP4 [Mus musculus]	5.62022	5.68	1	2	2	2	2.80485e+07	1.9485	2	11.5602	458	51.5399	5.71924
6754524	L-lactate dehydrogenase A chain isoform 1 [Mus musculus]	53.9185	31.33	9	10	10	21	1.66008e+08	1.94688	9	8.24516	332	36.4752	7.73779
261878543	C-1-tetrahydrofolate synthase, cytoplasmic [Mus musculus]	32.9004	8.98	1	7	7	13	3.06135e+07	1.93344	7	7.21194	935	101.136	7.13721
124001570	general transcription factor II-I isoform 4 [Mus musculus]	2.56188	1.57	5	1	1	1	1.61354e+07	1.91585	1		958	107.921	7.94287
262263372	adenosylhomocysteinase [Mus musculus]	47.0076	15.05	2	5	5	14	8.51529e+07	1.91002	5	17.4607	432	47.6573	6.53662
7106387	proteasome subunit alpha type-5 [Mus musculus]	3.53796	9.13	1	1	1	1	6.03324e+07	1.88619	1		241	26.3942	4.79248
225543482	N-alpha-acetyltransferase 15, NatA auxiliary subunit [Mus musculus]	5.42597	2.43	2	2	2	2	2.80609e+07	1.87842	2	33.7414	865	101.031	7.51807
229608895	lamin-B receptor [Mus musculus]	3.26851	1.92	1	1	1	1	1.45948e+07	1.87161	1		626	71.3945	9.36377
85540468	CD44 antigen isoform c precursor [Mus musculus]	31.579	12.88	7	6	6	11	1.48185e+08	1.86467	6	12.8506	365	40.2377	6.02393
31543767	protein sprouty homolog 4 [Mus musculus]	2.70434	4	1	1	1	1	3.50553e+07	1.83312	1		300	32.5016	7.88428
313661497	DNA (cytosine-5)-methyltransferase 1 isoform 3 [Mus musculus]	4.37042	0.93	4	1	1	1	6.32337e+06	1.82988	1		1501	169.85	7.69385
162329570	caprin-1 isoform c [Mus musculus]	6.20703	3.32	5	2	2	2	2.27338e+07	1.81999	2	13.5723	692	76.6171	5.12256
6678131	spermidine synthase [Mus musculus]	8.54373	8.94	1	2	2	4	2.61313e+07	1.79645	2	6.07719	302	33.9728	5.50342
160707894	aldose reductase [Mus musculus]	1.97376	2.22	2	1	1	1	3.02372e+07	1.79484	1		316	35.7095	7.18115
70778976	phosphoglycerate kinase 1 [Mus musculus]	94.4138	38.37	3	12	12	35	2.79471e+08	1.76858	12	8.75906	417	44.522	7.89893
255069795	valine--tRNA ligase [Mus musculus]	41.9973	8	1	7	7	14	8.08111e+07	1.7633	7	3.12888	1263	140.127	7.76709
31980942	inositol monophosphatase 1 [Mus musculus]	2.66942	3.97	1	1	1	1	1.26293e+07	1.75623	1		277	30.4092	5.18604
254553458	glucose-6-phosphate isomerase [Mus musculus]	13.1136	10.22	1	4	4	4	1.60185e+07	1.75508	4	20.3961	558	62.7272	8.1333
31982726	SRSF protein kinase 1 [Mus musculus]	0	3.4	2	1	1	1	8.71402e+06	1.7449	1		648	73.0428	6.18896
51093867	carbamoyl-phosphate synthetase 2, aspartate transcarbamylase, and dihydroorotase [Mus musculus]	42.4272	6.92	1	10	10	15	5.25198e+07	1.73675	9	3.12095	2225	243.084	6.43018
45598396	cAMP-dependent protein kinase type II-beta regulatory subunit [Mus musculus]	3.45847	4.09	2	1	1	1	1.5685e+07	1.7366	1		416	46.138	4.98291
118601011	secretory carrier-associated membrane protein 3 [Mus musculus]	41.2132	19.48	1	5	5	11	4.17029e+07	1.73493	8	8.10292	349	38.4333	7.63525
224967104	arginine/serine-rich splicing factor 6 [Mus musculus]	2.273	3.83	1	1	1	1	1.32615e+07	1.73029	1		339	39.0021	11.4585
23956078	ATP-binding cassette sub-family F member 2 isoform 1 [Mus musculus]	26.9786	10.67	3	5	5	10	3.23609e+07	1.72209	5	9.70571	628	71.7358	7.04932
114145505	heat shock protein 105 kDa [Mus musculus]	30.7168	8.04	5	6	6	11	4.97813e+07	1.70832	7	5.09877	858	96.3464	5.52881
6678359	transketolase [Mus musculus]	25.9747	11.4	3	5	5	8	5.21865e+07	1.70403	5	8.14716	623	67.5876	7.50342
29789343	eukaryotic translation initiation factor 3 subunit B [Mus musculus]	8.68865	5.11	1	3	3	3	4.11058e+07	1.70288	2	2.00863	803	91.3131	5.021
39930335	ATP-binding cassette sub-family F member 1 [Mus musculus]	1.90255	1.19	1	1	1	1	1.30118e+07	1.69953	1		837	94.8869	6.50732
165972315	ras-related protein R-Ras2 precursor [Mus musculus]	15.3201	19.12	2	3	3	5	3.93533e+07	1.69799	2	1.11065	204	23.3847	6.01123
93102415	trifunctional purine biosynthetic protein adenosine-3 [Mus musculus]	7.72652	5.15	1	3	3	3	1.72583e+07	1.69702	3	18.106	1010	107.436	6.68311
226442901	la-related protein 1 [Mus musculus]	2.30316	1.12	1	1	1	2	3.27053e+06	1.68924	1		1072	121.05	8.79248
227330582	glucose-6-phosphate 1-dehydrogenase 2 [Mus musculus]	0	3.31	2	1	1	1	1.4083e+07	1.68872	1		513	59.1128	6.99072
172088119	DNA replication licensing factor MCM2 [Mus musculus]	4.63642	2.77	2	2	2	2	1.84402e+07	1.68717	2	1.01355	904	102.013	5.71924
33859484	DNA replication licensing factor MCM3 [Mus musculus]	8.40555	5.54	2	3	3	3	1.4738e+07	1.67592	2	5.5117	812	91.4892	5.5542
33239431	protein RCC2 [Mus musculus]	8.0685	2.88	1	1	1	3	5.54045e+07	1.66887	1		520	55.9481	8.71924
357394934	non-POU domain-containing octamer-binding protein [Mus musculus]	2.32976	2.54	1	1	1	1	1.2789e+07	1.66427	1		473	54.5064	8.95361
6679937	glyceraldehyde-3-phosphate dehydrogenase [Mus musculus]	157.749	45.05	7	14	14	50	7.60716e+08	1.66031	18	5.3693	333	35.7872	8.25049
444299620	ubiquitin-like modifier-activating enzyme 1 isoform 2 [Mus musculus]	191.739	24.2	4	19	19	57	1.2329e+08	1.65933	23	6.93948	1058	117.734	5.65576
6679493	presenilin-1 [Mus musculus]	0	3.64	1	1	1	1	5.91317e+06	1.64755	1		467	52.6061	5.37646
227908823	bifunctional purine biosynthesis protein PURH [Mus musculus]	51.7054	19.76	1	9	9	16	4.53214e+07	1.64006	8	11.8402	592	64.1771	6.75635
237820660	E3 ubiquitin-protein ligase UBR4 [Mus musculus]	4.00004	0.6	2	1	1	1	1.01198e+07	1.63609	1		5180	571.927	6.06201
84043961	eukaryotic translation initiation factor 5B [Mus musculus]	12.1146	6	1	4	4	4	3.99369e+06	1.62741	3	4.11563	1216	137.532	5.59229
312283715	equilibrative nucleoside transporter 1 isoform 2 [Mus musculus]	5.98365	5.9	2	2	2	2	6.65026e+06	1.62524	2	28.4399	458	50.0431	8.32373
90093334	transitional endoplasmic reticulum ATPase-like [Danio rerio]	65.2292	10.19	5	1	8	21	1.00503e+08	1.62273	1		805	89.4379	5.64307
31980922	elongation factor 1-beta [Mus musculus]	32.0648	14.67	2	2	2	7	58362357	1.61784	2	4.02882	225	24.6782	4.69092
240849895	recombination protein RecR [Bartonella grahamii as4aup]	1.66022	3.48	1	1	1	1	2.39018e+07	1.61191	1		201	21.6086	5.87158
157951598	calpain-2 catalytic subunit [Mus musculus]	1.67907	1	1	1	1	1	14480513	1.60742	1		700	79.8218	4.95752
6678437	translationally-controlled tumor protein [Mus musculus]	10.5585	15.7	2	2	2	4	3.8096e+07	1.60399	2	12.9597	172	19.4496	4.85596
33859498	uridine 5'-monophosphate synthase [Mus musculus]	0	2.49	1	1	1	2	6.00942e+07	1.59492	1		481	52.2593	6.60986
40556286	endothelin-converting enzyme 1 [Mus musculus]	2.66008	1.99	1	1	1	1	1.43029e+07	1.59076	1		753	85.4082	5.8208
112293273	DNA replication licensing factor MCM5 [Mus musculus]	5.31478	3.81	1	2	2	2	2.20822e+07	1.58777	2	22.5451	734	82.3541	8.29443
26024336	40S ribosomal protein S27 [Mus musculus]	7.20043	28.57	3	2	2	4	4.06667e+07	1.57688	2	34.444	84	9.45484	9.45166
6755382	ruvB-like 2 [Mus musculus]	2.84992	2.59	1	1	1	1	1.18453e+07	1.56964	1		463	51.0805	5.64307
6754254	heat shock protein HSP 90-alpha [Mus musculus]	221.87	31.92	1	11	23	74	5.58405e+08	1.56324	12	8.3464	733	84.7348	5.0083
114205431	ATP-binding cassette sub-family E member 1 [Mus musculus]	2.53596	5.01	1	2	2	2	5.04649e+07	1.55921	2	1.57938	599	67.271	8.33838
18700032	acidic leucine-rich nuclear phosphoprotein 32 family member B [Mus musculus]	0	2.57	1	1	1	1	22332374	1.55555	1		272	31.0601	4.00537
33563256	guanine nucleotide-binding protein G(k) subunit alpha [Mus musculus]	21.0219	10.17	11	2	3	7	9.18358e+07	1.55191	1		354	40.5122	5.69385
158711665	cullin-4B [Mus musculus]	0	1.75	1	1	1	1	1.28726e+07	1.54927	1		970	110.63	8.36768
19882207	farnesyl pyrophosphate synthase isoform 2 [Mus musculus]	14.7791	15.01	2	4	4	7	4.73234e+07	1.54472	4	11.8779	353	40.5557	5.65576
13937355	S-formylglutathione hydrolase isoform 2 [Mus musculus]	18.6313	8.16	2	1	1	4	2.94774e+07	1.53993	1		282	31.2993	7.12256
161353456	CD151 antigen [Mus musculus]	29.5257	9.88	1	2	2	14	3.69696e+07	1.53532	4	1.89995	253	28.2272	7.47412
6753322	T-complex protein 1 subunit delta [Mus musculus]	65.0563	30.06	3	12	12	27	128405694	1.5338	11	8.96192	539	58.0297	8.01611
83627717	eukaryotic translation initiation factor 4E [Mus musculus]	0	6.45	1	1	1	1	3.23762e+07	1.53346	1		217	25.0375	6.15088
31982828	sodium- and chloride-dependent taurine transporter [Mus musculus]	9.70642	2.74	2	1	1	3	3.07836e+06	1.53251	1		621	69.8096	7.2251
40556608	heat shock protein HSP 90-beta [Mus musculus]	492.964	40.88	2	18	32	163	6.49789e+08	1.52743	21	3.77909	724	83.2291	5.03369
62990166	structural maintenance of chromosomes protein 2 [Mus musculus]	4.92587	2.02	1	2	2	2	7.16805e+06	1.52139	1		1191	134.156	8.41162
6680724	ADP-ribosylation factor 6 [Mus musculus]	22.1266	33.14	1	4	4	8	6.92899e+07	1.52077	3	6.46691	175	20.0694	8.95361
45544618	S-methyl-5'-thioadenosine phosphorylase [Mus musculus]	4.45652	6.36	2	1	1	1	2.04885e+07	1.51779	1		283	31.0417	7.13721
114326546	phosphoglycerate mutase 1 [Mus musculus]	9.29886	18.11	2	3	3	7	6.28173e+07	1.51428	3	5.67595	254	28.8139	7.18115
262118273	arginine--tRNA ligase, cytoplasmic [Mus musculus]	33.7236	13.64	1	7	7	12	6.12284e+07	1.51199	7	43.2739	660	75.6251	7.54736
162138894	phenylalanine--tRNA ligase alpha subunit [Mus musculus]	2.50984	4.53	1	2	2	2	1.92944e+07	1.50718	2	7.31233	508	57.5628	8.27979
12328814	serine/threonine-protein kinase 4 [Mus musculus]	0	2.67	4	1	1	1	7.85558e+06	1.50431	1		487	55.5058	5.18604
84875537	nucleolin [Mus musculus]	28.209	10.47	2	6	6	9	2.91135e+07	1.50233	6	5.00008	707	76.6768	4.75439
12963737	exportin-2 [Mus musculus]	11.0098	5.77	1	4	4	5	2.40785e+07	1.50079	3	13.6022	971	110.384	5.77002
6680193	histone deacetylase 1 [Mus musculus]	2.2468	2.49	3	1	1	1	1.27601e+07	1.49829	1		482	55.0397	5.47803
13384756	eukaryotic translation elongation factor 1 epsilon-1 [Mus musculus]	3.14514	14.37	1	1	1	1	1.41389e+07	1.49781	1		174	19.8464	8.5874
194328695	phospholipid scramblase 1 [Mus musculus]	7.97318	8.23	3	2	2	3	1.67411e+07	1.49466	1		328	35.8902	5.05908
17998694	fragile X mental retardation syndrome-related protein 1 isoform 3 [Mus musculus]	1.7931	1.48	5	1	1	1	1.1289e+07	1.48817	1		539	60.7785	6.39209
113679495	transforming protein RhoA [Danio rerio]	0	4.15	4	1	1	1	44202064	1.48811	1		193	21.8941	6.1001
56699434	eukaryotic translation initiation factor 4 gamma 1 isoform b [Mus musculus]	16.6165	6.28	2	6	6	8	4.7784e+07	1.48354	6	17.1313	1593	175.222	5.37646
16716381	lysine--tRNA ligase isoform 2 [Mus musculus]	16.1081	7.56	3	5	5	9	3.54539e+07	1.48345	5	1.68159	595	67.7965	5.93506
124517689	neural cell adhesion molecule 1 isoform 1 precursor [Mus musculus]	90.8797	21.7	2	1	11	36	1.74144e+08	1.48315	2	7.68456	848	93.4336	4.90674
7304929	trafficking protein particle complex subunit 3 [Mus musculus]	14.4103	25	2	4	4	6	5.54877e+07	1.48036	4	11.5649	180	20.2892	4.95752
51491880	metastasis-associated protein MTA2 [Mus musculus]	0	2.4	1	1	1	1	4.11343e+06	1.46804	1		668	74.9827	9.67139
125661048	A-kinase anchor protein 9 [Mus musculus]	2.39175	0.29	1	1	1	1	6.4855e+06	1.46797	1		3779	433.872	5.03369
226958349	triosephosphate isomerase [Mus musculus]	14.9935	17.39	1	3	3	5	3.02993e+07	1.46239	3	0.790588	299	32.1713	5.74463
6755100	proliferation-associated protein 2G4 [Mus musculus]	13.2547	13.96	3	4	4	4	4.30411e+07	1.46017	3	42.7053	394	43.6712	6.85889
146219837	eukaryotic translation initiation factor 3 subunit A [Mus musculus]	24.2779	6.85	2	8	8	12	4.16833e+07	1.45836	8	9.93866	1344	161.838	6.771
40018616	T-complex protein 1 subunit gamma [Rattus norvegicus]	97.6778	33.39	6	16	16	35	1.46533e+08	1.45834	16	8.23845	545	60.6084	6.63916
6678365	GTP-binding nuclear protein Ran [Mus musculus]	31.8936	23.15	4	4	4	11	9.81278e+07	1.45762	4	3.67764	216	24.4076	7.48877
110625979	elongation factor 1-gamma [Mus musculus]	82.1556	24.94	3	10	10	30	2.42575e+08	1.4536	12	8.90156	437	50.0292	6.7417
6753324	T-complex protein 1 subunit zeta [Mus musculus]	67.3874	24.11	5	10	10	22	1.13794e+08	1.45149	9	6.98272	531	57.9677	7.07861
27501448	eukaryotic translation initiation factor 6 [Mus musculus]	4.29469	9.8	2	1	1	1	7.33789e+06	1.45131	1		245	26.4942	4.7417
10092608	glutathione S-transferase P 1 [Mus musculus]	5.62507	7.62	3	1	1	1	1.71644e+07	1.45102	1		210	23.5941	7.86963
6679793	protein phosphatase 1G [Mus musculus]	65.6498	30.63	2	12	12	23	1.36705e+08	1.44727	14	7.16135	542	58.6915	4.38623
172072613	CTP synthase 1 [Mus musculus]	9.80716	5.08	1	3	3	4	2.04944e+07	1.4462	3	12.9589	591	66.6401	6.58057
13386026	UPF0568 protein C14orf166 homolog [Mus musculus]	3.37383	5.74	1	1	1	1	6.99268e+06	1.44385	1		244	28.1348	6.88818
163954948	far upstream element-binding protein 2 [Mus musculus]	10.0857	5.61	2	3	3	4	1.36036e+07	1.44326	3	2.93706	748	76.7277	7.32764
13386276	RNA polymerase II-associated protein 3 [Mus musculus]	2.94343	4.39	1	1	1	2	3.5483e+06	1.44254	1		660	74.05	7.98682
6677809	40S ribosomal protein S6 [Mus musculus]	2.36338	4.82	1	1	1	2	3.17308e+07	1.43941	1		249	28.663	10.8433
29788764	adenylosuccinate lyase [Mus musculus]	8.06494	6.2	2	2	2	4	5.81089e+07	1.43426	1		484	54.8309	7.26904
52353955	D-3-phosphoglycerate dehydrogenase [Mus musculus]	113.836	27.2	2	15	15	39	2.79551e+08	1.43136	14	6.90427	533	56.5491	6.53662
262359894	eukaryotic translation initiation factor 5A-1 [Mus musculus]	2.19408	12.34	2	2	2	3	4.63509e+07	1.43051	2	7.42048	154	16.8214	5.23682
295389521	condensin complex subunit 2 [Mus musculus]	3.09096	5.75	1	3	3	3	3.68899e+06	1.42923	1		731	82.2511	4.95752
269954711	tubulin--tyrosine ligase-like protein 12 [Mus musculus]	2.57066	2.03	1	1	1	1	2.50931e+07	1.42197	1		639	73.9958	5.63037
194688147	serine/threonine-protein phosphatase 2B catalytic subunit alpha isoform isoform 2 [Homo sapiens]	13.873	11.74	5	3	5	6	2.77549e+07	1.42031	3	1.91013	511	57.6218	6.30322
377833339	PREDICTED: 60S ribosomal protein L29-like [Mus musculus]	0	18.75	9	2	2	2	9.40606e+06	1.413	2	10.4155	160	17.5619	11.8394
119226247	serine/arginine-rich splicing factor 5 [Mus musculus]	0	5.2	2	1	1	1	7.24973e+06	1.41228	1		269	30.8731	11.561
6678553	vesicle-associated membrane protein 3 [Mus musculus]	40.8413	38.83	2	3	3	9	3.17784e+07	1.41086	4	3.16819	103	11.473	8.49951
113680348	fascin [Mus musculus]	15.4051	12.78	2	5	5	10	5.01496e+07	1.4089	4	8.59393	493	54.4739	6.88818
83649709	ataxin-10 [Mus musculus]	15.3075	7.58	1	3	3	5	2.53893e+07	1.40876	3	16.509	475	53.6725	5.24951
124486765	sister chromatid cohesion protein PDS5 homolog A [Mus musculus]	2.85218	1.2	1	1	1	1	8.7398e+06	1.40656	1		1332	150.127	7.85498
31543735	sodium-coupled neutral amino acid transporter 2 [Mus musculus]	15.0174	4.17	1	1	1	3	4.61303e+07	1.40392	1		504	55.4672	7.94287
156119513	tubulin alpha chain [Xenopus laevis]	341.704	38.53	13	1	13	94	7.98839e+08	1.39875	1		449	49.8295	5.09717
31542366	cyclin-dependent kinase 1 [Mus musculus]	10.2509	12.46	3	3	3	3	3.5648e+07	1.39048	3	19.6452	297	34.085	8.42627
5453607	T-complex protein 1 subunit eta isoform a [Homo sapiens]	85.3132	21.73	5	10	10	29	8.96685e+07	1.38597	12	8.25481	543	59.3289	7.6499
6671702	T-complex protein 1 subunit epsilon [Mus musculus]	61.4989	22.92	2	10	10	20	8.87409e+07	1.3854	10	14.7537	541	59.5859	6.02393
14861864	protein phosphatase 1B isoform 1 [Rattus norvegicus]	11.4273	6.67	7	1	2	5	5.01753e+07	1.38507	1		390	42.8617	5.0083
112293266	heat shock 70 kDa protein 4 [Mus musculus]	66.7549	26.01	1	14	14	20	5.56716e+07	1.38337	14	8.17809	842	94.1494	5.21143
198386358	eukaryotic translation initiation factor 3 subunit C [Rattus norvegicus]	19.7313	8.12	3	6	6	7	3.03276e+07	1.38162	4	6.63904	911	105.369	5.78271
31982233	protein LYRIC [Mus musculus]	6.46103	5.35	1	3	3	3	2.49562e+07	1.37906	3	11.3505	579	63.8077	9.33447
7242171	proliferating cell nuclear antigen [Mus musculus]	4.85461	7.66	1	2	2	3	1.25842e+08	1.37877	1		261	28.7664	4.76709
22902118	death domain-containing membrane protein NRADD [Mus musculus]	13.9297	12.28	1	2	2	4	4.38741e+07	1.3733	1		228	24.7113	5.0083
5803227	14-3-3 protein theta [Homo sapiens]	44.4972	13.06	5	1	3	14	1.69257e+08	1.37281	2	12.2739	245	27.7468	4.77979
126521835	T-complex protein 1 subunit beta [Mus musculus]	70.8431	25.79	2	10	10	21	1.32976e+08	1.37245	11	6.16527	535	57.4411	6.40479
22094075	ADP/ATP translocase 2 [Mus musculus]	57.2661	21.14	2	2	7	26	2.95855e+08	1.36875	2	3.27703	298	32.9102	9.72998
31981690	heat shock cognate 71 kDa protein [Mus musculus]	251.343	42.72	11	21	22	75	3.87735e+08	1.36337	23	7.31339	646	70.8272	5.51611
110625624	T-complex protein 1 subunit alpha [Mus musculus]	79.0167	21.94	5	10	10	26	8.25117e+07	1.3612	10	11.5559	556	60.4107	6.16357
312032462	rho guanine nucleotide exchange factor 2 isoform 4 [Mus musculus]	2.76008	1.15	4	1	1	1	8999702	1.35869	1		956	108.461	6.78564
13385624	eukaryotic translation initiation factor 2 subunit 1 [Mus musculus]	9.66648	11.75	1	3	3	3	2.58291e+07	1.35543	3	0.214466	315	36.0854	5.08447
294345475	galectin-3 isoform 2 [Homo sapiens]	0	5.5	3	1	1	1	2.45716e+07	1.35074	1		200	20.5109	8.57275
84794552	phosphatidylethanolamine-binding protein 1 [Mus musculus]	7.28684	20.86	1	2	2	2	3.01978e+07	1.34947	2	5.56101	187	20.8173	5.40186
125628629	eukaryotic translation initiation factor 3 subunit D [Mus musculus]	17.1012	7.12	1	3	3	6	29314790	1.34901	3	11.1181	548	63.9484	6.04932
15147224	sideroflexin-1 [Mus musculus]	6.10731	6.83	5	2	2	2	1.3639e+07	1.3403	1		322	35.6263	9.23193
126723461	T-complex protein 1 subunit theta [Mus musculus]	82.403	31.2	1	15	15	31	1.56372e+08	1.33986	15	8.1391	548	59.5175	5.61768
30519911	transgelin-2 [Mus musculus]	17.8892	26.63	4	4	4	9	3.02807e+07	1.33644	4	12.1568	199	22.3812	8.23584
21450625	eukaryotic initiation factor 4A-I isoform 1 [Mus musculus]	80.2689	32.51	9	10	10	26	1.73326e+08	1.33555	10	3.74451	406	46.1246	5.47803
22095015	ceramide synthase 2 [Mus musculus]	2.50506	2.37	1	1	1	1	3.3365e+07	1.33473	1		380	44.9952	8.74854
21450277	sodium/potassium-transporting ATPase subunit alpha-1 precursor [Mus musculus]	26.3526	11.53	9	9	9	12	4.36448e+07	1.33332	7	14.6032	1023	112.91	5.45264
13385652	40S ribosomal protein S20 [Mus musculus]	13.3993	19.33	1	2	2	5	6.33268e+07	1.33199	2	11.0945	119	13.3643	9.93506
15808988	eukaryotic translation initiation factor 4H [Mus musculus]	0	9.27	1	1	1	2	7.86892e+07	1.32886	1		248	27.3244	7.2251
45476573	eukaryotic translation initiation factor 3 subunit E [Mus musculus]	15.7647	6.97	1	2	2	5	4.1744e+07	1.3213	2	1.45634	445	52.1874	6.03662
13195604	40S ribosomal protein S23 [Mus musculus]	9.77284	7.69	4	1	1	3	2.64796e+07	1.31901	1		143	15.7977	10.4917
158186674	serrate RNA effector molecule homolog isoform 3 [Mus musculus]	0	1.27	7	1	1	1	1.24968e+07	1.31387	1		864	99.3777	5.92236
19527102	syntaxin-12 [Mus musculus]	17.2146	20.07	1	4	4	6	3.77245e+07	1.3125	4	18.1417	274	31.1759	5.43994
226958458	phosphoribosylformylglycinamidine synthase [Mus musculus]	2.62926	0.82	1	1	1	1	1.12874e+07	1.3125	1		1337	144.538	5.66846
30425042	inactive tyrosine-protein kinase 7 precursor [Mus musculus]	0	1.6	1	1	1	2	1.22772e+07	1.30426	1		1062	117.457	6.84424
7949018	hsp90 co-chaperone Cdc37 [Mus musculus]	12.6761	15.57	1	4	4	4	3.07692e+07	1.30063	3	7.5381	379	44.5649	5.33838
6677813	40S ribosomal protein S8 [Mus musculus]	24.1516	25.48	3	5	5	8	6.77013e+07	1.29811	5	11.2492	208	24.1902	10.3159
239916005	thimet oligopeptidase [Mus musculus]	3.14546	4.8	1	2	2	2	2.04079e+07	1.29687	2	4.93763	687	77.9772	5.98584
326381098	serine--tRNA ligase, cytoplasmic isoform 2 [Mus musculus]	26.3198	18.75	3	6	6	13	6.22876e+07	1.29102	4	10.2066	512	58.3517	6.30322
10242373	DNA replication licensing factor MCM7 [Mus musculus]	8.39576	4.73	1	2	2	3	2.52257e+07	1.28738	2	17.5506	719	81.1595	6.3667
31560656	polyadenylate-binding protein 1 [Mus musculus]	28.9543	14.47	6	6	8	11	4.4979e+07	1.28504	6	9.00664	636	70.6259	9.49561
116089273	rab GDP dissociation inhibitor beta [Mus musculus]	31.7619	20.67	2	6	6	10	4.08121e+07	1.27713	5	21.7749	445	50.5047	6.25244
13385408	60S ribosomal protein L11 [Mus musculus]	17.3827	15.73	3	2	2	5	52252644	1.27487	3	3.21979	178	20.2396	9.59814
350529411	proteasome (prosome, macropain) 26S subunit, ATPase, 2 [Sus scrofa]	10.12	10.39	2	3	3	4	4.04245e+07	1.27325	3	0.14679	433	48.6031	5.94775
6680229	high mobility group protein B2 [Mus musculus]	0	4.29	7	1	1	1	5.43412e+06	1.27318	1		210	24.1469	7.31299
41054475	serine/arginine-rich splicing factor 2b [Danio rerio]	2.68359	3.67	2	1	1	1	2.17756e+07	1.27175	1		218	24.7787	11.854
31981562	pyruvate kinase, muscle isoform M2 [Mus musculus]	180.659	36.72	4	17	17	55	4.32454e+08	1.26981	17	3.30589	531	57.808	7.47412
255308899	60S ribosomal protein L3 [Mus musculus]	28.6887	8.44	2	3	3	7	4.62513e+07	1.2687	3	33.6562	403	46.0808	10.2134
258645125	signal peptide peptidase-like 2A precursor [Mus musculus]	1.77482	1.91	1	1	1	1	1.64275e+07	1.26605	1		523	58.09	7.06396
228008337	26S protease regulatory subunit 6A [Mus musculus]	17.0477	15.84	1	4	4	5	1.44641e+07	1.26302	4	11.5217	442	49.5176	5.18604
7657357	nucleosome assembly protein 1-like 1 isoform 2 [Mus musculus]	33.0869	13.81	4	3	3	9	7.31289e+07	1.26165	3	13.2827	391	45.3169	4.4624
6678832	DNA replication licensing factor MCM6 [Mus musculus]	6.35162	3.9	1	2	2	2	1.15451e+07	1.26115	2	24.5918	821	92.809	5.45264
6679443	protein phosphatase 1A [Mus musculus]	16.8409	11.26	1	2	3	5	3.75555e+07	1.26031	2	6.19001	382	42.4057	5.36377
21426889	40S ribosomal protein S11 [Mus musculus]	6.77027	14.56	1	2	2	3	3.34011e+07	1.25936	2	8.40038	158	18.419	10.3013
157823027	ATP-dependent RNA helicase DDX3X [Rattus norvegicus]	22.6684	18.33	7	4	5	8	2.95511e+07	1.25262	4	2.41037	311	34.3199	7.02002
323714263	ubuquitin c [Danio rerio]	38.0553	57.79	10	4	4	20	2.91808e+08	1.25255	5	3.62675	533	59.9374	8.07471
21704144	S-adenosylmethionine synthase isoform type-2 [Mus musculus]	2.10312	3.8	1	1	1	2	2.36036e+07	1.25232	1		395	43.6614	6.48096
18087805	40S ribosomal protein S2 [Mus musculus]	21.5407	15.36	9	4	4	9	1.22326e+08	1.25173	3	9.82773	293	31.2117	10.2427
149251776	PREDICTED: nucleophosmin-like [Mus musculus]	57.0505	22.95	4	4	4	16	5.90245e+07	1.25088	6	16.8658	292	32.6459	4.76709
309266232	PREDICTED: 60S ribosomal protein L27a-like [Mus musculus]	14.3465	8.78	3	2	2	5	5.47102e+07	1.24905	2	10.5892	148	16.671	10.9897
134031976	leucine-rich PPR motif-containing protein, mitochondrial precursor [Mus musculus]	17.8529	5.1	3	5	5	7	1.85274e+07	1.24729	4	6.0957	1392	156.516	6.82959
51491852	methionine--tRNA ligase, cytoplasmic isoform 2 [Mus musculus]	8.96236	4.32	2	3	3	4	2.31189e+07	1.24713	3	2.04981	902	101.366	7.13721
6679439	peptidyl-prolyl cis-trans isomerase A [Mus musculus]	54.4108	32.93	3	7	7	22	3.73003e+08	1.24693	8	5.22678	164	17.9599	7.89893
161016790	high affinity cationic amino acid transporter 1 [Mus musculus]	7.16317	6.43	1	2	2	2	2.36243e+07	1.24047	2	62.2791	622	67.048	7.06396
31982030	rho GDP-dissociation inhibitor 1 [Mus musculus]	8.16945	7.84	1	1	1	2	2.13962e+07	1.23964	1		204	23.3928	5.19873
82943174	PREDICTED: 40S ribosomal protein S25-like [Mus musculus]	10.3547	15.2	4	2	2	4	3.92699e+07	1.23759	2	5.6056	125	13.7287	10.1694
13385044	60S ribosomal protein L35 [Mus musculus]	2.74951	8.13	1	1	1	1	7.34807e+06	1.23593	1		123	14.5436	11.0483
288541337	aminoacyl tRNA synthase complex-interacting multifunctional protein 2 isoform 1 [Mus musculus]	8.31886	11.56	3	2	2	3	3.45167e+07	1.23524	2	2.20241	320	35.3552	7.82568
256818806	tryptophan--tRNA ligase, cytoplasmic isoform 2 [Mus musculus]	6.57134	3.37	3	1	1	3	1.73375e+07	1.23397	1		475	53.6068	7.07861
40254224	WD repeat and HMG-box DNA-binding protein 1 [Mus musculus]	3.24638	1.48	1	1	1	2	4865641	1.23245	1		1081	120.27	5.8335
23956082	60S ribosomal protein L5 [Mus musculus]	20.6266	15.82	3	5	5	11	8.458e+07	1.23191	5	5.92248	297	34.3787	9.77393
254553321	40S ribosomal protein S3a [Mus musculus]	10.9799	10.23	1	3	3	5	5.66629e+07	1.22952	2	21	264	29.8657	9.72998
19527256	ATP-dependent RNA helicase DDX1 [Mus musculus]	3.29	2.43	1	1	1	1	1.3516e+07	1.22817	1		740	82.4478	7.21045
31543938	vesicle-associated membrane protein 4 [Mus musculus]	9.88789	18.44	3	2	2	3	1.00334e+07	1.22747	2	2.65779	141	16.3475	7.44482
33859624	protein S100-A4 [Mus musculus]	4.06826	8.91	1	2	2	5	1.76667e+08	1.22585	2	16.8268	101	11.7137	5.31299
88014720	importin subunit beta-1 [Mus musculus]	85.2101	10.73	1	8	8	24	7.49239e+07	1.22309	9	5.03923	876	97.1221	4.77979
255003735	60S ribosomal protein L10a [Mus musculus]	7.07826	12.44	1	3	3	6	4.48692e+07	1.21624	2	7.45541	217	24.8155	9.93506
13386338	ras-related protein Rap-2b precursor [Mus musculus]	21.2342	21.31	4	3	3	7	6.95702e+07	1.21219	3	10.7191	183	20.4912	4.80518
19882201	26S proteasome non-ATPase regulatory subunit 2 [Mus musculus]	40.2848	7.16	3	5	5	10	6.1085e+07	1.20759	5	6.7815	908	100.139	5.17334
31982724	myb-binding protein 1A [Mus musculus]	79.9519	6.99	3	10	10	27	4.14953e+07	1.20626	9	6.71754	1344	151.942	8.95361
33563282	proteasome subunit alpha type-1 [Mus musculus]	2.02769	7.6	1	1	1	2	1.14051e+07	1.20615	1		263	29.5278	6.45557
22094123	transcription elongation factor SPT5 [Mus musculus]	0	1.66	1	1	1	1	9.4186e+06	1.20614	1		1082	120.589	5.04639
6755372	40S ribosomal protein S3 [Mus musculus]	54.4649	43.21	4	9	9	20	1.21655e+08	1.206	8	9.60058	243	26.6574	9.65674
157427732	COP9 signalosome complex subunit 4 [Sus scrofa]	5.42637	2.46	3	1	1	2	1.66297e+07	1.20278	1		406	46.2397	5.8335
112807186	GCN1 general control of amino-acid synthesis 1-like 1 [Mus musculus]	0	0.49	2	1	1	1	1.28965e+07	1.20134	1		2671	292.834	7.35693
148747408	laminin subunit alpha-4 precursor [Mus musculus]	2.30501	0.39	1	1	1	1	6.37796e+07	1.1962	1		1816	201.692	6.21436
16418339	60S ribosomal protein L10 [Mus musculus]	6.40182	6.54	2	1	1	2	5.44637e+07	1.19028	1		214	24.5879	10.0815
53850664	ran-binding protein 6 [Mus musculus]	3.53674	1.27	1	1	1	1	4.00438e+06	1.18417	1		1105	124.507	5.03369
22122641	niban-like protein 1 [Mus musculus]	102.999	24.83	3	15	15	35	1.78835e+08	1.18198	14	10.089	749	84.765	5.93506
153791796	myoferlin [Mus musculus]	114.515	10.69	1	17	17	39	8.73011e+07	1.1819	16	15.7122	2048	233.177	6.16357
93102409	fatty acid synthase [Mus musculus]	109.171	11.3	1	21	21	42	9.54936e+07	1.1808	18	7.84561	2504	272.257	6.58057
255918149	DNA replication licensing factor MCM4 [Mus musculus]	9.57038	2.32	3	2	2	3	1.83808e+07	1.17977	2	14.5838	862	96.6756	7.1958
6671569	60S acidic ribosomal protein P0 [Mus musculus]	25.6284	19.87	1	4	4	9	7.72744e+07	1.17907	5	12.1418	317	34.1948	6.25244
257196186	poly(U)-binding-splicing factor PUF60 isoform c [Mus musculus]	8.73659	6.21	3	1	1	2	1.51812e+07	1.17824	1		499	53.9947	5.32568
124487139	filamin-C [Mus musculus]	261.024	22.34	3	36	42	91	1.22208e+08	1.17701	37	9.75962	2726	290.937	5.94775
309263460	PREDICTED: 60S ribosomal protein L13a-like [Mus musculus]	3.65455	10.92	3	2	2	3	5.61687e+07	1.17691	2	15.4437	174	20.6283	10.5649
225543319	transitional endoplasmic reticulum ATPase [Mus musculus]	189.587	25.68	6	14	21	60	1.66111e+08	1.17253	15	16.201	806	89.2657	5.26221
257467554	STE20-like serine/threonine-protein kinase isoform 2 [Mus musculus]	0	1.08	2	1	1	1	7.31673e+06	1.17013	1		1202	137.629	5.08447
12083607	40S ribosomal protein S14 [Rattus norvegicus]	12.0037	9.27	3	2	2	4	5.34071e+07	1.16894	2	6.21897	151	16.2485	10.0522
164448632	neural cell adhesion molecule 1 isoform 3 precursor [Mus musculus]	77.9489	16.41	2	1	11	34	1.74144e+08	1.16868	1		1115	119.224	4.81787
211065507	aspartate--tRNA ligase, cytoplasmic isoform 1 [Mus musculus]	12.0537	7.19	2	3	3	6	3.16188e+07	1.16745	3	0.96142	501	57.1112	6.49365
161484662	60S ribosomal protein L17 [Mus musculus]	0	7.61	7	1	1	1	6.33857e+07	1.16642	1		184	21.3834	10.1841
84662736	60S ribosomal protein L6 [Mus musculus]	18.4934	20.95	2	6	6	10	4.45017e+07	1.16638	6	4.89508	296	33.4889	10.6968
224994260	40S ribosomal protein SA [Mus musculus]	44.0342	18.98	5	5	5	14	1.08891e+08	1.16412	6	5.09916	295	32.8174	4.86865
46048780	40S ribosomal protein S4 [Gallus gallus]	18.8624	11.03	2	3	3	7	5.2824e+07	1.164	2	1.41759	263	29.5761	10.1548
149258592	PREDICTED: 40S ribosomal protein S12-like [Mus musculus]	3.79428	14.17	4	2	2	3	1.4526e+07	1.16291	2	22.2165	127	14.0922	6.75635
183396771	60 kDa heat shock protein, mitochondrial [Mus musculus]	104.657	40.49	2	16	16	31	1.85354e+08	1.16193	16	8.13911	573	60.9174	6.17627
31712002	enhancer of mRNA-decapping protein 4 [Mus musculus]	10.5967	1.65	2	1	1	2	1.01444e+07	1.15894	1		1390	150.559	5.68115
61743961	AHNAK nucleoprotein isoform 1 [Mus musculus]	186.152	29.56	1	39	39	72	1.52457e+08	1.15525	34	12.6769	5656	603.866	6.30322
21313618	coiled-coil-helix-coiled-coil-helix domain-containing protein 3, mitochondrial precursor [Mus musculus]	1.98148	4.85	2	1	1	1	9.58722e+06	1.15502	1		227	26.3182	8.36768
254540027	malate dehydrogenase, cytoplasmic [Mus musculus]	13.8239	9.58	4	3	3	5	3.42124e+07	1.15457	2	4.38706	334	36.4881	6.58057
31981515	60S ribosomal protein L7 [Mus musculus]	37.3867	22.59	1	6	6	14	7.47021e+07	1.14956	6	5.94655	270	31.3998	10.8872
40789092	RRP12-like protein [Mus musculus]	0	1.08	1	1	1	1	3.44898e+06	1.14791	1		1295	143.041	8.90967
29789199	importin-5 [Mus musculus]	7.70103	1.19	1	1	1	2	21459388	1.14722	1		1097	123.511	4.93213
6755358	60S ribosomal protein L8 [Mus musculus]	4.89983	6.61	1	2	2	3	5.01128e+07	1.14649	2	7.74875	257	28.0073	11.0337
149251177	PREDICTED: 60S ribosomal protein L13-like [Mus musculus]	11.5457	12.8	4	3	3	5	2.29985e+07	1.14316	2	4.88217	211	24.2374	11.4878
6753060	annexin A5 [Mus musculus]	72.4153	30.72	2	9	9	30	1.81511e+08	1.14238	11	4.6109	319	35.7302	4.95752
110227381	calpain small subunit 1 [Mus musculus]	9.34663	17.91	1	3	3	3	5.95066e+06	1.13923	2	41.581	268	28.3879	5.63037
554506520	calponin-3 isoform 2 [Homo sapiens]	4.48859	12.01	4	2	3	3	2.51093e+07	1.13728	2	27.7114	283	31.3603	6.55127
78191789	dedicator of cytokinesis protein 7 [Mus musculus]	2.95288	0.57	1	1	1	1	1.05345e+07	1.13602	1		2098	237.945	6.78564
226874906	14-3-3 protein epsilon [Mus musculus]	60.5342	41.18	3	8	10	26	172421141	1.13494	9	7.29283	255	29.1554	4.7417
27370032	ubiquitin-like modifier-activating enzyme 6 [Mus musculus]	2.69621	1.23	1	1	1	1	2.12315e+06	1.13343	1		1053	117.891	6.11279
21450053	protein FAM49B [Mus musculus]	45.162	31.17	5	7	7	14	6.30132e+07	1.13227	6	4.6819	324	36.7527	6.06201
549806798	elongation factor 1-delta isoform b [Mus musculus]	24.7323	24.56	5	5	5	8	3.54487e+07	1.13157	4	24.0813	281	31.2729	5.05908
4506693	40S ribosomal protein S17 [Homo sapiens]	4.95235	16.3	2	1	1	1	1.84342e+07	1.13079	1		135	15.5404	9.84717
33504483	40S ribosomal protein S9 [Mus musculus]	17.2367	20.62	1	5	5	10	5.54509e+07	1.12765	5	13.51	194	22.5776	10.6528
126012517	aminoacyl tRNA synthase complex-interacting multifunctional protein 1 [Mus musculus]	2.548	5.64	2	1	1	1	2.7788e+07	1.12715	1		319	35.1444	8.57275
258547156	programmed cell death 6-interacting protein isoform 3 [Mus musculus]	10.7046	7.94	6	6	6	9	3.57575e+07	1.12409	6	10.7975	869	95.9642	6.52197
309266688	PREDICTED: 60S ribosomal protein L19-like, partial [Mus musculus]	2.92399	8.59	3	1	1	3	1.06671e+07	1.1228	1		128	15.6278	11.4438
22094989	mitochondrial import inner membrane translocase subunit TIM50 precursor [Mus musculus]	7.32441	3.12	1	1	1	3	4.35625e+07	1.12092	1		353	39.7516	8.1333
6754474	importin subunit alpha-1 [Mus musculus]	27.7813	8.88	1	3	3	7	2.28192e+07	1.11969	4	4.57298	529	57.8922	5.68115
158966704	40S ribosomal protein S16 [Mus musculus]	9.86796	22.6	3	3	3	4	3.77086e+07	1.11906	3	11.1205	146	16.435	10.2134
13385472	60S ribosomal protein L14 [Mus musculus]	3.50756	5.99	1	1	1	1	8.05159e+07	1.11742	1		217	23.5492	11.019
163644277	AP-2 complex subunit alpha-2 [Mus musculus]	6.22369	2.67	1	2	2	2	5.26476e+06	1.11581	2	7.50924	938	103.951	6.93213
471010152	40S ribosomal protein S5 isoform 2 [Rattus norvegicus]	2.42424	12.28	4	3	3	4	2.81607e+07	1.11542	3	6.7419	171	19.3222	9.94971
34222246	GTPase HRas isoform 2 [Homo sapiens]	5.83152	15.29	5	2	2	2	3.07592e+07	1.11484	2	10.9364	170	18.8582	4.99561
18152793	pyruvate dehydrogenase E1 component subunit beta, mitochondrial precursor [Mus musculus]	16.4295	7.52	1	2	2	5	3.23978e+07	1.11442	2	5.05331	359	38.912	6.87354
342307066	serpin B6 isoform b [Mus musculus]	7.75691	3.97	2	1	1	2	2.94712e+07	1.1143	1		378	42.5712	5.74463
83699424	60S ribosomal protein L18 [Mus musculus]	13.7005	12.23	2	2	2	4	4.72209e+07	1.11053	2	8.03531	188	21.6312	11.7808
309262452	PREDICTED: 60S ribosomal protein L21-like [Mus musculus]	13.4464	20.63	11	2	2	5	2.25295e+07	1.11032	2	8.2343	160	18.5941	10.4917
226442772	membrane-associated progesterone receptor component 2 [Mus musculus]	1.76869	3.69	1	1	1	1	2.38446e+07	1.11007	1		217	23.3196	5.14795
269954679	glutaminyl-tRNA synthetase isoform 2 [Mus musculus]	13.3289	6.93	3	3	3	6	2.06138e+07	1.10415	3	5.43623	606	68.784	7.38623
8394027	serine/threonine-protein phosphatase 2A 65 kDa regulatory subunit A alpha isoform [Mus musculus]	9.46502	5.43	1	2	2	4	6.60321e+07	1.10166	2	4.20132	589	65.2809	5.10986
14389431	stress-induced-phosphoprotein 1 [Mus musculus]	7.39749	10.5	2	4	4	5	2.78536e+07	1.09747	3	13.7319	543	62.5424	6.80029
6755040	profilin-1 [Mus musculus]	29.3987	32.86	2	4	4	9	6.77534e+07	1.09653	4	2.54032	140	14.9475	8.27979
10946928	heterogeneous nuclear ribonucleoprotein H [Mus musculus]	18.615	8.69	3	2	3	6	1.57387e+07	1.09623	2	26.2262	449	49.1684	6.30322
41053879	serine/threonine-protein phosphatase 2A catalytic subunit alpha isoform [Danio rerio]	8.71772	8.09	5	1	1	2	2.48491e+07	1.09169	1		309	35.4534	5.65576
407262054	PREDICTED: 60S ribosomal protein L9-like, partial [Mus musculus]	2.84952	8.33	6	1	1	1	2.43768e+07	1.09101	1		120	13.5241	8.83643
30794450	60S ribosomal protein L4 [Mus musculus]	22.8623	8.35	2	4	4	8	4.98608e+07	1.08961	4	11.3175	419	47.124	11.0044
255958318	cAMP-dependent protein kinase catalytic subunit beta isoform 2 [Mus musculus]	11.7152	9.17	17	3	3	4	1.24148e+07	1.08739	3	15.1395	338	39.4244	8.55811
358439552	mitochondrial inner membrane protein isoform 6 [Mus musculus]	12.0189	11.06	6	4	4	6	3.5716e+07	1.08627	4	19.5278	470	51.9769	8.33838
160333216	calnexin precursor [Mus musculus]	280.507	33.33	4	23	23	96	3.96871e+08	1.08306	26	7.05692	591	67.2357	4.64014
227330633	phosphoglucomutase-2 [Mus musculus]	2.50226	2.67	1	1	1	2	4.60603e+06	1.08298	1		562	61.3796	6.56592
82617575	bifunctional glutamate/proline--tRNA ligase [Mus musculus]	78.2338	10.45	2	12	12	25	6.10526e+07	1.0819	13	17.2982	1512	169.972	7.66455
6680047	guanine nucleotide-binding protein subunit beta-2-like 1 [Mus musculus]	5.88787	10.73	1	2	2	2	1.87349e+07	1.08119	2	0.453357	317	35.0546	7.69385
407263600	PREDICTED: 60S ribosomal protein L24-like [Mus musculus]	9.68159	20.19	2	2	2	3	2.79763e+07	1.08036	2	4.87043	104	12.2096	10.9165
157819325	signal recognition particle 68 kDa protein [Rattus norvegicus]	2.34077	1.44	2	1	1	1	1.67254e+07	1.0797	1		625	70.4483	8.57275
116517303	polypyrimidine tract-binding protein 1 isoform 2 [Mus musculus]	30.9117	19.47	6	6	6	11	3.92223e+07	1.07805	4	4.32373	529	56.8564	9.17334
124486895	6-phosphogluconate dehydrogenase, decarboxylating [Mus musculus]	26.3461	10.56	1	5	5	8	4.71183e+07	1.07707	5	7.66686	483	53.2131	7.2251
238231384	proteasome subunit beta type-6 precursor [Mus musculus]	2.65452	4.62	1	1	1	1	1.33687e+07	1.07529	1		238	25.3625	5.10986
21703842	tRNA-splicing ligase RtcB homolog [Mus musculus]	0	5.15	3	2	2	3	2.33373e+07	1.07502	1		505	55.2139	7.2251
238624186	glypican-4 precursor [Mus musculus]	2.08666	1.8	1	1	1	1	9.92525e+06	1.06505	1		557	62.5458	6.32861
27754103	26S protease regulatory subunit 10B [Mus musculus]	14.4992	10.28	2	3	3	4	2.04531e+07	1.065	3	3.64447	389	44.1451	7.48877
134053905	26S proteasome non-ATPase regulatory subunit 11 [Mus musculus]	16.3325	11.14	3	4	4	6	1.93022e+07	1.06079	4	6.34178	422	47.407	6.48096
194353962	ADP-ribosylation factor 1 [Mus musculus]	134.553	47.51	7	7	9	36	4.51759e+08	1.05881	7	2.98594	181	20.6837	6.80029
157821581	26S proteasome non-ATPase regulatory subunit 13 [Rattus norvegicus]	12.1022	7.98	2	2	2	4	2.00777e+07	1.05861	2	18.9152	376	42.7902	5.8335
118601013	adenine phosphoribosyltransferase [Mus musculus]	0	7.22	1	1	1	1	30959594	1.05805	1		180	19.7115	6.78564
6678419	tripeptidyl-peptidase 2 [Mus musculus]	6.65692	1.11	1	1	1	2	2.46876e+07	1.05787	1		1262	139.791	6.58057
295424139	COP9 signalosome complex subunit 1 isoform 2 [Mus musculus]	7.31151	3.9	2	1	1	2	5.64986e+06	1.05648	1		487	55.128	6.69775
13994195	serine/threonine-protein phosphatase PP1-alpha catalytic subunit [Mus musculus]	2.30842	3.33	2	1	1	1	1.87213e+07	1.05631	1		330	37.5158	6.32861
160333923	heterogeneous nuclear ribonucleoprotein U [Mus musculus]	10.1686	2.25	1	1	1	4	4.24045e+07	1.04071	1		800	87.8627	6.23975
13384620	heterogeneous nuclear ribonucleoprotein K [Mus musculus]	43.5499	14.47	1	4	4	9	5.83056e+07	1.03923	4	10.0947	463	50.9444	5.5415
124248577	26S protease regulatory subunit 6B [Mus musculus]	0	3.35	2	1	1	1	2.11905e+07	1.03753	1		418	47.3786	5.21143
6996913	annexin A2 [Mus musculus]	85.5797	41	1	12	12	27	1.22145e+08	1.03706	13	11.9612	339	38.6518	7.69385
261878607	heterogeneous nuclear ribonucleoprotein F [Mus musculus]	22.0416	7.95	1	1	2	6	1.42321e+07	1.03679	1		415	45.7009	5.49072
297206804	serine/threonine-protein kinase WNK1 isoform 2 [Mus musculus]	4.83362	0.85	5	1	1	2	2429829	1.03264	1		2128	225.266	6.50732
24119230	proteasome alpha 6a subunit [Danio rerio]	2.26864	5.58	3	1	1	1	1.62457e+07	1.03046	1		233	25.8751	8.42627
32880197	heterogeneous nuclear ribonucleoproteins A2/B1 isoform 2 [Mus musculus]	9.96349	13.62	2	3	3	5	1.1472e+07	1.02987	3	1.41869	301	32.4404	8.71924
313151222	ATP-citrate synthase isoform 1 [Mus musculus]	33.7553	5.72	2	5	5	11	4.12295e+07	1.02792	5	6.15913	1101	120.718	7.44482
7305443	60S ribosomal protein L7a [Mus musculus]	0	4.14	2	1	1	2	1.05428e+07	1.02777	1		266	29.958	10.5649
117606270	nucleoside diphosphate kinase B [Mus musculus]	22.2874	34.87	4	4	4	14	9.39707e+07	1.02394	5	8.19321	152	17.3519	7.50342
160837788	actin-related protein 2/3 complex subunit 1B [Mus musculus]	5.49011	3.49	1	1	1	2	21403537	1.02382	1		372	41.0375	8.35303
13384778	6-phosphogluconolactonase [Mus musculus]	6.32482	13.23	1	2	2	3	1.49022e+07	1.02238	2	1.4458	257	27.2374	5.84619
6679501	26S protease regulatory subunit 4 [Mus musculus]	27.5947	19.77	2	6	6	9	3.81824e+07	1.01816	3	4.16923	440	49.1537	6.21436
21313588	small glutamine-rich tetratricopeptide repeat-containing protein alpha [Mus musculus]	5.54684	5.4	1	1	1	1	1.85217e+06	1.01574	1		315	34.3009	5.05908
21450147	transmembrane protein 63A [Mus musculus]	2.52323	1.12	1	1	1	1	1.73262e+07	1.01336	1		804	91.7999	7.92822
15617203	chloride intracellular channel protein 1 [Mus musculus]	17.349	27.39	1	4	4	6	3.11076e+07	1.01071	4	9.77907	241	26.9957	5.17334
24762230	40S ribosomal protein S15a [Mus musculus]	7.10495	13.85	2	2	2	3	2.84149e+07	1.01057	2	6.16791	130	14.83	10.1255
329299029	phosphoserine aminotransferase isoform 2 [Mus musculus]	46.675	26.16	3	9	9	18	6.66264e+07	1.01023	8	6.0051	367	40.1505	7.6499
117959930	protein GNAS isoform GNASL [Mus musculus]	16.8502	7.87	13	1	2	5	122916049	1.00999	1		394	45.6349	5.96045
6754976	peroxiredoxin-1 [Mus musculus]	36.0924	38.69	3	6	8	16	8.96452e+07	1.00864	6	7.18668	199	22.1624	8.11865
27370092	elongation factor Tu, mitochondrial isoform 1 [Mus musculus]	21.4494	13.94	2	4	4	8	2.73017e+07	1.00608	4	2.52746	452	49.477	7.56201
530537263	vasodilator-stimulated phosphoprotein isoform 3 [Mus musculus]	0	5.75	3	1	1	1	1.11588e+06	1.00149	1		365	38.6425	8.96826
56090441	probable ATP-dependent RNA helicase DDX5 [Rattus norvegicus]	38.5993	17.07	5	6	7	12	5.15166e+07	1.00097	6	17.5333	615	69.1958	8.92432
295444834	alkyldihydroxyacetonephosphate synthase, peroxisomal [Mus musculus]	8.75439	3.58	1	1	1	2	1.26162e+07	0.999033	1		671	74.2957	7.66455
134053913	26S proteasome non-ATPase regulatory subunit 5 [Mus musculus]	3.26252	2.98	2	1	1	1	25225274	0.991904	1		504	55.9369	5.21143
13324684	protein transport protein Sec61 subunit beta [Mus musculus]	2.11087	10.42	3	1	1	1	1.01249e+07	0.984713	1		96	9.9521	11.561
31560267	dual specificity mitogen-activated protein kinase kinase 2 [Mus musculus]	8.51956	3.49	1	1	1	2	1.60209e+07	0.982345	1		401	44.374	7.04932
130488506	four and a half LIM domains protein 3 [Mus musculus]	6.23239	6.57	1	1	1	2	2.04657e+06	0.978128	1		289	31.7729	6.20166
22122795	cytoplasmic dynein 1 light intermediate chain 1 [Mus musculus]	7.86661	7.07	1	2	2	5	1.71693e+07	0.973007	2	56.4865	523	56.5791	6.41748
6679261	pyruvate dehydrogenase E1 component subunit alpha, somatic form, mitochondrial precursor [Mus musculus]	3.28656	3.33	1	1	1	1	2.99031e+07	0.972629	1		390	43.2036	8.19189
19705424	26S proteasome non-ATPase regulatory subunit 3 [Mus musculus]	9.71472	6.23	2	2	2	3	2.99161e+07	0.970461	2	2.34705	530	60.6803	8.44092
158186704	heterogeneous nuclear ribonucleoprotein M isoform b [Mus musculus]	24.9379	14.35	3	7	7	9	3.9447e+07	0.969832	6	18.6637	690	73.6924	8.74854
14916479	cation-dependent mannose-6-phosphate receptor precursor [Mus musculus]	11.3056	12.59	1	3	3	4	1.7492e+07	0.969769	1		278	31.1524	5.38916
45592934	ras-related C3 botulinum toxin substrate 1 precursor [Mus musculus]	8.35333	13.54	3	2	2	3	2.72425e+07	0.96976	2	7.06787	192	21.4362	8.49951
13385384	26S proteasome non-ATPase regulatory subunit 12 [Mus musculus]	3.52138	2.85	2	1	1	1	6.40583e+06	0.966775	1		456	52.8615	7.06396
407261716	PREDICTED: elongation factor 1-alpha 1-like isoform 11 [Mus musculus]	323.176	28.5	8	8	8	86	1.22166e+09	0.966284	12	8.50555	414	44.8324	9.05615
7106439	tubulin beta-5 chain [Mus musculus]	485.697	58.11	6	6	20	145	6.96041e+08	0.962705	9	3.90386	444	49.639	4.89404
255759902	amine oxidase [flavin-containing] A [Mus musculus]	5.63612	4.75	1	2	2	3	1.87916e+07	0.960913	2	13.5156	526	59.5637	7.81104
145966915	filamin-B [Mus musculus]	318.004	25.7	1	42	47	111	1.4439e+08	0.960613	41	10.8442	2591	276.426	5.69385
21313520	acetoacetyl-CoA synthetase [Mus musculus]	2.38856	1.49	1	1	1	1	1.51996e+07	0.959801	1		672	75.1521	6.7124
40018568	tubulin beta-4B chain [Rattus norvegicus]	418.285	51.91	3	3	18	125	5.48696e+08	0.954675	3	6.90731	445	49.769	4.89404
33859482	elongation factor 2 [Mus musculus]	234.203	33.68	2	27	27	98	4.89751e+08	0.953983	27	5.65458	858	95.2529	6.82959
21312336	probable glutathione peroxidase 8 [Mus musculus]	2.75715	5.26	1	1	1	1	1.92198e+07	0.953922	1		209	24.1327	9.36377
30424930	protein FAM219B isoform 2 [Mus musculus]	2.19817	8.59	2	1	1	1	9.47485e+06	0.951264	1		128	13.514	10.5503
170295840	transcription intermediary factor 1-beta [Mus musculus]	4.40473	1.32	1	1	1	2	2.1562e+07	0.94798	1		834	88.7905	5.77002
9055356	syntaxin-8 [Mus musculus]	4.25454	7.63	1	1	1	1	8.00463e+06	0.946038	1		236	26.9081	5.0083
161016828	branched-chain-amino-acid aminotransferase, cytosolic isoform 2 [Mus musculus]	2.30537	2.59	2	1	1	1	1.41902e+07	0.943279	1		386	42.7636	5.38916
153791358	splicing factor 3B subunit 1 [Mus musculus]	2.3438	1.07	1	1	1	1	7.34685e+06	0.943036	1		1304	145.738	7.09326
6678137	signal recognition particle receptor subunit beta [Mus musculus]	6.57072	5.95	1	1	1	2	1.27267e+07	0.940883	1		269	29.5607	9.27588
21313640	AP-2 complex subunit beta isoform b [Mus musculus]	0	1.07	2	1	1	2	2.20148e+07	0.93956	1		937	104.516	5.37646
161086971	F-actin-capping protein subunit alpha-1 [Mus musculus]	2.54507	3.5	3	1	1	1	2.00785e+07	0.930675	1		286	32.9333	5.5542
254553372	isoleucine--tRNA ligase, cytoplasmic [Mus musculus]	9.7516	3.72	2	4	4	5	3.08713e+07	0.923434	4	2.84024	1262	144.179	6.55127
189011598	calcium-binding mitochondrial carrier protein SCaMC-1 [Rattus norvegicus]	14.8314	6.32	2	3	3	6	2.53141e+07	0.921752	3	17.8926	475	52.8573	8.04541
37718972	SWI/SNF complex subunit SMARCC2 isoform 3 [Mus musculus]	2.55336	1.82	3	1	1	1	1.31814e+06	0.918951	1		1099	121.297	5.45264
9256519	60S acidic ribosomal protein P1 [Mus musculus]	9.0599	14.04	1	1	1	3	2.73365e+07	0.918396	1		114	11.4677	4.32275
6754220	heterogeneous nuclear ribonucleoprotein A1 isoform a [Mus musculus]	4.39234	9.06	2	2	2	4	3.1489e+07	0.916743	2	3.81122	320	34.1753	9.23193
225690618	cytosolic acyl coenzyme A thioester hydrolase isoform 3 [Mus musculus]	2.40242	3.14	3	1	1	1	2.02301e+07	0.916685	1		350	39.2342	8.39697
120537241	leucine--tRNA ligase, cytoplasmic [Mus musculus]	25.289	7.81	2	6	6	13	3.68921e+07	0.913836	5	12.9788	1178	134.106	7.04932
339639597	septin-7 isoform 3 [Homo sapiens]	8.54666	11.97	20	3	4	8	2.45589e+07	0.912541	1		401	46.5368	8.22119
227330571	transmembrane protein 59 precursor [Mus musculus]	1.70749	3.1	1	1	1	1	1.42128e+07	0.909451	1		323	36.2898	4.86865
38708163	formin-like protein 3 [Mus musculus]	2.54795	2.43	4	2	2	2	7.56901e+06	0.90786	1		1028	117.095	6.66846
411147365	ATP-binding cassette sub-family B member 7, mitochondrial isoform 3 [Homo sapiens]	2.13099	1.69	7	1	1	1	4.34153e+06	0.907545	1		712	78.1107	9.12939
46593021	cytochrome b-c1 complex subunit 1, mitochondrial precursor [Mus musculus]	37.2339	15.63	1	5	5	11	4.1738e+07	0.90567	5	38.7603	480	52.8185	6.21436
157951604	adenylyl cyclase-associated protein 1 [Mus musculus]	7.66003	12.87	1	4	4	5	4.38785e+07	0.905378	3	3.55831	474	51.5324	7.51807
33859662	synaptic vesicle membrane protein VAT-1 homolog [Mus musculus]	4.1935	2.22	1	1	1	2	40734706	0.905245	1		406	43.069	6.3667
21313162	ras-related protein Rab-1B [Mus musculus]	24.0136	29.35	42	3	4	8	2.69342e+07	0.900095	4	10.9545	201	22.1732	5.73193
7106301	microtubule-associated protein RP/EB family member 1 [Mus musculus]	13.7606	21.64	1	3	3	7	2.68355e+07	0.900043	4	7.37432	268	29.9972	5.22412
27552760	mitochondrial import receptor subunit TOM70 [Mus musculus]	0	2.45	1	1	1	1	4.18856e+06	0.899168	1		611	67.5469	7.53271
6679299	prohibitin [Mus musculus]	2.7638	7.72	2	2	2	2	1.44204e+07	0.89911	2	1.32844	272	29.8019	5.75732
70778915	moesin [Mus musculus]	109.754	24.09	4	11	11	39	1.08181e+08	0.897409	14	6.2645	577	67.7249	6.59521
117647267	dehydrogenase/reductase SDR family member 13 precursor [Mus musculus]	5.75357	4.79	1	1	1	2	3.31341e+06	0.892025	1		376	40.7191	7.92822
57634518	septin-11 [Mus musculus]	26.2588	12.59	15	4	5	11	2.65879e+07	0.890968	4	9.84118	429	49.3102	6.81494
31542438	cytochrome b5 type B precursor [Mus musculus]	33.8668	50.68	2	4	4	12	1.05566e+08	0.890576	5	5.90983	146	16.3078	4.89404
22122825	actin-related protein 2 [Mus musculus]	2.67745	3.05	2	1	1	1	1.55835e+07	0.88837	1		394	44.7322	6.7417
148747558	peroxiredoxin-2 [Mus musculus]	29.3576	23.74	2	5	5	12	54551324	0.888209	5	15.4854	198	21.7651	5.41455
27228993	SPRY domain-containing protein 7 [Mus musculus]	4.36365	12.24	2	3	3	4	3.9276e+07	0.885062	2	0.925335	196	21.6666	6.69775
162461907	stress-70 protein, mitochondrial [Mus musculus]	125.955	26.8	2	15	15	42	1.35293e+08	0.882066	17	4.29422	679	73.4156	6.07471
242332572	ras GTPase-activating-like protein IQGAP1 [Mus musculus]	25.5773	4.59	2	5	5	7	1.65873e+07	0.881074	5	8.5791	1657	188.624	6.48096
116089322	lon protease homolog, mitochondrial precursor [Mus musculus]	6.51561	2.42	1	2	2	3	1.87605e+07	0.88064	2	3.24096	949	105.776	6.56592
359385698	14-3-3 protein zeta/delta isoform 1 [Mus musculus]	83.7688	29.39	6	5	7	25	2.25069e+08	0.879463	7	6.70208	245	27.7537	4.79248
74315975	26S proteasome non-ATPase regulatory subunit 1 [Mus musculus]	10.0093	4.93	1	3	3	4	2.14261e+07	0.878146	3	20.4327	953	105.663	5.38916
71061470	DNA ligase 3 [Mus musculus]	2.11503	1.38	1	1	1	1	447517	0.877558	1		1012	112.709	8.98291
33859722	thioredoxin-related transmembrane protein 1 precursor [Mus musculus]	16.7168	8.63	2	2	2	5	3.30965e+07	0.877392	2	1.41554	278	31.3756	5.2876
13507712	sphingosine-1-phosphate phosphatase 1 [Mus musculus]	2.08203	3.02	1	1	1	1	3.61302e+06	0.877306	1		430	47.7131	8.00146
10946940	ras-related protein Rab-2A [Mus musculus]	3.38987	7.55	1	1	1	1	1.46988e+07	0.875661	1		212	23.5328	6.53662
19482172	retinol dehydrogenase 11 precursor [Mus musculus]	4.38669	4.43	1	1	1	1	8.46811e+06	0.875513	1		316	35.1254	8.90967
72384374	nucleolar RNA helicase 2 [Mus musculus]	13.6417	7.29	4	5	5	6	2.03493e+07	0.875168	4	15.0908	851	93.4932	9.11475
19526912	hsc70-interacting protein [Mus musculus]	2.00004	3.23	1	1	1	1	11936975	0.874636	1		371	41.6295	5.26221
262050553	plastin-3 [Mus musculus]	3.0958	4.76	1	2	2	2	2.39033e+07	0.872086	2	17.6686	630	70.6972	5.61768
6754994	poly(rC)-binding protein 1 [Mus musculus]	8.85223	12.08	5	1	2	3	2.5827e+07	0.872039	1		356	37.4739	7.09326
45433560	kinesin heavy chain isoform 5C [Mus musculus]	13.3568	2.72	7	2	2	5	8.43941e+06	0.871998	2	3.74063	956	109.207	6.18896
6754036	aspartate aminotransferase, mitochondrial [Mus musculus]	62.8201	28.14	3	10	10	22	9.55198e+07	0.869323	9	8.74342	430	47.3812	8.99756
6681175	sphingolipid delta(4)-desaturase DES1 [Mus musculus]	18.3813	10.22	2	2	2	5	5.47466e+07	0.861938	2	27.7804	323	38.2165	7.76709
34610207	alanine--tRNA ligase, cytoplasmic [Mus musculus]	59.7189	15.29	1	11	11	21	3.02676e+07	0.858645	10	18.7362	968	106.841	5.66846
357588502	cysteine--tRNA ligase, cytoplasmic isoform 2 [Mus musculus]	4.98589	1.47	2	1	1	2	1.88671e+07	0.856254	1		748	85.4973	6.75635
58037395	secretory carrier-associated membrane protein 1 [Mus musculus]	16.3437	18.34	1	3	3	4	37283156	0.851509	3	8.65715	338	38.0038	7.7085
30794470	ribosomal L1 domain-containing protein 1 [Mus musculus]	2.37506	4.2	1	1	1	1	1.15577e+07	0.847819	1		452	50.3903	9.979
11230802	alpha-actinin-4 [Mus musculus]	224.409	35.75	6	15	24	72	1.25847e+08	0.840231	17	4.77942	912	104.911	5.41455
224922806	glycerol-3-phosphate dehydrogenase, mitochondrial precursor [Mus musculus]	5.29319	2.34	1	1	1	2	2.84873e+07	0.839828	1		727	80.9025	6.60986
409191597	dnaJ homolog subfamily C member 5 [Mus musculus]	41.6894	33.33	2	4	4	19	1.06373e+08	0.838901	5	12.6993	198	22.0863	5.07178
160298209	aspartate aminotransferase, cytoplasmic [Mus musculus]	15.9078	8.47	1	2	2	5	1.75047e+07	0.838578	2	13.3109	413	46.2185	7.13721
124486789	phosphoinositide 3-kinase regulatory subunit 4 [Mus musculus]	8.16735	1.03	1	1	1	4	5.03596e+06	0.835406	2	5.1449	1358	152.502	7.12256
9789991	estradiol 17-beta-dehydrogenase 12 [Mus musculus]	9.73381	17.31	2	4	4	5	6.31108e+07	0.829857	4	27.0449	312	34.7194	9.5249
13385196	ER membrane protein complex subunit 2 [Mus musculus]	3.18472	4.04	2	1	1	1	4.99319e+06	0.828682	1		297	34.9124	6.81494
51491845	clathrin heavy chain 1 [Mus musculus]	35.0829	6.69	1	7	7	14	6.9466e+07	0.825662	7	12.4697	1675	191.435	5.69385
6755995	WD repeat-containing protein 1 [Mus musculus]	3.39172	4.29	1	2	2	2	2.05636e+07	0.82438	2	7.25799	606	66.365	6.59521
41054806	guanine nucleotide-binding protein G(i) subunit alpha-2 [Mus musculus]	31.9963	11.83	11	2	3	9	1.01725e+08	0.823255	3	7.59121	355	40.463	5.45264
239985639	paralemmin-1 isoform 1 [Mus musculus]	54.7115	36.55	3	10	10	21	5.04707e+07	0.82077	9	18.2693	383	41.5888	4.84326
6678674	L-lactate dehydrogenase B chain [Mus musculus]	7.83789	4.19	1	1	1	3	2.69067e+07	0.820238	1		334	36.549	6.04932
402794806	glycine--tRNA ligase [Rattus norvegicus]	51.9064	18.41	2	10	10	20	5.77706e+07	0.820097	9	9.13475	728	81.7407	6.56592
21312800	plasminogen receptor (KT) [Mus musculus]	11.0702	20.41	1	3	3	5	2.28079e+07	0.817096	2	0.244506	147	17.2499	9.49561
285402638	ribonuclease inhibitor isoform a [Mus musculus]	6.74021	7.68	2	3	3	5	2.20702e+07	0.816954	3	12.2312	456	49.7841	4.77979
116256510	AP-2 complex subunit alpha-1 isoform b [Mus musculus]	2.22093	1.47	2	1	1	2	2.15617e+06	0.812158	1		955	105.413	7.66455
33859640	transaldolase [Mus musculus]	4.43388	3.26	2	1	1	2	1.53927e+07	0.812054	1		337	37.3634	7.03467
295317330	synaptosomal-associated protein 23 isoform b [Mus musculus]	118.173	69.52	4	11	11	35	1.10578e+08	0.811068	14	9.71428	210	23.2464	4.98291
150378501	carboxypeptidase D precursor [Mus musculus]	7.4037	5.08	3	5	5	5	3.78622e+07	0.810207	4	3.46105	1377	152.31	6.17627
123701962	probable lysosomal cobalamin transporter [Mus musculus]	8.27421	3.35	2	1	1	2	6.57745e+07	0.80771	1		537	61.0229	7.53271
61097906	alpha-actinin-1 [Mus musculus]	157.896	32.51	3	12	21	54	1.21446e+08	0.805807	11	4.76179	892	103.004	5.37646
6679082	glycylpeptide N-tetradecanoyltransferase 1 [Mus musculus]	8.46093	3.83	1	1	1	3	40310803	0.804864	1		496	56.8519	8.00146
6680690	thioredoxin-dependent peroxide reductase, mitochondrial precursor [Mus musculus]	5.21629	4.67	1	1	1	2	2.28403e+07	0.802015	1		257	28.1094	7.57666
27229277	threonine--tRNA ligase, cytoplasmic [Mus musculus]	17.0583	6.23	1	4	4	8	2.96623e+07	0.801351	4	10.9556	722	83.3029	7.35693
227116327	talin-1 [Mus musculus]	170.944	16.77	2	27	27	50	6.63861e+07	0.800749	26	6.29306	2541	269.653	6.17627
6756037	14-3-3 protein eta [Mus musculus]	31.4067	17.07	4	1	4	12	1.57415e+08	0.797144	1		246	28.194	4.89404
31980806	membrane-associated progesterone receptor component 1 [Mus musculus]	1.86279	4.1	2	1	1	1	42978343	0.796566	1		195	21.6808	4.70361
13385998	heat shock protein 75 kDa, mitochondrial precursor [Mus musculus]	19.5306	3.82	1	1	2	5	2.43684e+08	0.796045	1		706	80.1585	6.68311
294489254	uncharacterized protein LOC565810 [Danio rerio]	2.3554	1.21	1	1	1	1	3.26826e+07	0.794979	1		660	74.7516	7.40088
31982856	dihydrolipoyl dehydrogenase, mitochondrial precursor [Mus musculus]	12.3051	5.7	1	2	2	4	1.92208e+07	0.794875	2	20.8511	509	54.2382	7.89893
6755965	voltage-dependent anion-selective channel protein 2 [Mus musculus]	42.4301	21.69	2	5	5	16	2.37237e+08	0.79197	5	1.60883	295	31.7126	7.48877
31543976	14-3-3 protein gamma [Mus musculus]	30.4823	17	3	1	4	12	1.61624e+08	0.789472	1		247	28.2849	4.89404
6755963	voltage-dependent anion-selective channel protein 1 [Mus musculus]	20.0793	19.43	1	3	4	8	3.70249e+07	0.789296	2	22.6016	283	30.7366	8.54346
77404392	staphylococcal nuclease domain-containing protein 1 [Mus musculus]	35.0289	13.19	1	8	8	12	4.40387e+07	0.785542	7	7.48861	910	102.025	7.43018
71061455	dynamin-1-like protein isoform b [Mus musculus]	5.29151	1.43	3	1	1	2	8.85483e+06	0.784121	1		699	77.9621	6.81494
13928670	vacuolar protein sorting-associated protein 35 [Mus musculus]	4.35942	1.26	3	1	1	2	40243254	0.782376	1		796	91.6548	5.43994
158749640	prolactin regulatory element-binding protein [Mus musculus]	0	3.12	1	1	1	1	7.86938e+06	0.780263	1		417	45.4089	8.76318
227908803	nodal modulator 1 precursor [Mus musculus]	2.01229	0.82	1	1	1	1	7.99338e+06	0.779943	1		1214	133.336	6.0874
27369581	calcium-binding mitochondrial carrier protein Aralar1 [Mus musculus]	5.09454	1.77	1	1	1	2	1.53821e+07	0.777574	1		677	74.5227	8.25049
6679587	ras-related protein Rab-1A [Mus musculus]	33.1175	21.46	41	2	3	8	3.17747e+07	0.774382	3	0.343786	205	22.6634	6.21436
31543942	vinculin [Mus musculus]	284.58	41.28	1	34	34	86	2.25338e+08	0.77308	36	8.16199	1066	116.644	5.99854
29789158	NHL repeat-containing protein 2 [Mus musculus]	2.47929	2.34	1	1	1	1	1.25869e+06	0.772663	1		725	78.3809	5.5415
112181167	complement component 1 Q subcomponent-binding protein, mitochondrial [Mus musculus]	3.56343	7.17	2	1	1	1	17328763	0.771557	1		279	31.0055	4.86865
31982186	malate dehydrogenase, mitochondrial precursor [Mus musculus]	101.099	36.98	1	9	9	30	1.32732e+08	0.770589	9	8.77044	338	35.5888	8.67529
114052809	inverted formin-2 [Mus musculus]	14.5445	2.6	1	2	2	3	8.38905e+06	0.768637	2	15.4718	1271	138.278	5.22412
144922638	kinectin [Mus musculus]	7.65731	2.19	1	2	2	3	1.09844e+07	0.76673	2	15.1657	1327	152.449	5.89697
13385006	cytochrome c1, heme protein, mitochondrial [Mus musculus]	3.24291	4.92	1	1	1	1	50806519	0.764648	1		325	35.3049	9.15869
258679490	coiled-coil domain-containing protein 51 [Mus musculus]	7.60439	4.93	1	1	1	2	1.61922e+06	0.763273	1		406	45.1044	8.08936
31982764	large neutral amino acids transporter small subunit 1 [Mus musculus]	20.7123	5.86	1	2	2	6	3.18085e+07	0.757771	2	1.70065	512	55.8355	7.89893
31560731	V-type proton ATPase catalytic subunit A [Mus musculus]	6.38018	4.21	1	2	2	2	6.83338e+06	0.753965	2	0.502039	617	68.2826	5.57959
19705578	V-type proton ATPase subunit B, brain isoform [Mus musculus]	4.89742	1.96	2	1	1	2	1.47703e+07	0.748184	1		511	56.5149	5.80811
149363634	peptidyl-tRNA hydrolase 2, mitochondrial isoform b [Mus musculus]	3.72275	8.29	2	1	1	1	8.79608e+06	0.746857	1		181	19.514	7.41553
255958286	succinyl-CoA ligase [ADP/GDP-forming] subunit alpha, mitochondrial precursor [Mus musculus]	2.44226	4.34	1	1	1	1	1.81689e+07	0.744743	1		346	36.132	9.39307
9790219	destrin [Mus musculus]	2.47273	7.88	1	1	1	1	8.05259e+06	0.743124	1		165	18.5095	7.97217
6753036	aldehyde dehydrogenase, mitochondrial precursor [Mus musculus]	67.3918	15.99	1	8	8	21	4.64941e+07	0.74103	8	9.81236	519	56.5018	7.62061
9790055	mitochondrial carrier homolog 2 [Mus musculus]	8.20517	6.93	1	1	1	2	2.92656e+07	0.733524	1		303	33.477	8.25049
30424814	Golgi integral membrane protein 4 [Mus musculus]	36.3943	20.61	2	10	10	15	4.2828e+07	0.733352	9	15.9566	655	76.7386	4.83057
229608944	torsin-1A-interacting protein 1 isoform 2 [Mus musculus]	7.92493	3.27	2	1	1	2	6.91513e+06	0.730179	1		520	58.3805	6.93213
6806903	sarcoplasmic/endoplasmic reticulum calcium ATPase 2 isoform b [Mus musculus]	31.0273	9.42	4	7	7	12	3.55816e+07	0.726585	7	18.0782	998	109.682	5.36377
112817607	thioredoxin-related transmembrane protein 4 precursor [Mus musculus]	6.0774	5.37	1	1	1	2	26344048	0.721664	1		335	37.1078	4.37354
189409138	cullin-associated NEDD8-dissociated protein 1 [Mus musculus]	40.4777	7.15	2	7	7	18	5.02577e+07	0.720266	6	6.2063	1230	136.245	5.78271
124001582	melanoma inhibitory activity protein 3 precursor [Mus musculus]	3.33027	0.88	1	1	1	1	1.73553e+06	0.718036	1		1930	213.544	4.75439
125347376	filamin-A [Mus musculus]	582.5	34.29	1	59	63	201	3.93679e+08	0.71363	65	4.91821	2639	280.325	6.01123
160707925	annexin A3 [Mus musculus]	42.5903	27.24	1	9	9	17	7.8694e+07	0.711339	10	13.0253	323	36.3616	5.75732
242332593	ragulator complex protein LAMTOR1 [Mus musculus]	46.5347	67.08	1	7	7	16	6.95386e+07	0.710544	7	15.5099	161	17.7378	5.14795
22267442	cytochrome b-c1 complex subunit 2, mitochondrial precursor [Mus musculus]	10.0908	10.38	1	3	3	3	3.1388e+07	0.708441	2	4.66278	453	48.205	9.24658
238637279	4F2 cell-surface antigen heavy chain isoform b [Mus musculus]	40.7751	17.87	2	6	6	11	6.09381e+07	0.708258	6	14.5042	526	58.3003	5.90967
295054271	spectrin alpha chain, non-erythrocytic 1 isoform 3 [Mus musculus]	63.4863	8.95	3	16	16	24	3.5978e+07	0.701008	15	19.898	2457	282.72	5.32568
22122615	beta-centractin [Mus musculus]	5.46821	2.66	3	1	1	2	2.42704e+07	0.697124	1		376	42.2547	6.40479
30794386	translocating chain-associated membrane protein 1 [Mus musculus]	12.0835	5.35	1	1	1	3	3.4587e+06	0.696861	2	1.3955	374	43.0118	9.68604
240255653	integrin-linked protein kinase [Mus musculus]	1.88762	1.55	1	1	1	1	12598787	0.695967	1		452	51.3399	8.07471
27753991	vacuole membrane protein 1 [Mus musculus]	2.42591	4.19	1	1	1	1	3.54654e+06	0.695031	1		406	45.9307	6.94678
124494244	unconventional myosin-Ic isoform b [Mus musculus]	2.1712	0.97	2	1	1	1	15920674	0.673332	1		1028	118.082	9.34912
88758584	pyridoxal-dependent decarboxylase domain-containing protein 1 isoform 3 [Mus musculus]	2.90576	2.68	2	1	1	1	2.60446e+06	0.670665	1		710	78.4934	5.5415
78214312	ATP synthase F(0) complex subunit B1, mitochondrial precursor [Mus musculus]	4.22779	3.91	1	1	1	2	3.13869e+07	0.669951	1		256	28.9304	9.05615
31981310	B-cell receptor-associated protein 31 [Mus musculus]	15.134	4.49	2	1	1	4	7.49957e+06	0.668117	1		245	27.939	8.70459
117938332	spectrin beta chain, non-erythrocytic 1 isoform 1 [Mus musculus]	8.34553	4.06	3	7	7	9	3.56898e+07	0.660605	8	9.22455	2363	274.052	5.57959
6680027	glutamate dehydrogenase 1, mitochondrial precursor [Mus musculus]	40.4328	20.79	2	10	10	14	6.28676e+07	0.6598	10	16.8145	558	61.2982	8.00146
311893360	dynactin subunit 1 isoform 3 [Mus musculus]	5.18501	2.99	3	3	3	3	1.53464e+07	0.658062	3	4.44257	1239	136.763	5.45264
225579033	isocitrate dehydrogenase [NADP], mitochondrial precursor [Mus musculus]	19.566	13.72	3	4	5	8	2.99906e+07	0.657305	3	1.23775	452	50.8739	8.68994
197313797	mitochondrial carrier homolog 1 [Rattus norvegicus]	2.99569	2.83	2	1	1	1	27160700	0.656919	1		389	41.5653	9.31982
19527026	leucine-rich repeat-containing protein 59 [Mus musculus]	57.9815	25.41	1	6	6	19	1.51483e+08	0.655947	6	7.64599	307	34.8558	9.5249
58037267	protein disulfide-isomerase A6 precursor [Mus musculus]	39.8761	15.51	1	1	4	11	5.98053e+07	0.655142	1		445	48.6586	5.18604
34996495	dolichyl-diphosphooligosaccharide--protein glycosyltransferase subunit 2 precursor [Mus musculus]	2.70086	2.69	1	1	1	1	1.7322e+07	0.652559	1		631	69.02	5.80811
161016826	receptor expression-enhancing protein 5 [Mus musculus]	13.0515	6.35	2	2	2	4	5.58027e+07	0.652106	2	11.4546	189	21.433	8.11865
27754056	tubulin beta-6 chain [Mus musculus]	218.469	21.48	4	2	9	74	2.24748e+08	0.651061	2	32.3317	447	50.0581	4.89404
134288917	cytoplasmic dynein 1 heavy chain 1 [Mus musculus]	54.1023	4.54	3	14	14	20	6.81683e+07	0.650041	13	14.6896	4644	531.71	6.41748
6671509	actin, cytoplasmic 1 [Mus musculus]	720.676	59.73	2	7	20	223	7.38252e+09	0.649759	16	10.039	375	41.7097	5.47803
6679891	neutral alpha-glucosidase AB [Mus musculus]	35.6117	11.18	1	7	7	12	5.8427e+07	0.645328	7	13.33	966	109.335	6.15088
164607135	glutaminase kidney isoform, mitochondrial isoform 2 [Mus musculus]	10.7546	5.97	4	2	2	3	2.89254e+07	0.645205	2	6.61477	603	65.9521	8.11865
148747526	ras-related protein Rab-7a [Mus musculus]	16.4858	32.37	2	6	6	7	3.99528e+07	0.642343	5	6.85582	207	23.4748	6.69775
31980648	ATP synthase subunit beta, mitochondrial precursor [Mus musculus]	33.152	18.15	2	6	6	10	5.61461e+07	0.642329	5	14.1305	529	56.2655	5.33838
29789080	coatomer subunit beta' [Mus musculus]	4.17653	0.99	1	1	1	2	2.32668e+07	0.642236	1		905	102.384	5.30029
422398894	cytoplasmic dynein 1 intermediate chain 2 isoform 4 [Homo sapiens]	8.46772	3.44	9	1	1	2	8.66257e+06	0.6411	1		611	68.2557	5.2876
6679337	phosphatidylinositol transfer protein alpha isoform [Mus musculus]	2.49571	4.8	1	1	1	1	9.13586e+06	0.640989	1		271	31.873	6.3667
158261988	reticulon-3 isoform A1 [Rattus norvegicus]	0	4.64	7	1	1	1	6.09373e+07	0.640102	1		237	25.4145	8.49951
77404361	myosin phosphatase Rho-interacting protein isoform 2 [Rattus norvegicus]	2.03861	1.11	4	1	1	1	3.19574e+06	0.630411	1		993	113.043	6.16357
18266680	succinyl-CoA:3-ketoacid coenzyme A transferase 1, mitochondrial precursor [Mus musculus]	3.13842	2.5	1	1	1	1	1.98463e+07	0.62911	1		520	55.953	8.52881
147899258	uncharacterized protein LOC571260 [Danio rerio]	1.95409	2.35	1	1	1	1	2.0698e+07	0.626598	1		341	37.9903	7.84033
158966670	annexin A6 isoform b [Mus musculus]	4.67476	2.4	2	1	1	2	1.90375e+07	0.62627	1		667	75.241	5.5542
148747410	coatomer subunit delta [Mus musculus]	2.04863	2.54	1	1	1	3	1.26382e+07	0.624991	1		511	57.1932	6.21436
219275592	asparaginyl-tRNA synthetase, cytoplasmic isoform 2 [Rattus norvegicus]	9.97709	7.89	4	2	2	3	3.79297e+07	0.622688	2	27.5565	507	58.2659	6.16357
291327528	poly(rC)-binding protein 2 isoform 4 [Mus musculus]	8.0426	13.35	8	1	2	3	3.60627e+07	0.621453	1		322	33.9045	8.23584
84662745	guanine nucleotide-binding protein G(q) subunit alpha [Mus musculus]	12.9822	9.47	3	2	3	5	6.24346e+07	0.619383	3	14.4661	359	42.1313	5.68115
23956096	general vesicular transport factor p115 [Mus musculus]	9.36948	3.44	1	2	2	4	2.14616e+07	0.618916	3	10.2669	959	106.917	4.93213
19526794	CD81 antigen [Mus musculus]	19.4871	8.47	1	1	1	4	2.38564e+08	0.617255	1		236	25.7972	5.8335
283135118	monofunctional C1-tetrahydrofolate synthase, mitochondrial precursor [Mus musculus]	23.5256	9.11	1	7	7	9	3.76425e+07	0.616471	7	19.3923	977	105.662	7.02002
407260881	PREDICTED: UDP-glucose:glycoprotein glucosyltransferase 1-like [Mus musculus]	4.5611	29.09	2	1	1	2	6.26e+06	0.615882	1		55	6.53623	4.53857
158517836	protein transport protein Sec61 subunit gamma isoform 2 [Mus musculus]	5.31149	17.65	1	1	1	2	2.68136e+07	0.61586	1		68	7.73617	9.99365
9790269	serine incorporator 1 precursor [Mus musculus]	8.91519	3.75	1	1	1	2	33236979	0.612411	1		453	50.4753	6.27783
254540168	78 kDa glucose-regulated protein precursor [Mus musculus]	103.938	28.24	1	14	15	32	1.05188e+08	0.605186	14	6.26581	655	72.3775	5.16064
20070422	PRA1 family protein 2 [Mus musculus]	5.68553	6.18	1	1	1	2	61424562	0.602256	1		178	19.4657	9.59814
6754004	guanine nucleotide-binding protein subunit alpha-11 [Mus musculus]	31.8561	10.86	3	2	3	9	6.33117e+07	0.59367	2	4.31801	359	41.9975	5.97314
10181184	ATP synthase subunit f, mitochondrial [Mus musculus]	5.83436	12.5	1	1	1	2	1.92248e+07	0.591288	1		88	10.3374	9.94971
20070412	ATP synthase subunit O, mitochondrial precursor [Mus musculus]	5.83532	6.57	1	1	1	2	40762105	0.581817	1		213	23.3487	9.99365
133778978	cation-independent mannose-6-phosphate receptor precursor [Mus musculus]	0	0.64	1	2	2	2	4.85637e+06	0.580254	2	39.6375	2483	273.639	5.70654
281182714	phospholipid scramblase 3 [Mus musculus]	18.764	11.15	2	2	2	6	5.18686e+07	0.579659	3	7.69427	296	31.782	6.37939
244791271	protein transport protein Sec31A [Mus musculus]	27.6528	6.99	1	6	6	11	3.1918e+07	0.579522	5	11.7735	1230	133.486	6.75635
197384345	coatomer subunit alpha [Rattus norvegicus]	19.9605	8.42	2	8	8	10	2.07139e+07	0.578567	8	18.1868	1224	138.272	7.6499
6680748	ATP synthase subunit alpha, mitochondrial precursor [Mus musculus]	50.1872	23.69	3	11	11	18	8.70098e+07	0.577458	10	5.60395	553	59.7156	9.18799
188497650	malectin precursor [Mus musculus]	14.4281	10.65	2	3	3	5	1.99134e+07	0.575134	3	16.3011	291	32.3218	6.04932
6680854	caveolin-1 isoform 1 [Mus musculus]	25.7515	30.9	3	4	4	10	1.63458e+08	0.574796	4	15.6082	178	20.5255	6.02393
31560462	syntaxin-7 [Mus musculus]	6.42765	10.73	1	2	2	2	2.2345e+07	0.568239	2	7.62315	261	29.7182	5.57959
393715095	tubulin alpha-1A chain isoform 2 [Homo sapiens]	355.286	41.59	7	1	13	98	7.98839e+08	0.563794	1		416	46.2678	5.08447
268370185	syntaxin-5 [Mus musculus]	5.03144	7.04	1	1	1	1	9.1394e+06	0.562461	1		355	39.6887	8.92432
356582492	2-oxoglutarate dehydrogenase, mitochondrial isoform 4 [Mus musculus]	5.26774	4.02	4	3	3	3	2.31002e+07	0.561132	2	8.61041	1019	115.953	6.97607
13385942	citrate synthase, mitochondrial precursor [Mus musculus]	35.9566	16.38	2	7	7	15	1.29797e+08	0.559022	8	10.3952	464	51.7034	8.57275
13385678	endoplasmic reticulum-Golgi intermediate compartment protein 1 [Mus musculus]	2.3412	8.62	1	2	2	3	2.27131e+07	0.555143	2	6.73012	290	32.5415	7.06396
124517663	annexin A1 [Mus musculus]	45.1331	33.82	2	9	9	16	5.75607e+07	0.554344	10	11.9507	346	38.71	7.37158
227116339	minor histocompatibility antigen H13 isoform 4 [Mus musculus]	2.18196	8.09	4	2	2	2	1.28776e+07	0.551295	1		173	18.6936	7.85498
19745150	NADH-cytochrome b5 reductase 3 [Mus musculus]	44.0004	23.26	1	6	6	16	7.0452e+07	0.550136	8	13.263	301	34.1057	8.38232
6677905	Golgi apparatus protein 1 precursor [Mus musculus]	2.62243	1.11	1	1	1	1	3.30808e+07	0.550098	1		1175	133.646	6.84424
188528897	pleckstrin homology-like domain family B member 2 isoform 2 [Mus musculus]	0	0.96	2	1	1	1	1.53026e+06	0.548566	1		1249	141.398	7.6792
14249130	LIM and SH3 domain protein 1 [Rattus norvegicus]	0	4.56	2	1	1	1	2.50052e+06	0.548462	1		263	29.9514	7.04932
95113671	mitochondrial-processing peptidase subunit beta precursor [Mus musculus]	2.01366	2.04	1	1	1	1	4.84244e+06	0.546633	1		489	54.5797	6.99072
34610233	reticulon-4 isoform B1 [Mus musculus]	27.5638	16.29	5	3	3	8	3.95387e+07	0.54527	2	15.8122	356	38.3801	4.77979
27370240	leucyl-cystinyl aminopeptidase [Mus musculus]	45.4156	8.29	2	8	8	15	5.11325e+07	0.542602	7	13.2232	1025	117.229	5.96045
114326183	ADP-ribosylation factor 4 [Sus scrofa]	44.8413	30	3	2	4	13	1.96002e+08	0.540344	2	12.0791	180	20.4726	5.66846
154426268	acyl-coenzyme A thioesterase 10, mitochondrial precursor [Mus musculus]	2.79597	2.51	2	1	1	1	1.48093e+07	0.536382	1		439	50.5199	7.88428
545477648	CD63 antigen [Mus musculus]	17.1216	8.82	1	2	2	6	1.5788e+08	0.527563	3	10.1558	238	25.7492	6.97607
13786146	UDP-glucose 6-dehydrogenase [Rattus norvegicus]	29.521	17.44	5	6	6	9	3.54623e+07	0.524782	6	21.4656	493	54.8573	7.54736
33620739	myosin light polypeptide 6 [Mus musculus]	31.5201	33.11	10	4	4	10	1.15081e+08	0.523116	5	15.9419	151	16.9501	4.55127
6755652	protein sprouty homolog 2 [Mus musculus]	24.2151	15.87	1	3	3	9	6.76265e+07	0.522821	3	1.31141	315	34.6006	8.29443
42415475	protein disulfide-isomerase precursor [Mus musculus]	45.6813	11.98	1	5	5	13	5.90311e+07	0.513804	6	11.0244	509	57.0228	4.88135
170650597	protein Noxp20 [Mus musculus]	2.29336	1.58	1	1	1	1	6.17985e+06	0.513345	1		569	60.9749	4.56396
40254595	dihydropyrimidinase-related protein 2 [Mus musculus]	8.84258	11.19	6	3	4	4	3.37226e+07	0.512901	3	7.43561	572	62.2386	6.37939
511630717	dolichyl-diphosphooligosaccharide--protein glycosyltransferase subunit STT3A isoform b [Homo sapiens]	1.99535	1.14	3	1	1	1	2.76502e+07	0.512189	1		613	69.5432	7.81104
8567338	coatomer subunit gamma-1 isoform 1 [Mus musculus]	5.83715	4.23	1	2	2	2	3.28012e+07	0.511429	2	10.6909	874	97.4504	5.35107
149258501	PREDICTED: phosphate carrier protein, mitochondrial-like isoform 1 [Mus musculus]	36.7901	15.13	4	7	7	16	2.7472e+08	0.511217	8	8.70096	357	39.6205	9.26123
124486712	ribosome-binding protein 1 isoform a [Mus musculus]	65.295	8.81	2	9	9	17	1.97973e+07	0.510016	9	20.0136	1464	158.301	9.18799
406647878	macrophage-capping protein [Mus musculus]	3.24306	7.45	2	1	1	1	1.66951e+07	0.509042	1		349	38.7447	6.94678
21313536	dihydrolipoyllysine-residue succinyltransferase component of 2-oxoglutarate dehydrogenase complex, mitochondrial [Mus musculus]	0	1.76	1	1	1	1	1.46625e+07	0.505567	1		454	48.9635	8.95361
21699068	presequence protease, mitochondrial precursor [Mus musculus]	8.77968	4.63	1	3	3	4	1.16166e+07	0.504626	2	0.700936	1036	117.297	7.1958
300069036	PDZ and LIM domain protein 5 isoform ENH1b [Mus musculus]	3.23581	6.22	5	2	2	3	3.21084e+07	0.504221	2	4.7543	482	52.3635	7.86963
31982520	long-chain specific acyl-CoA dehydrogenase, mitochondrial precursor [Mus musculus]	4.64044	3.02	1	1	1	2	2.10614e+07	0.497419	1		430	47.8665	8.14795
254826716	atlastin-3 isoform 1 [Mus musculus]	6.23207	9.7	2	3	3	3	1.07538e+07	0.496633	3	3.45693	536	60.1933	5.80811
217330616	protein transport protein Sec61 subunit alpha isoform 2 isoform c [Homo sapiens]	0	2.29	4	1	1	1	1.05959e+07	0.492421	1		437	48.7549	9.29053
67906177	protein transport protein Sec23A [Mus musculus]	2.4657	1.7	1	1	1	1	8.48921e+06	0.490506	1		765	86.1064	7.07861
158635992	PDZ and LIM domain protein 1 [Mus musculus]	4.94162	8.87	1	2	2	2	3.69345e+07	0.484306	1		327	35.7519	6.84424
225543181	cytoplasmic dynein 1 light intermediate chain 2 [Mus musculus]	2.96567	3.25	1	1	1	1	6.84403e+06	0.483941	1		492	54.1846	6.27783
18250284	isocitrate dehydrogenase [NAD] subunit alpha, mitochondrial precursor [Mus musculus]	3.66102	4.64	1	2	2	2	1.89717e+07	0.482094	2	6.33586	366	39.6131	6.72705
18079339	aconitate hydratase, mitochondrial precursor [Mus musculus]	44.8979	19.62	1	12	12	17	6.8342e+07	0.482092	10	29.2447	780	85.41	7.92822
356640163	serine hydroxymethyltransferase, mitochondrial isoform 2 [Mus musculus]	39.5702	18.36	3	8	8	17	1.45564e+08	0.479799	7	5.73126	501	55.3854	8.47021
21312062	transmembrane emp24 domain-containing protein 10 precursor [Mus musculus]	2.46897	5.48	2	1	1	1	1.71744e+07	0.4777	1		219	24.8949	6.69775
12331398	secretory carrier-associated membrane protein 2 [Mus musculus]	9.03257	9.73	1	2	2	3	7.46953e+07	0.477124	2	22.2015	329	36.4412	6.31592
112293264	protein disulfide-isomerase A3 precursor [Mus musculus]	79.6775	40.4	1	17	17	32	1.10653e+08	0.476175	17	8.32795	505	56.6427	6.21436
114326497	laminin subunit beta-1 [Mus musculus]	3.66022	0.76	1	1	1	1	4.64117e+06	0.47401	1		1834	202.309	5.0083
21728376	myosin regulatory light chain 12B [Mus musculus]	9.185	17.44	3	3	3	4	3.76469e+07	0.470644	3	7.21664	172	19.7665	4.84326
167716840	cytochrome c oxidase subunit II [Mus musculus musculus]	18.983	13.22	10	2	2	7	5.83535e+07	0.460194	2	1.22569	227	25.929	4.729
23956084	very long-chain specific acyl-CoA dehydrogenase, mitochondrial precursor [Mus musculus]	8.82241	8.69	1	3	3	3	9.71522e+06	0.4585	2	3.15175	656	70.8307	8.74854
114326446	myosin-9 [Mus musculus]	1101.38	44.9	4	79	90	329	5.2382e+08	0.456888	104	6.99863	1960	226.232	5.65576
162417977	isocitrate dehydrogenase [NADP] cytoplasmic [Mus musculus]	4.46371	4.83	2	1	2	2	1.86659e+07	0.455057	1		414	46.6445	7.1665
56699423	E3 ubiquitin-protein ligase NEDD4 [Mus musculus]	14.1992	7.67	1	4	4	4	3.52732e+07	0.454306	3	4.64729	887	102.642	5.26221
6755967	voltage-dependent anion-selective channel protein 3 isoform 2 [Mus musculus]	43.6481	20.14	3	4	5	16	1.13294e+08	0.448743	4	6.47689	283	30.7334	8.79248
21704100	trifunctional enzyme subunit beta, mitochondrial precursor [Mus musculus]	12.0629	8	1	4	4	5	4.03485e+07	0.448691	4	18.2194	475	51.3534	9.37842
148271073	myeloid-associated differentiation marker [Mus musculus]	19.6043	5.31	1	1	1	5	3.11559e+07	0.4402	2	3.27955	320	35.2613	8.30908
377833208	PREDICTED: protein disulfide-isomerase A6 [Mus musculus]	34.6241	17.14	1	1	4	9	6.19549e+07	0.431856	1		391	42.8309	6.69775
170763467	mitochondrial import inner membrane translocase subunit TIM44 [Mus musculus]	2.3879	2.65	2	1	1	1	1.18806e+07	0.431314	1		452	51.0593	8.1333
282398108	dolichyl-diphosphooligosaccharide--protein glycosyltransferase subunit 1 precursor [Mus musculus]	22.0114	17.6	1	8	8	8	5.16091e+07	0.427026	4	21.8113	608	68.4857	6.45557
148747424	ADP/ATP translocase 1 [Mus musculus]	58.5006	33.22	4	7	12	30	273725694	0.426165	6	7.61434	298	32.8831	9.71533
13654247	myogenin [Mus musculus]	4.71661	4.02	1	1	1	2	1.35978e+08	0.424728	1		224	25.1874	5.80811
33859596	prolyl 4-hydroxylase subunit alpha-1 precursor [Mus musculus]	7.89893	8.43	2	4	4	4	2.47881e+07	0.423394	3	2.64243	534	60.8718	5.89697
6680836	calreticulin precursor [Mus musculus]	18.0122	17.55	1	4	4	6	6.28566e+07	0.416827	4	6.45373	416	47.9649	4.48779
110431378	utrophin [Mus musculus]	2.15612	0.55	1	1	1	1	1.21657e+07	0.414173	1		3430	392.461	5.32568
21450129	acetyl-CoA acetyltransferase, mitochondrial precursor [Mus musculus]	18.0016	10.14	1	2	2	4	1.48404e+07	0.412911	2	3.99041	424	44.7873	8.51416
6753494	coronin-1B [Mus musculus]	4.02776	5.17	1	1	1	1	1.69926e+07	0.411849	1		484	53.878	5.78271
8393866	ornithine aminotransferase, mitochondrial precursor [Mus musculus]	7.04076	5.92	1	2	2	2	2.48715e+07	0.406915	1		439	48.3239	6.62451
6755698	surfeit locus protein 4 [Mus musculus]	2.31385	3.72	1	1	1	1	20772694	0.403314	1		269	30.3608	7.78174
55742711	EH domain-containing protein 2 [Mus musculus]	2.35117	2.21	1	1	1	1	2.17908e+07	0.398111	1		543	61.1358	6.50732
6755863	endoplasmin precursor [Mus musculus]	173.998	26.81	2	18	20	61	2.83179e+08	0.392803	21	11.8357	802	92.4183	4.81787
50355939	anthrax toxin receptor 2 precursor [Mus musculus]	3.81126	2.67	1	1	1	1	1.66425e+07	0.392376	1		487	53.1506	7.56201
164607137	guanine nucleotide-binding protein G(o) subunit alpha isoform B [Mus musculus]	13.5266	6.78	12	1	2	5	1.2106e+08	0.390371	1		354	40.011	6.01123
225543465	retinoic acid-induced protein 3 [Mus musculus]	3.68922	3.93	1	1	1	1	1.0475e+07	0.388982	1		356	40.0698	7.85498
62526118	cytoskeleton-associated protein 4 [Mus musculus]	324.205	51.83	1	26	26	112	4.40732e+08	0.385554	30	8.06315	575	63.6536	5.64307
257796245	dihydrolipoyllysine-residue acetyltransferase component of pyruvate dehydrogenase complex, mitochondrial [Mus musculus]	4.02363	2.34	1	1	1	1	1.01918e+07	0.362784	1		642	67.8987	8.57275
121949767	lamina-associated polypeptide 2 isoform delta [Mus musculus]	3.87202	4.13	2	1	1	1	1.75313e+07	0.36016	1		412	46.022	9.21729
33598964	myosin-10 [Mus musculus]	308.62	28.39	1	35	46	94	2.53867e+08	0.359693	31	8.72473	1976	228.855	5.5415
6681069	cysteine and glycine-rich protein 1 [Mus musculus]	12.4266	8.81	1	1	1	4	7.52236e+06	0.357483	1		193	20.5698	8.57275
6754212	heme oxygenase 1 [Mus musculus]	3.58698	5.88	1	1	1	1	3.13979e+07	0.354961	1		289	32.9078	6.53662
551411162	serpin H1 precursor [Mus musculus]	73.8918	34.53	3	11	11	26	1.55523e+08	0.353871	12	10.1152	417	46.5042	8.82178
124378030	Golgin subfamily A member 2 isoform b [Mus musculus]	0	1.2	2	1	1	1	8.967e+06	0.336874	1		999	113.209	4.99561
31543330	NAD(P) transhydrogenase, mitochondrial precursor [Mus musculus]	5.26348	2.3	3	2	2	2	2.21684e+07	0.335175	2	40.5313	1086	113.809	7.63525
255958292	delta-1-pyrroline-5-carboxylate synthase isoform 1 [Mus musculus]	92.4528	27.92	2	15	15	30	1.02281e+08	0.330614	12	11.3271	795	87.2119	7.54736
21311891	transmembrane protein 43 [Mus musculus]	10.5511	12.75	2	3	3	4	4.81645e+07	0.321159	2	64.9955	400	44.7551	7.35693
86198316	protein disulfide-isomerase A4 precursor [Mus musculus]	2.86647	1.87	1	1	1	1	1.42241e+07	0.318376	1		641	72.3246	5.22412
31981525	prostaglandin G/H synthase 2 precursor [Mus musculus]	8.86028	6.46	1	3	3	4	5.07717e+07	0.313731	3	30.2797	604	68.9688	7.37158
6680952	calponin-2 [Mus musculus]	6.31002	9.18	1	1	2	2	1.88064e+07	0.307502	1		305	33.134	7.62061
256367522	plectin isoform 1hij [Mus musculus]	17.3462	1.32	29	4	4	5	2.09755e+07	0.301741	4	9.14432	4386	498.801	5.68115
164518942	dolichyl-diphosphooligosaccharide--protein glycosyltransferase subunit DAD1 [Mus musculus]	3.52577	10.62	2	1	1	1	16294518	0.298112	1		113	12.4886	7.07861
285026450	protein ERGIC-53 precursor [Mus musculus]	4.7375	4.26	1	1	1	1	1.7597e+07	0.287585	1		517	57.7529	6.34131
244792700	neuropilin-1 precursor [Mus musculus]	15.5212	7.48	1	4	4	5	3.19501e+07	0.280431	4	2.34481	923	102.935	5.89697
6756085	zyxin [Mus musculus]	5.75846	4.96	1	2	2	2	1.76324e+07	0.270019	2	0.171867	564	60.5068	6.40479
6680878	lysosome membrane protein 2 precursor [Mus musculus]	24.6963	18.2	2	6	6	12	1.51299e+08	0.269385	5	20.315	478	54.0095	5.09717
329755241	gelsolin isoform 2 [Mus musculus]	79.7468	29.14	2	12	12	22	2.20837e+08	0.266658	11	19.9468	731	80.7124	5.75732
47564084	UPF0729 protein C18orf32 homolog [Mus musculus]	9.10054	25	1	1	1	3	4.28646e+07	0.265564	1		72	8.03029	9.34912
31982755	vimentin [Mus musculus]	8.30161	7.51	3	3	3	3	1.9703e+07	0.249243	1		466	53.6551	5.12256
28077029	phosphoenolpyruvate carboxykinase [GTP], mitochondrial [Mus musculus]	37.2979	22.34	1	10	10	13	5.93047e+07	0.245076	8	19.8839	667	73.371	7.73779
283436218	mitochondrial 10-formyltetrahydrofolate dehydrogenase [Mus musculus]	20.5504	5.53	2	4	4	7	3.82725e+07	0.236683	4	13.9218	923	101.526	6.29053
33859811	trifunctional enzyme subunit alpha, mitochondrial precursor [Mus musculus]	4.58491	3.28	1	2	2	2	2.36828e+07	0.23351	1		763	82.6175	9.14404
529367269	annexin A8 isoform 2 [Mus musculus]	8.68008	17.28	8	4	4	4	2.19711e+07	0.225701	3	23.237	301	33.7371	5.60498
256000794	tropomyosin alpha-1 chain isoform 9 [Mus musculus]	7.42227	8.9	21	3	3	4	2.70185e+07	0.21392	3	39.3397	281	32.4756	4.76709
13626040	A-kinase anchor protein 12 [Mus musculus]	5.38738	1.01	1	1	1	2	2.44924e+06	0.187929	1		1684	180.586	4.43701
134032028	protein FAM198B [Mus musculus]	6.67347	5.22	2	2	2	2	3.40347e+07	0.187362	1		517	58.2615	9.70068
31543108	lysosome-associated membrane glycoprotein 2 isoform 2 precursor [Mus musculus]	5.68266	2.41	2	1	1	2	6.39128e+07	0.183773	1		415	45.6262	7.84033
311213923	fibronectin precursor [Gallus gallus]	3.50519	1.13	8	2	2	2	1.48213e+07	0.181424	1		2483	273.077	5.64307
27370348	uncharacterized protein KIAA1671 [Mus musculus]	11.9109	20.78	1	4	4	4	2.53244e+07	0.165473	3	3.55571	308	34.6468	6.0874
47059151	Golgi-associated plant pathogenesis-related protein 1 [Mus musculus]	17.7672	31.17	1	3	3	7	6.55431e+07	0.127935	3	22.4592	154	17.0795	9.51025
6680351	immunity-related GTPase family M protein 1 [Mus musculus]	15.466	11.49	2	4	4	6	7.23868e+07	0.0752437	1		409	46.522	8.27979
74229034	importin-7 [Mus musculus]	4.89155	4.24	2	3	3	3	1.77239e+07	0.0539874	2	2.23184e+07	1038	119.41	4.81787
170784811	regulator of nonsense transcripts 1 isoform b [Mus musculus]	8.96571	2.16	2	2	2	3	13115508	0.0476431	2	9.04966e+06	1113	122.58	6.68311
14192922	actin, alpha cardiac muscle 1 [Mus musculus]	514.534	59.42	5	9	21	181	4.10069e+09	0.0472346	10	675.281	377	41.9919	5.38916
93102379	low-density lipoprotein receptor-related protein 1B precursor [Homo sapiens]	0	0.59	1	1	1	1	246850	0.0435463	1		4599	515.159	5.30029
209862992	dihydropyrimidinase-related protein 3 isoform 1 [Mus musculus]	10.5077	7.22	7	2	3	3	1.68376e+07	0.0311077	2	539517	568	61.741	6.49365
34328108	collagen alpha-1(I) chain precursor [Mus musculus]	5.25787	2.75	1	2	2	2	1.04917e+07	0.0158713	2	14185.5	1453	137.948	5.84619
58037151	bolA-like protein 1 [Mus musculus]	0	12.41	1	1	1	2	1.94311e+06	0.00381531	1		137	14.3703	8.76318
4506773	protein S100-A9 [Homo sapiens]	3.1999	11.4	1	1	1	1	2.00122e+07	0.002	1		114	13.2335	6.12549
21614544	protein S100-A8 [Homo sapiens]	2.06468	11.83	1	1	1	1	1.75376e+07	0.002	1		93	10.8276	7.03467
18426915	drebrin isoform a [Homo sapiens]	2.7628	2.47	5	1	1	1	7.88797e+06	0.002	1		649	71.3955	4.44971
66932947	alpha-2-macroglobulin precursor [Homo sapiens]	2.59426	0.68	1	1	1	1	3.7278e+07	0.002	1		1474	163.189	6.41748
47132620	keratin, type II cytoskeletal 2 epidermal [Homo sapiens]	241.167	58.53	7	23	27	68	1.64053e+09	0.002	30	0	639	65.3932	8.00146
306922394	zinc finger homeobox protein 2 [Homo sapiens]	2.04253	0.78	1	1	1	4	8.44223e+07	0.002	1		2572	274.003	5.88428
153945736	keratin, type I cytoskeletal 27 [Homo sapiens]	2.72382	1.96	1	1	1	1	769364443	0.002	1		459	49.7915	5.04639
51092293	keratin, type II cytoskeletal 1b [Mus musculus]	47.8719	10.49	8	2	6	14	1.48626e+09	0.002	2	0	572	61.3216	8.01611
21704156	caldesmon 1 [Mus musculus]	2.46146	2.26	1	1	1	1	3.89073e+06	0.002	1		530	60.4168	7.37158
262118314	scm-like with four MBT domains protein 1 [Mus musculus]	2.08503	1.04	1	1	1	1	2.76449e+07	0.002	1		863	97.276	6.53662
29789317	keratin, type II cytoskeletal 75 [Mus musculus]	8.20894	5.81	7	1	3	3	3.77366e+07	0.002	1		551	59.7039	8.30908
34328117	fos-related antigen 2 [Mus musculus]	2.38202	3.68	1	1	1	1	3.78386e+07	0.002	1		326	35.2767	7.48877
20911031	keratin, type II cytoskeletal 5 [Mus musculus]	52.5683	11.55	6	4	6	17	3.85976e+08	0.002	4	0	580	61.7286	7.75244
124517678	tyrosine-protein phosphatase non-receptor type 23 [Mus musculus]	0	1.18	1	1	1	1	2.82891e+07	0.002	1		1692	185.1	6.80029
124486931	inactive heparanase-2 precursor [Mus musculus]	4.18019	1.69	1	1	1	2	92890734	0.002	1		592	66.6435	9.96436
16716569	protease, serine, 1 precursor [Mus musculus]	37.3634	8.13	1	1	1	10	6.80091e+09	0.002	5	0	246	26.1178	4.94482
6680604	keratin, type I cytoskeletal 16 [Mus musculus]	4.95241	4.9	3	2	4	4	5.77526e+07	0.002	2	0	469	51.5743	5.19873
6755714	transgelin [Mus musculus]	9.34164	37.31	2	5	5	7	1.5565e+08	0.002	2	0	201	22.5614	8.80713
29243984	PH and SEC7 domain-containing protein 4 [Mus musculus]	0	2.09	2	1	1	1	4907384565	0.002	1		1005	112.663	5.23682
111074529	collagen alpha-1(XII) chain precursor [Mus musculus]	3.54808	0.72	1	1	1	1	2.01801e+07	0.002	1		3061	333.127	5.79541
163310765	serum albumin precursor [Mus musculus]	3.90668	2.14	1	1	1	1	7.06473e+07	0.002	1		608	68.6477	6.07471
124487419	keratin, type II cytoskeletal 2 epidermal [Mus musculus]	22.8425	5.52	5	2	4	11	3.58708e+08	0.002	4	0	707	70.8798	8.06006
226693396	hyaluronan mediated motility receptor [Mus musculus]	2.31339	1.51	1	1	1	1	36823843	0.002	1		794	91.7292	5.51611
164452927	protein FAM214A isoform 1 [Mus musculus]	0	0.74	2	1	1	1	894192756	0.002	1		1075	119.197	7.73779
112983636	keratin, type I cytoskeletal 10 [Mus musculus]	33.6999	8.2	1	5	5	11	1.23343e+09	0.002	6	0	561	57.0067	5.07178
282398110	keratin, type II cuticular Hb2 [Mus musculus]	6.58351	1.74	1	2	2	3	2.38234e+08	0.002	2	0	516	57.1033	6.25244
254692896	protein NDNF precursor [Mus musculus]	2.20193	2.99	1	1	1	1	1.27707e+08	0.002	1		568	64.9862	8.96826
254675285	mothers against decapentaplegic homolog 6 [Mus musculus]	2.52036	2.83	1	1	1	1	7.68625e+07	0.002	1		495	53.681	8.22119
226823220	keratin, type I cytoskeletal 15 [Mus musculus]	16.7613	10.53	2	3	5	7	1.0092e+08	0.002	3	0	456	49.4633	4.85596
126116585	keratin, type II cytoskeletal 1 [Mus musculus]	48.9048	4.08	3	2	4	14	2.00626e+09	0.002	3	0	637	65.5653	8.14795
269973915	gephyrin isoform 2 [Mus musculus]	2.12549	1.43	2	1	1	1	1.7681e+07	0.002	1		769	83.2298	5.60498
269914154	uncharacterized protein LOC239673 [Mus musculus]	25.3904	4.46	5	1	2	7	6.18776e+08	0.002	2	0	538	58.1882	8.25049
157951738	caspase-4 [Mus musculus]	2.52916	2.68	1	1	1	1	39657423	0.002	1		373	42.7144	6.94678
309267203	PREDICTED: keratin, type II cytoskeletal 78-like, partial [Mus musculus]	24.8052	2.78	2	2	2	9	1.06272e+09	0.002	4	0	503	55.8458	6.18896
384455799	Mg chelatase subunit ChlI [Candidatus Arthromitus sp. SFB-mouse-Yit]	1.82085	1.89	3	1	1	1	2.63968e+08	0.002	1		476	54.1704	8.96826
499083543	hypothetical protein K749_06970 [Helicobacter pylori UM299]	0	8	1	1	1	1	5.20416e+07	0.002	1		175	20.3496	9.36377
62079079	protein RRNAD1 [Rattus norvegicus]	0	1.89	1	1	1	1	2.03225e+07	0.002	1		475	52.9888	7.51807
57526942	ribonuclease P protein subunit p29 [Rattus norvegicus]	0	4.98	1	1	1	1	2.66562e+07	0.002	1		221	25.6168	9.75928
240850815	preprotein translocase subunit SecY [Bartonella grahamii as4aup]	8.9823	3.79	1	1	1	9	1.12844e+09	0.002	1		448	49.0716	9.5835
148747576	asparagine synthetase [glutamine-hydrolyzing] [Rattus norvegicus]	2.52957	1.96	2	1	1	1	31192497	0.002	1		561	64.2055	6.45557
67846058	PIH1 domain containing 3 [Rattus norvegicus]	2.0204	9.63	1	1	1	1	5.63443e+07	0.002	1		218	24.417	4.39893
223555935	dynein heavy chain 14, axonemal isoform 1 [Homo sapiens]	2.04268	0.33	1	1	1	1	3.07155e+07				4515	518.235	7.06396
22035679	AT-rich interactive domain-containing protein 4B isoform 2 [Homo sapiens]	2.0333	0.98	4	1	1	1	22818984				1226	137.523	5.51611
6753074	AP-2 complex subunit mu [Mus musculus]	2.83574	4.6	2	1	1	1	4960158				435	49.623	9.53955
7705344	DNA polymerase kappa [Homo sapiens]	0	1.72	1	1	1	1	315244				870	98.7459	8.1333
55770844	catenin alpha-1 [Homo sapiens]	2.62169	1.99	2	1	1	1	9.41404e+06				906	100.009	6.29053
296317280	E3 ubiquitin-protein ligase UBR2 isoform 2 [Homo sapiens]	2.83838	9.34	2	1	1	1	16441832				439	49.9454	5.45264
13124883	DNA/RNA-binding protein KIN17 [Homo sapiens]	3.65107	2.8	2	1	1	1	63695648				393	45.3454	8.95361
528281423	band 4.1-like protein 3 isoform 4 [Homo sapiens]	2.12507	1.32	5	1	1	1	4.73356e+06				756	84.6594	5.43994
76677915	obg-like ATPase 1 isoform b [Mus musculus]	3.22386	4.07	6	1	1	1	1.80355e+07				270	30.3568	7.23975
124486797	S phase cyclin A-associated protein in the endoplasmic reticulum [Mus musculus]	2.45402	1.36	1	1	1	1	4.35616e+06				1398	157.675	7.31299
52421788	rab11 family-interacting protein 5 isoform 1 [Mus musculus]	0	1.67	1	1	1	1	805004				1318	139.47	5.12256
61742806	GRIP and coiled-coil domain-containing protein 2 [Mus musculus]	0	0.65	1	1	1	1	1.61226e+08				1680	194.438	5.13525
78354983	treslin [Mus musculus]	2.61288	1.01	1	1	1	1					1889	208.205	7.94287
51592080	protein SPT2 homolog [Mus musculus]	3.82783	0.88	4	1	1	2	47566480				682	74.7726	9.75928
6678768	myristoylated alanine-rich C-kinase substrate [Mus musculus]	4.21129	6.15	1	1	1	1	3.20454e+06				309	29.6438	4.33545
68299752	leucine-rich repeats and immunoglobulin-like domains protein 2 precursor [Mus musculus]	0	1.23	2	1	1	1	943434				1054	117.788	5.49072
46560563	intersectin-2 isoform 2 [Mus musculus]	2.04787	1.03	2	1	1	1	1.40903e+08				1658	188.662	8.25049
510937048	beta-1,3-galactosyl-O-glycosyl-glycoprotein beta-1,6-N-acetylglucosaminyltransferase [Mus musculus]	2.56642	2.57	1	1	1	1	9.95506e+06				428	49.8063	8.33838
6678974	myb-related protein B [Mus musculus]	1.90126	1.28	1	1	1	1	2.24493e+08				704	79.0533	7.00537
84781771	trypsin 10 precursor [Mus musculus]	6.00945	10.57	1	1	1	3	15877547				246	26.2039	5.8335
124487191	OTU domain-containing protein 4 isoform 2 [Mus musculus]	2.14256	1.36	2	1	1	1	1.09802e+07				1106	122.851	6.75635
9789937	dnaJ homolog subfamily A member 2 [Mus musculus]	2.85244	2.43	1	1	1	1	13136494				412	45.7166	6.48096
66793416	sorting nexin-33 [Mus musculus]	0	7.14	1	1	1	1					574	65.2732	6.78564
124486859	uncharacterized protein LOC71532 [Mus musculus]	2.60296	2.58	1	1	1	1	3.13027e+07				387	42.1074	9.45166
22095023	dual specificity mitogen-activated protein kinase kinase 4 [Mus musculus]	1.68595	2.27	1	1	1	1	1.68568e+07				397	44.0853	8.07471
21312784	peptidyl-prolyl cis-trans isomerase-like 1 [Mus musculus]	0	10.24	2	1	1	1	4.90835e+06				166	18.2251	7.98682
18079341	eukaryotic translation initiation factor 3 subunit H [Mus musculus]	3.11554	6.25	1	2	2	2	1.69895e+07				352	39.807	6.66846
33468929	vesicle-associated membrane protein 7 [Mus musculus]	3.86065	4.09	1	1	1	2	1.93165e+07				220	24.951	8.60205
89242146	Niemann-Pick C1 protein precursor [Mus musculus]	2.07348	0.78	1	1	1	1	3.4808e+06				1277	142.791	5.70654
154146258	cytochrome P450, family 4, subfamily a, polypeptide 29 [Mus musculus]	0	1.96	1	1	1	1	7.50223e+06				509	58.5565	9.18799
312839888	melanoma-associated antigen D2 [Mus musculus]	11.3886	4.06	1	2	2	3	1.08982e+06				616	65.3603	9.14404
46195798	dolichyl-diphosphooligosaccharide--protein glycosyltransferase 48 kDa subunit precursor [Mus musculus]	1.86542	2.04	1	1	1	1	3.18573e+07				441	48.997	5.8335
8393156	putative ATP-dependent Clp protease proteolytic subunit, mitochondrial precursor [Mus musculus]	2.19467	5.51	1	1	1	1	1.52279e+07				272	29.7813	7.47412
51593084	probable global transcription activator SNF2L2 isoform 1 [Mus musculus]	2.32189	0.51	2	1	1	1	5.69816e+07				1583	180.609	7.1958
109148517	disintegrin and metalloproteinase domain-containing protein 15 isoform a precursor [Mus musculus]	1.78579	1.04	1	1	1	1	7.61208e+06				864	92.6035	6.53662
54607171	keratin, type II cytoskeletal 6A [Mus musculus]	8.16645	6.15	7	1	3	3	5.01619e+07				553	59.2986	7.94287
110625935	kelch-like protein 40 [Mus musculus]	0	2.58	1	1	1	1	8.37481e+06				621	69.5592	5.17334
13249351	serine/threonine-protein kinase/endoribonuclease IRE1 precursor [Mus musculus]	6.23323	1.33	1	1	1	2	4.01282e+07				977	110.115	6.50732
124486985	probable tumor suppressor protein MN1 [Mus musculus]	0	1.85	1	1	1	2	839802552				1297	133.99	6.7417
124487061	palladin [Mus musculus]	4.94793	1.53	1	2	2	2	1.98269e+07				1113	122.014	6.16357
18702317	caveolin-2 isoform 1 [Mus musculus]	3.53765	7.41	1	1	1	1	3.16504e+07				162	18.2151	5.63037
21312638	ceramide synthase 5 [Mus musculus]	0	3.14	1	1	1	1	12076705				414	48.135	8.07471
13324686	mitochondrial import receptor subunit TOM20 homolog [Mus musculus]	2.19738	8.97	1	1	1	1	5.69952e+07				145	16.2736	8.60205
294979218	sickle tail protein isoform e [Mus musculus]	0	0.73	2	1	1	1	1.43641e+07				1911	209.144	7.63525
71274138	uncharacterized protein LOC207806 [Mus musculus]	0	1.62	1	1	1	3	15246283				2221	237.34	7.47412
6753762	epoxide hydrolase 1 precursor [Mus musculus]	3.98617	9.45	1	3	3	4	3.40143e+07				455	52.543	8.35303
45476577	kinesin-like protein KIF11 [Mus musculus]	5.57095	1.43	1	1	1	2	6.56687e+06				1052	117.953	5.99854
29243932	brain-specific angiogenesis inhibitor 1-associated protein 2-like protein 2 [Mus musculus]	2.17025	1.72	1	1	1	1	1.74655e+07				522	58.3653	9.49561
13385184	coiled-coil domain-containing glutamate-rich protein 1 [Mus musculus]	2.49622	5.71	1	1	1	1	2194493				403	46.1838	4.70361
19526481	spectrin alpha chain, erythrocytic 1 [Mus musculus]	2.41832	0.99	1	1	1	1					2415	279.693	5.03369
13385134	signal peptidase complex subunit 2 [Mus musculus]	0	7.96	2	1	1	4					226	24.9617	8.57275
13385322	NADH dehydrogenase [ubiquinone] 1 beta subcomplex subunit 7 [Mus musculus]	3.16597	11.68	1	1	1	1	2.21486e+07				137	16.3202	8.17725
113931152	uncharacterized protein C3orf38 homolog [Mus musculus]	2.98561	8.05	1	1	1	1	1.41601e+06				348	39.5073	6.20166
6677995	monocarboxylate transporter 1 [Mus musculus]	2.64677	4.06	1	1	1	1	2.24075e+07				493	53.2324	7.47412
302393585	claudin-12 [Mus musculus]	3.38879	6.15	1	1	1	1	1.2418e+07				244	26.9768	8.47021
27414501	DNA excision repair protein ERCC-6-like [Mus musculus]	2.4685	1.13	1	1	1	1	430896				1240	138.768	5.21143
55926127	spectrin beta chain, brain 2 [Mus musculus]	0	1.05	1	1	1	1					2388	270.756	5.85889
6680447	protein IMPACT [Mus musculus]	4.12051	7.86	1	1	1	1	3.39213e+07				318	36.2532	5.04639
32189436	anthrax toxin receptor 1 precursor [Mus musculus]	2.41391	2.31	3	1	1	1	1.26837e+07				562	62.2688	7.60596
30425250	beta-actin-like protein 2 [Mus musculus]	306.84	28.19	1	1	8	89	4.69339e+09				376	41.977	5.49072
6754222	heterogeneous nuclear ribonucleoprotein A/B isoform 2 [Mus musculus]	4.25703	4.91	3	1	1	1	20168828				285	30.8123	7.91357
190194418	desmoplakin [Mus musculus]	6.41597	0.35	1	1	1	3	6.70059e+06				2883	332.706	6.80029
31981842	hydroxymethylglutaryl-CoA synthase, cytoplasmic [Mus musculus]	15.2936	3.46	1	1	1	3	5.52283e+07				520	57.5325	5.98584
50657347	CDK5 regulatory subunit-associated protein 2 [Mus musculus]	0	0.49	1	1	1	3					1822	205.817	5.30029
28395018	junction plakoglobin [Mus musculus]	2.10515	2.01	1	1	1	1	7.62482e+06				745	81.7488	6.13818
19111162	transmembrane 9 superfamily member 3 precursor [Mus musculus]	0	1.36	1	1	1	1	1.79868e+07				587	67.4999	7.21045
49274606	liprin-beta-1 isoform 2 [Mus musculus]	2.36212	1.55	2	1	1	1	3.71495e+06				969	108.472	5.49072
27370274	A disintegrin and metalloproteinase with thrombospondin motifs 4 [Mus musculus]	0	2.6	1	1	1	1	285250080				845	91.1802	8.26514
33563288	cell division cycle and apoptosis regulator protein 1 [Mus musculus]	0	0.87	1	1	1	1	738474				1146	131.979	5.75732
23956336	PMS1 protein homolog 1 [Mus musculus]	2.08573	1.74	1	1	1	1					917	103.53	7.04932
46560561	sentrin-specific protease 6 [Mus musculus]	0	1.86	1	1	1	1	2.11046e+06				1132	126.933	6.7417
126157504	serine/arginine repetitive matrix protein 2 [Mus musculus]	0	0.81	1	1	1	1	1.86329e+06				2607	283.41	12.0884
166706895	TOX high mobility group box family member 4 [Mus musculus]	0	3.72	1	1	1	1	1.08869e+06				619	65.9199	5.0083
163838648	ATP synthase subunit gamma, mitochondrial isoform b [Mus musculus]	2.26459	4.01	2	1	1	1	1.00058e+07				274	30.2368	8.83643
110626083	zinc finger protein 142 [Mus musculus]	2.92805	1.15	1	1	1	1	89286552				1740	194.697	7.95752
110347469	alpha-2-macroglobulin precursor [Mus musculus]	2.21927	0.67	1	1	1	1	10276689				1495	165.748	6.68311
161016799	annexin A4 [Mus musculus]	2.60594	3.45	1	1	1	1	7.25596e+06				319	35.8931	5.56689
254939678	transcription factor 19-like protein [Mus musculus]	0	9.89	1	1	1	1					263	28.1495	8.99756
244790095	myelin expression factor 2 isoform 3 [Mus musculus]	2.6064	2.36	3	1	1	5	2.53336e+06				550	59.5055	8.74854
160707945	splicing factor 1 isoform 2 [Mus musculus]	2.53368	2.55	2	1	1	1	7814825				548	59.6609	9.49561
339895748	collagen alpha-3(VI) chain isoform 2 precursor [Mus musculus]	2.86537	0.67	2	1	1	1	1.21851e+06				2677	288.517	8.52881
485464599	T-lymphocyte surface antigen Ly-9 isoform 2 [Mus musculus]	0	6.43	2	1	1	1	6.94113e+06				544	61.0532	7.10791
326439050	N(4)-(beta-N-acetylglucosaminyl)-L-asparaginase isoform 2 precursor [Mus musculus]	2.13469	2.68	2	1	1	1	1.18055e+07				336	35.9026	5.94775
260166719	cytoskeleton-associated protein 5 isoform 2 [Mus musculus]	1.66677	0.6	2	1	1	1	4.85321e+06				2011	223.378	7.92822
251823794	actin-binding protein anillin [Mus musculus]	2.6863	1.16	1	1	1	1	1.06794e+06				1121	122.718	6.97607
287323109	tyrosine-protein kinase HCK isoform p56Hck [Mus musculus]	2.26851	1.99	11	1	1	1	2.28105e+07				503	56.9056	7.04932
148747189	microtubule-associated protein 4 isoform 2 [Mus musculus]	6.07666	3.56	3	2	2	3	1.27624e+06				1125	117.37	4.98291
116734870	leukotriene A-4 hydrolase [Mus musculus]	5.34555	2.13	1	1	1	4	2.01969e+06				611	69.0071	6.41748
115292433	heparan-alpha-glucosaminide N-acetyltransferase [Mus musculus]	2.57581	1.68	1	1	1	1	3.50553e+07				656	72.4578	8.26514
160707987	cysteine and glycine-rich protein 2 [Mus musculus]	0	10.88	1	1	1	3	1.89949e+07				193	20.9118	8.6167
239985588	chromodomain-helicase-DNA-binding protein 1 [Mus musculus]	0	0.7	1	1	1	1	32455951				1711	196.264	7.37158
344217717	cGMP-dependent 3',5'-cyclic phosphodiesterase isoform PDE2A1 [Mus musculus]	0	2.62	7	1	1	1	391536				916	103.222	5.37646
329663552	GRAM domain-containing protein 4 isoform 2 [Mus musculus]	2.38993	7.18	2	2	2	2	655486				627	72.088	8.5874
165905557	ubiquitin-associated and SH3 domain-containing protein A [Mus musculus]	0	1.92	1	1	1	2	1.44238e+08				624	70.1001	7.21045
189458847	cordon-bleu protein-like 1 isoform 2 [Mus musculus]	0	1.58	2	1	1	1	1.46717e+06				1203	129.528	8.00146
154090941	keratin, type I cytoskeletal 42 [Mus musculus]	11.6346	6.86	4	1	4	5	1.45028e+08				452	50.1019	5.16064
114326480	tyrosine-protein kinase JAK2 [Mus musculus]	0	0.62	1	1	1	1	3.3859e+07				1132	130.511	7.44482
157951727	catenin alpha-2 isoform 1 [Mus musculus]	3.47297	1.99	3	1	1	1	1.25364e+07				905	100.357	5.96045
112421094	semaphorin-3B precursor [Mus musculus]	2.52096	3.6	1	1	1	1	9.75431e+07				749	83.074	8.57275
254675207	protein crumbs homolog 2 precursor [Mus musculus]	2.01756	1.4	1	1	1	3	1.14379e+06				1282	134.671	5.22412
124249228	src-like-adapter 2 [Mus musculus]	0	9.27	1	1	1	1	1.90302e+06				259	28.4585	6.30322
257467650	HFM1 protein isoform 1 [Mus musculus]	6.6701	1.12	3	2	2	3	808769864				1434	161.276	7.85498
194440693	mastermind like 2 isoform 1 [Mus musculus]	0	3.68	1	1	1	1	1.58475e+06				1170	126.867	9.46631
325995155	zinc finger protein 648 [Mus musculus]	2.51871	1.9	1	1	1	1	3.02223e+08				525	58.5864	8.82178
283135194	probable cation-transporting ATPase 13A1 [Mus musculus]	0	0.92	1	1	1	1	2.06943e+06				1200	132.303	8.03076
112293269	integrin alpha-7 [Mus musculus]	0	0.88	3	1	1	1	7.21861e+06				1136	124.536	5.74463
530677974	schwannomin-interacting protein 1 isoform e [Mus musculus]	0	3.29	3	1	1	1	31780770				456	49.9521	5.14795
166197681	PDZ and LIM domain protein 7 isoform a [Mus musculus]	2.19994	2.84	1	1	1	1	8.74424e+06				457	50.0867	8.47021
116174784	tripartite motif-containing protein 42 [Mus musculus]	1.7365	1.11	1	1	1	1	29862260				723	82.898	8.08936
225690585	leucine-rich repeat-containing protein 1 isoform 2 [Mus musculus]	2.44736	3.97	3	1	1	1	1.56404e+07				479	53.7721	5.10986
116686144	neuropilin-2 isoform 6 precursor [Mus musculus]	1.94364	1.11	6	1	1	1	8.00212e+06				901	101.354	5.80811
119637830	E3 ubiquitin-protein ligase TRIM33 isoform 2 [Mus musculus]	1.68438	0.62	2	1	1	1	8.24072e+07				1123	121.605	6.72705
384455993	16S ribosomal RNA methyltransferase RsmE [Candidatus Arthromitus sp. SFB-mouse-Yit]	0	2.85	1	1	1	1	1.20451e+06				246	28.3812	7.07861
384455764	hypothetical protein MOUSESFB_0641 [Candidatus Arthromitus sp. SFB-mouse-Yit]	0	19.35	1	1	1	1	475866				124	13.8188	10.521
384455738	geranyltranstransferase [Candidatus Arthromitus sp. SFB-mouse-Yit]	2.12228	6.57	1	1	1	1	2.66623e+07				289	33.2059	5.99854
529858433	1-deoxy-D-xylulose 5-phosphate reductoisomerase [Helicobacter pylori UM299]	1.66309	1.9	1	1	1	1	1.85214e+07				368	40.1688	8.71924
499083398	hypothetical protein K749_06225 [Helicobacter pylori UM299]	4.37249	4.56	1	1	1	2	4.11363e+07				241	27.9232	7.62061
499082915	translocase [Helicobacter pylori UM299]	3.41243	6.88	1	1	1	1	1.54473e+07				160	18.3695	4.79248
499082230	hypothetical protein K749_00120 [Helicobacter pylori UM299]	0	11.81	1	1	1	1	1.90376e+07				144	16.8828	6.88818
544461792	PREDICTED: GTP-binding protein 1 isoform X6 [Macaca fascicularis]	3.41121	3.23	62	1	1	1	1.15923e+06				557	60.6316	9.43701
39840946	glycoprotein precursor [Crimean-Congo hemorrhagic fever virus]	0	0.71	1	1	1	1	2.507e+07				1684	186.468	7.41553
55925231	glycosyltransferase 8 domain-containing protein 1 [Danio rerio]	0	5.21	1	1	1	1	1.05704e+06				365	41.3263	8.646
55925478	E3 ubiquitin-protein ligase RNF8 isoform 2 [Danio rerio]	1.61417	2.06	2	1	1	1	694620				485	55.2906	6.99072
71043624	5-azacytidine-induced protein 2 [Rattus norvegicus]	1.90902	2.23	1	1	1	1	29879014				404	45.9571	6.60986
27806085	peroxiredoxin-4 precursor [Bos taurus]	7.65936	10.58	2	1	3	3	44393060				274	30.722	6.44287
121583960	arf-GAP with GTPase, ANK repeat and PH domain-containing protein 2 [Danio rerio]	0	2.66	1	1	1	1	7.18849e+06				827	90.5865	9.18799
371874078	E3 ubiquitin-protein ligase BRE1A [Danio rerio]	2.51481	1.28	1	1	1	1	37962073				1013	115.551	5.78271
349732083	anoctamin 2 [Danio rerio]	0	3.52	1	1	1	1	3.10571e+06				455	53.0827	8.32373
229577035	SS18-like protein 2 [Danio rerio]	0	24.39	1	1	1	1					82	9.41274	5.85889
160333564	uncharacterized protein LOC795922 [Danio rerio]	0	5.71	2	1	1	1	191066				315	34.6732	6.56592
148233231	CUE domain-containing protein 1 [Danio rerio]	3.1096	5.22	1	1	1	1	1.61711e+06				383	42.8321	5.69385
121583918	RAD21-like 1 [Danio rerio]	2.09435	1.83	1	1	1	1	9.47814e+06				546	61.0176	4.95752
118150594	uncharacterized protein LOC777745 [Danio rerio]	0	2	1	1	1	1	1977413				551	63.3131	6.53662
113374131	uncharacterized protein LOC557283 [Danio rerio]	2.36327	6.38	1	1	1	1	6.99295e+06				345	37.9047	9.45166
62955611	protein AF-9 [Danio rerio]	2.20694	2.16	1	1	1	1	2.23367e+07				555	62.8947	8.6167
41053714	tetratricopeptide repeat protein 9C [Danio rerio]	0	7.83	1	1	1	1	9.27521e+07				217	24.1914	7.84033
197333840	calmodulin-lysine N-methyltransferase [Rattus norvegicus]	2.13811	4.33	1	1	1	1	49637215				323	35.8602	7.38623
57113837	vomeronasal type-1 receptor 92 [Rattus norvegicus]	3.06719	5.84	1	1	1	1	3.94155e+06				308	35.0742	9.5835
347543009	leucyl-tRNA synthetase [Candidatus Arthromitus sp. SFB-rat-Yit]	0	2.32	1	1	1	1	7.91635e+07				820	94.4586	7.09326
347542311	metallo-beta-lactamase family protein [Candidatus Arthromitus sp. SFB-rat-Yit]	0	9.48	1	1	1	1	914447				443	50.4976	5.30029
433604101	Iron import ATP-binding/permease protein IrtA [Saccharothrix espanaensis DSM 44229]	2.09325	2.02	1	1	1	1	3.18222e+07				890	94.4981	7.06396
240850964	VirB9 protein [Bartonella grahamii as4aup]	0	6.94	1	1	1	1	8581111				288	32.4218	6.16357
240850871	alpha-ketoglutarate permease [Bartonella grahamii as4aup]	2.65269	7.11	1	1	1	2					436	48.2673	9.14404
240850680	threonyl-tRNA synthetase [Bartonella grahamii as4aup]	2.24938	2.43	1	1	1	1					658	75.5484	6.75635
240850039	glucose-6-phosphate 1-dehydrogenase [Bartonella grahamii as4aup]	1.6688	1.43	3	1	1	1	5.16004e+07				490	55.8676	6.72705
240849931	DNA mismatch repair protein MutL [Bartonella grahamii as4aup]	0	2.27	1	1	1	1	1.39205e+06				617	67.5222	7.09326
184160976	protein arginine N-methyltransferase 5 [Rattus norvegicus]	2.48347	1.57	2	1	1	1	1.72046e+07				637	72.6485	6.26514
198386356	polyadenylate-binding protein 4 [Rattus norvegicus]	10.0907	4.97	3	1	3	4	1.89471e+07				644	70.789	9.26123
148224866	Golgi integral membrane protein 4 [Danio rerio]	2.22579	3	1	1	1	1	3.85941e+07				567	66.6725	4.99561
470654651	PREDICTED: ER degradation-enhancing alpha-mannosidase-like protein 3-like, partial [Tursiops truncatus]	0	3.13	77	1	1	1	251994217				511	58.0373	5.64307
402883102	PREDICTED: attractin [Papio anubis]	2.1665	1.24	1	1	1	1	6.75672e+06				1375	152.617	7.76709
281306781	GTPase activating protein (SH3 domain) binding protein 1 [Rattus norvegicus]	0	4.95	2	1	1	1	4645781				465	51.7548	5.59229
159473475	3',5'-cyclic-nucleotide phosphodiesterase [Chlamydomonas reinhardtii]	2.8463	7.74	1	1	1	1	1.60612e+06				297	32.7793	7.85498
