# Supplementary material for: SIRT6 regulates Ras-related protein R-Ras2 by lysine defatty-acylation
Source: eLife. 2017 Apr 13;6:e25158. doi: 10.7554/eLife.25158 (PMC5391209; doi:10.7554/eLife.25158)
Supplement: Supplementary file 2. — DOI: http://dx.doi.org/10.7554/eLife.25158.016 [file elife-25158-supp2.xlsx]

## Sheet: protein summary
Accession	Description	Score	Coverage	# Proteins	# Unique Peptides	# Peptides	# PSMs	Area	Heavy/Light	Heavy/Light Count	Heavy/Light Variability [%]	# AAs	MW [kDa]	calc. pI
359718922	pre-mRNA-processing factor 19 isoform 3 [Mus musculus]	7.3955	14.8	3	2	2	2	1.09525e+08	33.0385	1		419	45.7605	7.06396
125719165	cadherin EGF LAG seven-pass G-type receptor 3 precursor [Mus musculus]	2.34687	0.55	2	1	1	1	46362618	13.336	1		3301	358.253	6.59521
409971427	baculoviral IAP repeat-containing protein 6 [Mus musculus]	12.4093	1.19	1	3	3	4	1.83143e+07	5.60547	1		4873	530.731	6.06201
6753060	annexin A5 [Mus musculus]	53.345	32.92	2	8	8	15	5.9954e+08	4.28457	6	12.7888	319	35.7302	4.95752
183227678	protein DJ-1 [Homo sapiens]	3.17713	7.94	2	1	1	1	106504542	4.01369	1		189	19.8785	6.78564
11596855	transferrin receptor protein 1 [Mus musculus]	39.8687	8.26	2	4	4	10	1.50208e+08	3.94427	1		763	85.6773	6.56592
27734986	putative adenosylhomocysteinase 2 [Mus musculus]	5.93207	5.28	1	1	2	2	1.04672e+08	3.43818	1		530	58.9134	6.88818
161760667	prelamin-A/C isoform C [Mus musculus]	18.291	8.54	9	4	4	5	4.99304e+07	3.03152	1		574	65.4067	6.80029
148540073	probable ATP-dependent RNA helicase DDX20 [Mus musculus]	5.20609	4.36	1	2	2	2	1.5091e+07	3.01695	1		825	91.6526	6.7417
13385854	peptidyl-prolyl cis-trans isomerase D [Mus musculus]	8.65452	11.35	2	2	2	2	6.45308e+07	2.87503	1		370	40.7167	7.43018
294832028	calcium-binding mitochondrial carrier protein Aralar2 isoform 2 [Mus musculus]	12.4707	5.63	4	1	3	4	5.82829e+07	2.80278	1		675	74.2917	8.60205
262263303	gem-associated protein 5 isoform 4 [Mus musculus]	8.24344	1.13	4	1	1	2	3.68927e+07	2.67584	1		1240	137.851	6.75635
22094123	transcription elongation factor SPT5 [Mus musculus]	3.96309	1.39	1	1	1	1	2.81682e+07	2.61511	1		1082	120.589	5.04639
188595648	exosome complex exonuclease RRP44 [Rattus norvegicus]	10.2746	4.91	2	4	4	4	5.73042e+07	2.59274	2	28.2598	957	108.686	7.13721
148747461	acetyl-CoA acetyltransferase, cytosolic [Mus musculus]	37.8184	28.72	2	5	5	9	9.52793e+07	2.54761	1		397	41.2712	7.50342
6680019	glutamate--cysteine ligase regulatory subunit [Mus musculus]	3.39698	5.84	1	1	1	1	58738862	2.54709	1		274	30.5155	5.51611
162287294	RNA-binding protein 8A isoform b [Mus musculus]	18.4957	10.98	2	1	1	4	5.72436e+07	2.47663	1		173	19.7477	5.92236
21311925	AMP deaminase 2 [Mus musculus]	10.9212	1.5	1	1	1	3	4.95443e+07	2.47302	1		798	91.9654	6.22705
46358062	thymidylate synthase [Mus musculus]	8.9546	6.84	1	1	1	2	5.77846e+07	2.3971	1		307	34.9357	6.45557
148539909	annexin A7 [Rattus norvegicus]	9.74944	3.46	2	1	1	2	71231442	2.39019	1		463	49.9873	6.17627
225543163	galectin-3 [Mus musculus]	28.7895	21.21	3	6	6	11	2.90617e+08	2.2886	2	29.2588	264	27.3975	8.55811
21450325	flavin reductase (NADPH) [Mus musculus]	3.8824	8.25	1	1	1	1	46206794	2.27129	1		206	22.1834	7.00537
71043944	sorting nexin-1 [Mus musculus]	2.76175	2.69	1	1	1	1	4.86393e+07	2.26388	1		521	58.8426	5.26221
85861218	GMP synthase [glutamine-hydrolyzing] [Mus musculus]	79.3979	24.39	3	9	9	23	1.70186e+08	2.24222	7	9.64285	693	76.6749	6.72705
31981382	inosine-5'-monophosphate dehydrogenase 2 [Mus musculus]	32.7579	9.14	4	4	4	10	1.41697e+08	2.24027	2	0.205354	514	55.7798	7.28369
116812893	uncharacterized protein LOC554097 [Danio rerio]	4.20198	12.1	19	1	1	1	2.848e+07	2.20482	1		124	13.5994	10.3745
19482172	retinol dehydrogenase 11 precursor [Mus musculus]	5.08889	8.23	1	2	2	2	5.16452e+07	2.15447	1		316	35.1254	8.90967
19882207	farnesyl pyrophosphate synthase isoform 2 [Mus musculus]	12.1195	11.61	2	3	3	4	2.09839e+08	2.12814	1		353	40.5557	5.65576
6754524	L-lactate dehydrogenase A chain isoform 1 [Mus musculus]	48.8455	27.11	9	8	8	16	4.94127e+08	2.12529	1		332	36.4752	7.73779
45544618	S-methyl-5'-thioadenosine phosphorylase [Mus musculus]	41.9787	20.14	2	3	3	10	1.42294e+08	2.08195	3	16.0908	283	31.0417	7.13721
144922627	nuclear cap-binding protein subunit 1 [Mus musculus]	4.00586	2.66	1	1	1	1	4.61375e+07	2.05914	1		790	91.8677	6.63916
119226247	serine/arginine-rich splicing factor 5 [Mus musculus]	2.14216	3.35	6	1	1	1	50139210	2.05865	1		269	30.8731	11.561
158853992	alpha-enolase [Mus musculus]	319.219	51.15	4	13	13	78	1.67936e+09	1.99785	13	9.04739	434	47.1112	6.80029
359807367	pyruvate kinase, muscle isoform M1 [Mus musculus]	257.063	46.7	3	1	21	64	2.99716e+09	1.97947	1		531	57.9479	7.13721
31560653	6-phosphofructokinase, liver type [Mus musculus]	13.0743	4.62	2	2	2	3	9.42454e+07	1.96332	2	1.31027	780	85.3054	7.1665
18158420	calcium/calmodulin-dependent protein kinase type II subunit delta isoform 3 [Mus musculus]	5.44857	2.3	10	1	1	2	61705967	1.95227	1		478	54.0794	7.12256
93102415	trifunctional purine biosynthetic protein adenosine-3 [Mus musculus]	81.6868	19.11	1	10	10	20	187894049	1.94059	7	6.50554	1010	107.436	6.68311
442535508	fatty acid-binding protein, epidermal isoform 2 [Mus musculus]	8.28034	15.67	3	2	2	3	2.4105e+08	1.92648	1		134	14.9984	7.15186
13937355	S-formylglutathione hydrolase isoform 2 [Mus musculus]	49.1528	15.96	2	2	2	11	7.4387e+08	1.92409	2	0.727888	282	31.2993	7.12256
6996917	glucose-6-phosphate 1-dehydrogenase X [Mus musculus]	47.3002	8.16	2	3	3	13	7.41321e+07	1.89935	2	23.8469	515	59.2248	6.49365
45598396	cAMP-dependent protein kinase type II-beta regulatory subunit [Mus musculus]	24.7788	16.35	4	4	4	7	8.35351e+07	1.88345	2	9.40201	416	46.138	4.98291
70778976	phosphoglycerate kinase 1 [Mus musculus]	111.864	35.49	3	11	11	31	1606869601	1.88137	2	1.65649	417	44.522	7.89893
225543482	N-alpha-acetyltransferase 15, NatA auxiliary subunit [Mus musculus]	15.3011	4.16	1	2	2	4	6.08089e+07	1.87808	1		865	101.031	7.51807
61676188	E3 ubiquitin-protein ligase HUWE1 [Homo sapiens]	24.6624	2.26	2	4	4	6	3.57528e+07	1.86975	3	4.98926	4374	481.589	5.22412
293597569	fructose-bisphosphate aldolase A isoform 2 [Mus musculus]	88.4304	34.07	5	6	6	21	1.10356e+09	1.86222	5	9.11066	364	39.3313	8.08936
31560168	ATPase family AAA domain-containing protein 1 [Mus musculus]	3.36334	7.2	1	1	1	1	4.27437e+07	1.84671	1		361	40.718	6.90283
114205431	ATP-binding cassette sub-family E member 1 [Mus musculus]	24.3699	13.86	1	5	5	7	1.04971e+08	1.84616	1		599	67.271	8.33838
255069715	cytosol aminopeptidase [Mus musculus]	8.21757	6.74	2	3	3	3	6.86534e+07	1.84349	2	56.6724	519	56.1058	7.72314
6679937	glyceraldehyde-3-phosphate dehydrogenase [Mus musculus]	206.262	44.44	6	7	12	52	2.0624e+09	1.84201	1		333	35.7872	8.25049
139948802	ubiquitin carboxyl-terminal hydrolase isozyme L3 [Mus musculus]	3.45929	5.65	2	1	1	1	28979506	1.83409	1		230	26.135	5.04639
31982511	alcohol dehydrogenase class-3 [Mus musculus]	6.22049	7.49	1	1	1	1	3.89898e+07	1.81741	1		374	39.5221	7.25439
31560737	adenylosuccinate synthetase isozyme 2 [Mus musculus]	20.9246	4.61	1	1	1	5	7.32627e+07	1.81731	2	9.00654	456	49.9896	6.37939
262118273	arginine--tRNA ligase, cytoplasmic [Mus musculus]	58.2875	14.24	1	7	7	16	4.71654e+08	1.81024	3	14.143	660	75.6251	7.54736
6678131	spermidine synthase [Mus musculus]	13.0901	18.54	2	4	4	5	1.36315e+08	1.79359	3	0.703163	302	33.9728	5.50342
33859484	DNA replication licensing factor MCM3 [Mus musculus]	40.9819	13.05	2	8	8	11	9.37694e+07	1.76933	3	1.00467	812	91.4892	5.5542
269954711	tubulin--tyrosine ligase-like protein 12 [Mus musculus]	2.56292	2.19	1	1	1	1	91388819	1.76242	1		639	73.9958	5.63037
6678832	DNA replication licensing factor MCM6 [Mus musculus]	18.361	7.8	1	4	4	6	1.04091e+08	1.74928	2	53.4898	821	92.809	5.45264
161016799	annexin A4 [Mus musculus]	4.80616	4.7	1	1	1	1	31741067	1.72639	1		319	35.8931	5.56689
115511018	probable ubiquitin carboxyl-terminal hydrolase FAF-X [Mus musculus]	7.62445	0.98	3	2	2	3	3.53631e+07	1.71737	2	56.1866	2554	290.031	5.8335
40254361	heat shock 70 kDa protein 4L [Mus musculus]	32.0364	7.52	1	5	5	10	62895885	1.71693	3	11.3819	838	94.3225	5.74463
261878543	C-1-tetrahydrofolate synthase, cytoplasmic [Mus musculus]	67.5142	17.86	1	10	10	20	1.63533e+08	1.69409	6	27.5682	935	101.136	7.13721
549806774	elongation factor 1-delta isoform c [Mus musculus]	57.0316	37.35	3	1	6	15	416196162	1.6928	1		257	28.7105	4.97021
19527116	phosphoserine phosphatase [Mus musculus]	2.74339	5.33	1	1	1	1	6.02971e+07	1.68045	1		225	25.0799	6.13818
85540468	CD44 antigen isoform c precursor [Mus musculus]	6.27411	10.96	6	2	2	2	1.25347e+08	1.67291	1		365	40.2377	6.02393
295054316	tRNA (cytosine(34)-C(5))-methyltransferase [Mus musculus]	19.9401	3.83	1	2	2	6	5.91587e+07	1.67029	3	1.17005	757	85.3972	6.58057
459642355	cytokine receptor-like factor 3 isoform 2 [Mus musculus]	2.76013	4.07	2	1	1	1	2.85967e+07	1.67016	1		344	39.1286	5.26221
29788764	adenylosuccinate lyase [Mus musculus]	9.8628	7.23	1	2	2	3	58753039	1.65708	1		484	54.8309	7.26904
6678359	transketolase [Mus musculus]	60.2946	28.73	3	8	8	16	2.50065e+08	1.65276	4	5.42859	623	67.5876	7.50342
31542070	low molecular weight phosphotyrosine protein phosphatase isoform 2 [Mus musculus]	8.96127	17.09	4	2	2	3	126105408	1.63904	1		158	18.1799	6.7417
6753882	peptidyl-prolyl cis-trans isomerase FKBP4 [Mus musculus]	6.91884	7.64	1	2	2	2	5.25973e+07	1.63423	1		458	51.5399	5.71924
313661497	DNA (cytosine-5)-methyltransferase 1 isoform 3 [Mus musculus]	2.41727	0.73	4	1	1	1	2.5189e+07	1.62743	1		1501	169.85	7.69385
227908823	bifunctional purine biosynthesis protein PURH [Mus musculus]	109.427	38.18	1	14	14	31	2.64415e+08	1.62546	8	13.3911	592	64.1771	6.75635
15147224	sideroflexin-1 [Mus musculus]	20.8064	29.5	2	5	6	6	8.94835e+07	1.62437	4	7.77422	322	35.6263	9.23193
40789092	RRP12-like protein [Mus musculus]	4.28614	1.78	1	1	1	1	1.96627e+07	1.61862	1		1295	143.041	8.90967
17998694	fragile X mental retardation syndrome-related protein 1 isoform 3 [Mus musculus]	3.57069	2.41	4	1	1	1	4.39951e+07	1.61594	1		539	60.7785	6.39209
165972315	ras-related protein R-Ras2 precursor [Mus musculus]	10.1981	13.73	2	2	2	3	5.1444e+07	1.61386	1		204	23.3847	6.01123
22094075	ADP/ATP translocase 2 [Mus musculus]	22.9722	20.47	2	2	4	8	9.69653e+08	1.61038	1		298	32.9102	9.72998
407264079	PREDICTED: serine/arginine-rich splicing factor 3-like [Mus musculus]	2.32829	8.92	9	1	1	1	5.8697e+07	1.60468	1		157	18.2173	11.0923
29789343	eukaryotic translation initiation factor 3 subunit B [Mus musculus]	21.8162	10.96	1	5	5	6	1.4758e+08	1.59304	2	3.84648	803	91.3131	5.021
21450277	sodium/potassium-transporting ATPase subunit alpha-1 precursor [Mus musculus]	77.7203	14.08	9	11	11	24	2.80148e+08	1.55926	7	11.7945	1023	112.91	5.45264
165932389	nuclear pore complex protein Nup155 [Mus musculus]	8.06193	2.73	1	2	2	2	4.90994e+07	1.55824	2	63.4182	1391	155.019	6.15088
110347487	cytoplasmic aconitate hydratase [Mus musculus]	7.16246	3.04	1	1	1	2	3.38022e+07	1.54727	1		889	98.0635	7.50342
112807195	cytochrome c oxidase subunit 5B, mitochondrial [Mus musculus]	2.90188	14.73	1	1	1	1	30829513	1.54548	1		129	13.8379	8.11865
51093867	carbamoyl-phosphate synthetase 2, aspartate transcarbamylase, and dihydroorotase [Mus musculus]	111.574	11.87	1	19	19	32	2.34441e+08	1.54221	14	5.82059	2225	243.084	6.43018
224922806	glycerol-3-phosphate dehydrogenase, mitochondrial precursor [Mus musculus]	6.29921	4.4	1	1	1	2	1.21127e+08	1.52892	1		727	80.9025	6.60986
37718970	proteasome-associated protein ECM29 homolog [Mus musculus]	3.20977	0.82	1	1	1	1	4.66412e+07	1.52868	1		1840	203.573	7.06396
46402179	protein transport protein Sec24B [Mus musculus]	8.24932	1.84	1	1	1	2	4.73245e+07	1.52304	1		1251	135.465	6.96143
7657031	5'(3')-deoxyribonucleotidase, cytosolic type [Mus musculus]	2.53533	6.5	1	1	1	1	53720426	1.51555	1		200	23.0618	5.49072
357197158	protein arginine N-methyltransferase 1 isoform 2 [Mus musculus]	9.97669	7.37	2	2	2	3	1.64832e+08	1.50403	1		353	40.496	5.60498
358439544	mitochondrial inner membrane protein isoform 5 [Mus musculus]	8.16282	6.92	6	3	3	3	7.35366e+07	1.50226	3	7.27902	679	75.5543	7.79639
227116300	importin subunit alpha-7 [Mus musculus]	3.45338	2.61	4	1	1	1	41273381	1.50101	1		536	59.9264	4.94482
444299620	ubiquitin-like modifier-activating enzyme 1 isoform 2 [Mus musculus]	244.517	22.87	3	16	16	64	5.97593e+08	1.49867	13	15.9426	1058	117.734	5.65576
6680598	importin subunit alpha-3 [Mus musculus]	11.3233	8.25	1	1	2	3	5.61056e+07	1.49691	1		521	57.8867	4.94482
225637531	eukaryotic translation initiation factor 3 subunit F [Mus musculus]	14.6975	11.08	1	3	3	4	8.95016e+07	1.49285	2	4.2915	361	37.9603	5.57959
10092608	glutathione S-transferase P 1 [Mus musculus]	23.9595	16.67	3	3	3	6	1.21192e+08	1.49276	1		210	23.5941	7.86963
111038118	hydroxyacyl-coenzyme A dehydrogenase, mitochondrial precursor [Mus musculus]	15.8928	21.02	1	3	3	4	3.9437e+07	1.48954	2	3.2126	314	34.4419	8.646
62990166	structural maintenance of chromosomes protein 2 [Mus musculus]	5.57238	2.69	1	2	2	2	16212837	1.48716	1		1191	134.156	8.41162
255069795	valine--tRNA ligase [Mus musculus]	72.6985	12.75	1	12	12	23	2.07958e+08	1.48483	5	20.8144	1263	140.127	7.76709
126012517	aminoacyl tRNA synthase complex-interacting multifunctional protein 1 [Mus musculus]	35.7241	19.44	2	4	4	12	2.75785e+08	1.48217	2	0.079545	319	35.1444	8.57275
407262576	PREDICTED: eukaryotic translation initiation factor 2 subunit 3-like [Mus musculus]	26.5352	12.82	4	4	4	8	5.96123e+07	1.47382	3	2.88385	468	50.756	8.49951
74024903	hypoxanthine-guanine phosphoribosyltransferase [Sus scrofa]	5.42572	10.55	2	2	2	2	5.99341e+07	1.47265	1		218	24.5396	6.78564
21312028	39S ribosomal protein L14, mitochondrial precursor [Mus musculus]	8.30041	11.72	1	1	1	3	2.87212e+07	1.47191	2	25.5141	145	15.8644	10.9897
226958458	phosphoribosylformylglycinamidine synthase [Mus musculus]	27.7304	7.18	1	6	6	9	66882464	1.46928	3	2.64948	1337	144.538	5.66846
158186704	heterogeneous nuclear ribonucleoprotein M isoform b [Mus musculus]	36.5447	17.39	3	7	7	12	2.16314e+08	1.46819	4	18.3397	690	73.6924	8.74854
41152116	leucine-rich repeat-containing protein 47 [Mus musculus]	11.421	4.48	1	2	2	4	5.11999e+07	1.46528	1		581	63.5507	8.104
33859498	uridine 5'-monophosphate synthase [Mus musculus]	16.8563	11.23	1	3	3	5	8.38212e+07	1.46023	1		481	52.2593	6.60986
6679793	protein phosphatase 1G [Mus musculus]	25.724	15.87	2	5	5	7	7.9669e+07	1.45951	1		542	58.6915	4.38623
170650724	xaa-Pro dipeptidase [Mus musculus]	5.01881	3.85	1	2	2	2	2.44625e+07	1.45816	2	32.7195	493	54.993	5.78271
124001570	general transcription factor II-I isoform 4 [Mus musculus]	11.8479	1.67	5	1	1	3	3.99656e+07	1.45431	1		958	107.921	7.94287
134031976	leucine-rich PPR motif-containing protein, mitochondrial precursor [Mus musculus]	49.9999	7.9	1	8	8	16	114771671	1.45089	4	12.6675	1392	156.516	6.82959
258547148	dnaJ homolog subfamily A member 1 [Mus musculus]	32.2654	17.63	2	4	4	9	7.46389e+07	1.44727	1		397	44.8395	7.07861
6754254	heat shock protein HSP 90-alpha [Mus musculus]	212.639	32.47	1	9	17	64	3.55434e+09	1.44338	3	34.9085	733	84.7348	5.0083
163954948	far upstream element-binding protein 2 [Mus musculus]	32.7613	11.76	3	6	6	10	8.2286e+07	1.44184	3	5.26924	748	76.7277	7.32764
22094989	mitochondrial import inner membrane translocase subunit TIM50 precursor [Mus musculus]	10.9905	9.07	1	3	3	4	4.55446e+07	1.44062	1		353	39.7516	8.1333
160707894	aldose reductase [Mus musculus]	18.3529	6.96	1	2	2	6	405218385	1.43686	2	11.3024	316	35.7095	7.18115
118601011	secretory carrier-associated membrane protein 3 [Mus musculus]	29.3602	25.5	1	4	4	8	7.70828e+07	1.43107	4	22.9957	349	38.4333	7.63525
27369998	calcium-binding mitochondrial carrier protein SCaMC-1 [Mus musculus]	31.7642	13.68	2	4	4	9	1.0913e+08	1.43076	3	15.2196	475	52.8682	7.43018
226442772	membrane-associated progesterone receptor component 2 [Mus musculus]	20.8291	11.52	1	1	1	4	2.67627e+07	1.42803	2	4.5606	217	23.3196	5.14795
169234816	uncharacterized protein LOC681996 [Rattus norvegicus]	11.8703	12.13	2	2	2	3	1.51661e+08	1.42505	1		338	38.0802	5.52881
261823938	tRNA methyltransferase 112 homolog [Mus musculus]	6.34671	10.4	1	1	1	2	64150657	1.41607	1		125	14.1323	5.2749
157909801	mitochondrial import receptor subunit TOM40 homolog [Mus musculus]	3.45451	9.42	1	1	1	1	3.54581e+07	1.40687	1		361	37.8711	7.73779
116089322	lon protease homolog, mitochondrial precursor [Mus musculus]	18.5297	5.37	1	3	3	5	8.25574e+07	1.40658	2	0.745979	949	105.776	6.56592
110835726	putative pre-mRNA-splicing factor ATP-dependent RNA helicase DHX15 isoform 1 [Mus musculus]	17.3982	8.11	2	4	4	5	4.51642e+07	1.40362	2	6.59834	703	79.9205	7.29834
123707741	tetratricopeptide repeat protein 15 [Danio rerio]	2.05617	1.18	1	1	1	1	2.70429e+07	1.40341	1		760	84.4218	4.70361
18152793	pyruvate dehydrogenase E1 component subunit beta, mitochondrial precursor [Mus musculus]	32.5682	16.43	1	3	3	8	9.5126e+07	1.39826	2	24.3834	359	38.912	6.87354
9790055	mitochondrial carrier homolog 2 [Mus musculus]	16.8205	9.9	1	2	2	6	6.65882e+07	1.39409	1		303	33.477	8.25049
139948818	protein FAM98A [Mus musculus]	4.05637	2.91	3	1	1	1	33340893	1.39242	1		515	55.0212	8.95361
19527092	regulator of chromosome condensation isoform 2 [Mus musculus]	4.04075	4.51	2	1	1	1	3.32418e+07	1.39181	1		421	44.9027	8.104
6753320	T-complex protein 1 subunit gamma [Mus musculus]	114.617	33.21	2	14	14	33	6.59654e+08	1.38273	6	3.5563	545	60.5914	6.69775
281604088	isopentenyl-diphosphate Delta-isomerase 1 [Mus musculus]	3.62385	7.07	1	1	1	1	22291007	1.38035	1		283	32.4567	7.02002
31982724	myb-binding protein 1A [Mus musculus]	52.8452	10.42	1	9	9	14	1.27602e+08	1.37831	2	7.52764	1344	151.942	8.95361
238814391	T-complex protein 1 subunit eta [Mus musculus]	75.1455	27.39	5	9	9	19	4.0099e+08	1.37808	3	1.71291	544	59.6141	7.84033
6678365	GTP-binding nuclear protein Ran [Mus musculus]	13.8146	24.54	4	4	4	5	4.09048e+08	1.37784	1		216	24.4076	7.48877
13386338	ras-related protein Rap-2b precursor [Mus musculus]	22.6667	21.31	4	3	3	6	3.60015e+07	1.37694	1		183	20.4912	4.80518
61657921	kinesin-1 heavy chain [Mus musculus]	23.832	9.35	7	7	7	8	78234999	1.37545	2	25.1499	963	109.484	6.44287
40556608	heat shock protein HSP 90-beta [Mus musculus]	327.844	35.5	2	11	20	96	4.14862e+09	1.37487	9	6.3118	724	83.2291	5.03369
115385966	transportin-1 isoform 2 [Mus musculus]	18.1465	4.61	4	3	3	7	1.16961e+08	1.36917	2	9.56101	890	101.246	4.95752
114431250	phospholipase A-2-activating protein [Mus musculus]	7.64093	3.4	2	2	2	2	4.64225e+07	1.36813	1		794	87.1656	6.13818
24429570	exportin-5 [Mus musculus]	14.081	5.07	2	4	4	5	6.12798e+07	1.36525	3	63.3963	1204	136.883	5.8208
198386358	eukaryotic translation initiation factor 3 subunit C [Rattus norvegicus]	43.4714	10.21	3	7	7	14	1.76517e+08	1.36042	6	13.0255	911	105.369	5.78271
30017405	heterogeneous nuclear ribonucleoprotein U-like protein 1 isoform 2 [Mus musculus]	8.16659	3.82	2	1	1	3	2.12828e+07	1.35922	1		340	38.7087	4.80518
51093840	eukaryotic translation initiation factor 3 subunit L [Mus musculus]	21.0589	6.56	3	3	3	5	7.20937e+07	1.35903	1		564	66.5703	6.44287
459683847	60S ribosomal protein L22 isoform c [Mus musculus]	15.8633	26.97	7	2	2	5	4.05902e+08	1.35757	1		89	9.45709	9.67139
113205059	nuclease-sensitive element-binding protein 1 [Mus musculus]	33.3453	24.22	1	3	3	8	4.38608e+07	1.35586	1		322	35.7086	9.87646
23956214	splicing factor, proline- and glutamine-rich [Mus musculus]	19.7999	8.01	1	3	3	7	4.06822e+07	1.34451	1		699	75.3943	9.43701
56699434	eukaryotic translation initiation factor 4 gamma 1 isoform b [Mus musculus]	48.2186	9.17	5	9	9	14	2.01136e+08	1.34134	4	5.25389	1593	175.222	5.37646
262359894	eukaryotic translation initiation factor 5A-1 [Mus musculus]	56.9197	34.42	2	4	4	12	1.91442e+08	1.3407	3	7.44651	154	16.8214	5.23682
52353955	D-3-phosphoglycerate dehydrogenase [Mus musculus]	97.8279	17.45	2	8	8	26	1.1504e+09	1.34032	7	5.10148	533	56.5491	6.53662
125656173	acetyl-CoA carboxylase 1 [Mus musculus]	27.7149	4.05	3	6	6	9	80378649	1.33803	3	13.1879	2345	265.088	6.39209
255918149	DNA replication licensing factor MCM4 [Mus musculus]	34.9874	7.31	2	4	4	9	7.55765e+07	1.33528	4	13.4171	862	96.6756	7.1958
110625624	T-complex protein 1 subunit alpha [Mus musculus]	123.309	35.97	5	13	13	34	4.43798e+08	1.3327	6	5.14884	556	60.4107	6.16357
6679108	nucleophosmin isoform 1 [Mus musculus]	147.754	36.99	4	6	6	35	6.1737e+08	1.33227	5	2.34976	292	32.5398	4.76709
6671702	T-complex protein 1 subunit epsilon [Mus musculus]	178.082	41.96	2	13	13	43	5.20339e+08	1.32646	6	8.2228	541	59.5859	6.02393
112293266	heat shock 70 kDa protein 4 [Mus musculus]	188.968	35.39	1	17	17	48	2.74352e+08	1.32629	7	5.99443	842	94.1494	5.21143
6753322	T-complex protein 1 subunit delta [Mus musculus]	128.183	34.51	3	12	12	36	9.24396e+08	1.32184	7	7.13646	539	58.0297	8.01611
85861260	ER membrane protein complex subunit 1 isoform 2 precursor [Mus musculus]	6.50258	3.62	2	2	2	2	44326694	1.31984	1		994	111.223	7.43018
146219837	eukaryotic translation initiation factor 3 subunit A [Mus musculus]	70.0384	10.86	2	10	10	21	2.17897e+08	1.31665	8	5.96188	1344	161.838	6.771
172088119	DNA replication licensing factor MCM2 [Mus musculus]	17.3467	4.09	2	3	3	6	1.04145e+08	1.31455	2	2.09098	904	102.013	5.71924
31980791	pleiotropic regulator 1 [Mus musculus]	2.29494	3.31	2	1	1	1	4.84111e+06	1.31164	1		513	56.902	9.17334
7242197	proteasome subunit beta type-1 precursor [Mus musculus]	7.0346	14.17	2	2	2	2	1.2375e+08	1.3104	1		240	26.3553	7.81104
183396771	60 kDa heat shock protein, mitochondrial [Mus musculus]	175.561	54.28	2	21	21	45	8.33397e+08	1.3102	4	9.8039	573	60.9174	6.17627
6755004	apoptosis-inducing factor 1, mitochondrial precursor [Mus musculus]	34.4968	18.79	1	6	6	9	9.99348e+07	1.30983	5	14.6703	612	66.7238	9.17334
124486895	6-phosphogluconate dehydrogenase, decarboxylating [Mus musculus]	37.9014	14.49	1	5	5	10	1.93186e+08	1.30861	5	26.7063	483	53.2131	7.2251
61888838	3-hydroxyacyl-CoA dehydrogenase type-2 [Mus musculus]	29.4873	16.86	2	3	3	10	6.13564e+07	1.30834	2	5.02968	261	27.2566	8.76318
126723461	T-complex protein 1 subunit theta [Mus musculus]	96.0396	29.2	1	14	14	31	763408663	1.30526	8	5.16123	548	59.5175	5.61768
171906578	UV excision repair protein RAD23 homolog B [Mus musculus]	4.82928	4.57	1	1	1	1	2.17864e+07	1.30231	1		416	43.4858	4.83057
51948518	COP9 signalosome complex subunit 4 [Rattus norvegicus]	10.2866	14.29	3	4	4	4	5.59469e+07	1.30119	1		406	46.2607	5.84619
153791796	myoferlin [Mus musculus]	184.111	18.02	3	27	27	54	2.94515e+08	1.29846	12	14.9214	2048	233.177	6.16357
357394934	non-POU domain-containing octamer-binding protein [Mus musculus]	17.212	12.05	1	3	3	6	6.68609e+07	1.29833	2	2.59539	473	54.5064	8.95361
256818806	tryptophan--tRNA ligase, cytoplasmic isoform 2 [Mus musculus]	5.74603	3.37	3	1	1	2	6.13915e+07	1.28798	1		475	53.6068	7.07861
13385624	eukaryotic translation initiation factor 2 subunit 1 [Mus musculus]	24.1045	23.49	1	5	5	7	1.08376e+08	1.28529	2	19.9877	315	36.0854	5.08447
31981690	heat shock cognate 71 kDa protein [Mus musculus]	352.946	53.41	10	23	25	97	2.04402e+09	1.28223	11	4.38808	646	70.8272	5.51611
9790227	ras-related protein Rab-9A [Mus musculus]	7.71008	6.97	1	1	1	2	4.22595e+07	1.27879	1		201	22.8952	5.65576
26024309	phosphoribosyl pyrophosphate amidotransferase [Mus musculus]	6.14099	2.71	1	1	1	2	3.53135e+07	1.27583	1		517	57.3664	6.96143
110625979	elongation factor 1-gamma [Mus musculus]	79.3187	19.22	3	9	9	25	1.46009e+09	1.27514	2	5.02929	437	50.0292	6.7417
68800138	splicing factor U2AF 35 kDa subunit isoform c [Homo sapiens]	3.48785	10.78	5	1	1	1	7.32362e+07	1.27237	1		167	19.7025	9.05615
6677809	40S ribosomal protein S6 [Mus musculus]	24.6418	12.85	1	3	3	8	2.5973e+08	1.26622	1		249	28.663	10.8433
211065507	aspartate--tRNA ligase, cytoplasmic isoform 1 [Mus musculus]	42.4048	15.77	2	6	6	14	1.64882e+08	1.26617	4	7.47365	501	57.1112	6.49365
548961241	la-related protein 4 isoform 3 [Mus musculus]	12.5155	5.76	5	2	2	4	5.93418e+07	1.26382	1		660	73.4625	7.53271
126521835	T-complex protein 1 subunit beta [Mus musculus]	258.72	41.87	2	18	18	62	8.27904e+08	1.26265	9	3.36657	535	57.4411	6.40479
62078511	inactive serine protease 54 precursor [Rattus norvegicus]	2.07244	1.83	2	1	1	1	72495112	1.25455	1		382	42.8935	7.72314
13399310	40S ribosomal protein S10 [Mus musculus]	6.65293	13.94	3	2	2	2	5.06447e+07	1.25399	1		165	18.9038	10.1548
6754090	glutathione S-transferase omega-1 [Mus musculus]	24.667	35	2	5	5	9	1.56139e+08	1.25164	2	10.4182	240	27.4799	7.35693
34328119	GA-binding protein alpha chain [Mus musculus]	4.36745	3.3	1	1	1	1	1.75182e+07	1.25108	1		454	51.3122	4.99561
88014720	importin subunit beta-1 [Mus musculus]	117.491	17.01	1	10	10	31	3.46331e+08	1.24926	6	10.5631	876	97.1221	4.77979
7949018	hsp90 co-chaperone Cdc37 [Mus musculus]	30.7345	13.98	1	3	3	8	7.60555e+07	1.2454	1		379	44.5649	5.33838
6679501	26S protease regulatory subunit 4 [Mus musculus]	24.173	12.05	1	3	3	6	107249557	1.24261	1		440	49.1537	6.21436
33563256	guanine nucleotide-binding protein G(k) subunit alpha [Mus musculus]	10.3502	10.73	13	1	3	4	2.01226e+08	1.24148	1		354	40.5122	5.69385
74229034	importin-7 [Mus musculus]	20.5316	6.07	1	4	4	8	9.6398e+07	1.23984	3	13.9202	1038	119.41	4.81787
124248577	26S protease regulatory subunit 6B [Mus musculus]	38.9016	36.6	2	6	6	9	6.96981e+07	1.2382	1		418	47.3786	5.21143
56090441	probable ATP-dependent RNA helicase DDX5 [Rattus norvegicus]	71.5543	19.67	5	8	9	19	3.22405e+08	1.23716	5	13.4417	615	69.1958	8.92432
160333605	X-ray repair cross-complementing protein 5 [Mus musculus]	2.73465	1.5	1	1	1	1	59429890	1.23612	1		732	83.004	5.16064
372266129	protein flightless-1 homolog isoform 3 [Homo sapiens]	5.73938	1.73	4	2	2	2	3.34682e+07	1.23578	2	47.2812	1214	138.405	6.07471
529250183	protein transport protein Sec23B isoform 2 [Mus musculus]	7.28999	5.04	2	1	2	2	31016958	1.23428	1		615	68.8468	7.57666
31560462	syntaxin-7 [Mus musculus]	6.26031	11.11	1	2	2	2	2.54819e+07	1.2338	1		261	29.7182	5.57959
197313737	structural maintenance of chromosomes 4 [Rattus norvegicus]	3.81182	1.01	2	1	1	1	3.41469e+07	1.23324	1		1286	146.714	6.96143
323714263	ubuquitin c [Danio rerio]	13.1044	32.83	10	2	2	4	1.09559e+09	1.23069	1		533	59.9374	8.07471
83649709	ataxin-10 [Mus musculus]	15.5929	7.79	1	2	2	5	8.52648e+07	1.23015	1		475	53.6725	5.24951
6679439	peptidyl-prolyl cis-trans isomerase A [Mus musculus]	122.507	67.07	3	11	11	37	2350841895	1.22997	5	44.8561	164	17.9599	7.89893
55742711	EH domain-containing protein 2 [Mus musculus]	18.7064	15.1	2	5	5	6	8.36379e+07	1.22969	1		543	61.1358	6.50732
157823805	bifunctional 3'-phosphoadenosine 5'-phosphosulfate synthase 1 [Rattus norvegicus]	5.82722	5.34	3	2	2	2	8.5452e+06	1.22795	1		581	65.8603	6.771
356995868	spliceosome RNA helicase Ddx39b [Mus musculus]	5.16289	6.78	2	1	2	2	6.39029e+07	1.22612	1		428	49.004	5.66846
357197139	large proline-rich protein BAG6 isoform 3 [Mus musculus]	27.653	5.17	3	3	3	6	5.26303e+07	1.22491	3	8.24598	1122	117.355	6.01123
10242373	DNA replication licensing factor MCM7 [Mus musculus]	43.2957	16.41	1	9	9	13	1.13345e+08	1.22437	8	17.9994	719	81.1595	6.3667
6678419	tripeptidyl-peptidase 2 [Mus musculus]	7.21348	4.12	1	2	2	2	3.39127e+07	1.22428	1		1262	139.791	6.58057
31542956	ubiquitin-conjugating enzyme E2 K [Mus musculus]	17.2833	14.5	3	2	2	5	3.43127e+07	1.22213	1		200	22.3926	5.43994
16716381	lysine--tRNA ligase isoform 2 [Mus musculus]	31.514	10.25	3	5	5	9	1.45395e+08	1.22107	3	4.66897	595	67.7965	5.93506
6754212	heme oxygenase 1 [Mus musculus]	28.912	28.03	1	5	5	8	1.65447e+08	1.2204	4	23.5265	289	32.9078	6.53662
20149756	eukaryotic initiation factor 4A-III [Mus musculus]	15.3768	7.54	4	2	3	5	3.86409e+08	1.21127	1		411	46.8102	6.72705
6755100	proliferation-associated protein 2G4 [Mus musculus]	38.4889	16.5	3	5	5	13	3.37204e+08	1.21034	2	3.2788	394	43.6712	6.85889
31560731	V-type proton ATPase catalytic subunit A [Mus musculus]	13.8285	10.53	1	4	4	4	8.45729e+07	1.21033	2	51.34	617	68.2826	5.57959
170763467	mitochondrial import inner membrane translocase subunit TIM44 [Mus musculus]	5.97677	5.97	2	2	2	2	3.6773e+07	1.20769	1		452	51.0593	8.1333
459352741	insulin-degrading enzyme [Mus musculus]	2.53175	1.28	1	1	1	1	2.92431e+07	1.20426	1		1019	117.577	6.46826
114145505	heat shock protein 105 kDa [Mus musculus]	79.8935	16.55	1	9	9	22	1.71199e+08	1.19971	4	16.3828	858	96.3464	5.52881
288541337	aminoacyl tRNA synthase complex-interacting multifunctional protein 2 isoform 1 [Mus musculus]	30.1771	19.06	2	2	2	7	246329301	1.19284	1		320	35.3552	7.82568
13384798	L antigen family member 3 [Mus musculus]	9.83795	14.19	1	1	1	2	1.17246e+07	1.19254	1		148	15.8141	8.1333
228008337	26S protease regulatory subunit 6A [Mus musculus]	72.0054	31.9	1	9	9	21	1.74294e+08	1.19166	3	8.63032	442	49.5176	5.18604
118601013	adenine phosphoribosyltransferase [Mus musculus]	14.5313	20	1	3	3	6	1.04458e+08	1.18992	2	1.3759	180	19.7115	6.78564
9790083	ruvB-like 1 [Mus musculus]	8.09378	10.75	1	3	3	3	5.24938e+07	1.18788	1		456	50.1823	6.41748
237820660	E3 ubiquitin-protein ligase UBR4 [Mus musculus]	21.583	1.6	2	3	3	5	3.98026e+07	1.18756	2	12.6676	5180	571.927	6.06201
112734861	importin-9 [Mus musculus]	22.7357	3.27	1	2	2	6	5.23094e+07	1.1845	3	1.39668	1040	115.877	4.81787
6679261	pyruvate dehydrogenase E1 component subunit alpha, somatic form, mitochondrial precursor [Mus musculus]	39.2222	20.26	2	4	4	13	1.55644e+08	1.18405	2	9.81201	390	43.2036	8.19189
77404259	RNA polymerase II-associated protein 1 [Rattus norvegicus]	2.81729	1.29	1	1	1	1	4.65019e+06	1.18386	1		1400	154.662	6.65381
93102409	fatty acid synthase [Mus musculus]	395.511	24.36	1	38	38	111	7.72866e+08	1.18222	27	10.3341	2504	272.257	6.58057
170763522	obscurin-like 1 [Mus musculus]	5.97788	1.61	1	2	2	2	2.28509e+07	1.18049	2	1.17934	1804	197.813	5.41455
240120117	2-amino-3-ketobutyrate coenzyme A ligase, mitochondrial isoform a [Mus musculus]	19.1139	12.74	3	3	3	5	3.85223e+07	1.18009	1		416	44.9019	7.32764
6753324	T-complex protein 1 subunit zeta [Mus musculus]	83.2711	25.99	4	9	9	21	4.90688e+08	1.17853	5	6.22123	531	57.9677	7.07861
40254624	platelet-activating factor acetylhydrolase IB subunit beta [Mus musculus]	2.71266	8.3	1	1	1	1	25556135	1.17105	1		229	25.5652	5.92236
113680348	fascin [Mus musculus]	45.849	13.39	2	4	4	10	2.94499e+08	1.1698	1		493	54.4739	6.88818
31542366	cyclin-dependent kinase 1 [Mus musculus]	27.7516	21.55	3	5	5	9	1.18178e+08	1.16884	1		297	34.085	8.42627
14149647	60S ribosomal protein L9 [Mus musculus]	22.9346	35.42	6	3	3	7	8.72632e+07	1.16567	1		192	21.8678	9.94971
162461907	stress-70 protein, mitochondrial [Mus musculus]	220.862	34.32	2	17	17	62	6.52846e+08	1.16556	5	8.96724	679	73.4156	6.07471
172072613	CTP synthase 1 [Mus musculus]	40.796	16.07	1	7	7	12	1.00495e+08	1.16182	4	0.766806	591	66.6401	6.58057
124286826	eukaryotic peptide chain release factor subunit 1 [Mus musculus]	17.3002	8.01	2	3	3	6	8.54833e+07	1.16124	3	11.4094	437	49.0002	5.70654
6755214	proteasome activator complex subunit 3 [Mus musculus]	2.49128	5.91	3	1	1	1	28776301	1.161	1		254	29.4876	5.94775
42741690	ubiquitin-conjugating enzyme E2 variant 1 [Mus musculus]	15.8282	24.49	1	1	3	5	1.03073e+08	1.16056	1		147	16.3442	7.95752
22122641	niban-like protein 1 [Mus musculus]	37.0231	14.55	2	5	5	10	1.90099e+08	1.16052	3	3.65064	749	84.765	5.93506
19745156	importin-4 [Mus musculus]	32.4721	3.79	1	2	2	6	72768990	1.15991	2	2.2273	1082	119.198	5.03369
31982026	ribonucleoside-diphosphate reductase large subunit [Mus musculus]	18.1384	9.72	2	4	4	5	6.69991e+07	1.15852	1		792	90.1525	6.69775
12083607	40S ribosomal protein S14 [Rattus norvegicus]	37.9367	29.14	3	4	4	10	1.93996e+08	1.15849	2	17.5458	151	16.2485	10.0522
21704144	S-adenosylmethionine synthase isoform type-2 [Mus musculus]	15.378	10.38	3	3	3	5	164326614	1.15505	3	9.67943	395	43.6614	6.48096
50539666	ATPase asna1 [Danio rerio]	9.15056	5.57	2	2	2	4	83061362	1.15339	2	4.26675	341	38.3142	5.0083
124487139	filamin-C [Mus musculus]	401.444	23.22	3	34	39	108	6.25418e+08	1.15073	17	5.86407	2726	290.937	5.94775
326381098	serine--tRNA ligase, cytoplasmic isoform 2 [Mus musculus]	32.9278	14.06	3	4	4	8	9.0603e+07	1.14807	1		512	58.3517	6.30322
165932381	plasminogen activator inhibitor 1 RNA-binding protein isoform 4 [Mus musculus]	9.23322	4.66	8	2	2	3	4.1629e+07	1.14696	1		386	42.2102	8.44092
7305121	glycogenin-1 [Mus musculus]	2.90603	4.2	1	1	1	1	38040222	1.14443	1		333	37.3783	5.2876
31982030	rho GDP-dissociation inhibitor 1 [Mus musculus]	38.7666	29.9	1	4	4	10	4.24243e+08	1.14378	1		204	23.3928	5.19873
6755040	profilin-1 [Mus musculus]	85.8429	57.86	2	6	6	24	1.56298e+09	1.14035	2	1.35143	140	14.9475	8.27979
226823367	fumarate hydratase, mitochondrial precursor [Mus musculus]	95.5957	29.78	2	8	8	22	6.63407e+07	1.13934	2	24.0795	507	54.3221	9.0415
112293273	DNA replication licensing factor MCM5 [Mus musculus]	63.4501	17.85	2	7	7	15	1.61552e+08	1.13112	3	1.99845	734	82.3541	8.29443
21327708	nucleosome assembly protein 1-like 1 [Homo sapiens]	49.3325	21.99	7	5	5	13	3.24946e+08	1.12993	5	10.124	391	45.3459	4.4624
225543319	transitional endoplasmic reticulum ATPase [Mus musculus]	297.341	48.88	7	29	29	79	9.91798e+08	1.12856	16	3.58011	806	89.2657	5.26221
19882201	26S proteasome non-ATPase regulatory subunit 2 [Mus musculus]	29.1027	10.02	3	6	6	10	1.23412e+08	1.12778	4	13.891	908	100.139	5.17334
6680047	guanine nucleotide-binding protein subunit beta-2-like 1 [Mus musculus]	61.3474	32.18	1	6	6	16	4.87488e+08	1.12637	3	7.8168	317	35.0546	7.69385
45827798	serine/threonine-protein phosphatase PP1-alpha catalytic subunit isoform 2 [Homo sapiens]	8.03789	9.44	4	2	2	3	7.54179e+07	1.1253	2	9.40491	286	32.5741	6.1001
21450625	eukaryotic initiation factor 4A-I isoform 1 [Mus musculus]	169.125	41.38	6	13	14	47	1.20617e+09	1.12384	6	11.8112	406	46.1246	5.47803
154240730	clathrin interactor 1 [Mus musculus]	14.1068	2.25	4	1	1	4	6.90077e+06	1.12297	1		623	67.6876	6.41748
116089273	rab GDP dissociation inhibitor beta [Mus musculus]	70.6347	35.51	1	9	10	19	2.32671e+08	1.12143	2	6.63474	445	50.5047	6.25244
242332593	ragulator complex protein LAMTOR1 [Mus musculus]	3.00151	9.94	1	1	1	1	4.05152e+07	1.12122	1		161	17.7378	5.14795
163310753	E3 ubiquitin-protein ligase UBR5 isoform 2 [Mus musculus]	7.05347	1.47	2	2	2	2	9.62684e+06	1.12026	2	12.7549	2792	308.126	5.8335
410025486	flap endonuclease 1 [Mus musculus]	2.1838	2.89	2	1	1	1	9.8558e+07	1.12003	1		380	42.596	8.33838
160333923	heterogeneous nuclear ribonucleoprotein U [Mus musculus]	30.6291	9.5	1	4	4	8	1.82347e+08	1.11925	3	2.05539	800	87.8627	6.23975
16418339	60S ribosomal protein L10 [Mus musculus]	34.2413	24.3	4	4	4	10	2.23503e+08	1.11785	3	16.3497	214	24.5879	10.0815
13386026	UPF0568 protein C14orf166 homolog [Mus musculus]	6.81475	5.74	1	1	1	2	27280728	1.11779	1		244	28.1348	6.88818
14389431	stress-induced-phosphoprotein 1 [Mus musculus]	60.0658	30.2	3	12	12	17	217574569	1.11407	2	1.34601	543	62.5424	6.80029
255759902	amine oxidase [flavin-containing] A [Mus musculus]	16.9887	8.56	1	3	3	5	92294731	1.11165	2	4.17816	526	59.5637	7.81104
32880197	heterogeneous nuclear ribonucleoproteins A2/B1 isoform 2 [Mus musculus]	4.81946	8.31	2	1	1	1	3.80861e+07	1.10934	1		301	32.4404	8.71924
411147387	tyrosine--tRNA ligase, cytoplasmic [Mus musculus]	2.95778	2.84	2	1	1	1	38458852	1.10852	1		564	62.9621	8.44092
147903209	small nuclear ribonucleoprotein E [Sus scrofa]	2.38643	11.96	3	1	1	1	3.61601e+07	1.10814	1		92	10.8107	9.43701
239916005	thimet oligopeptidase [Mus musculus]	29.9576	14.41	1	7	7	9	1.01067e+08	1.10731	4	13.6433	687	77.9772	5.98584
17149836	peptidyl-prolyl cis-trans isomerase FKBP1A isoform a [Homo sapiens]	16.8646	12.96	3	1	1	4	114230872	1.10657	1		108	11.9431	8.1626
21536222	40S ribosomal protein S21 [Mus musculus]	10.0173	16.87	1	1	1	3	224185764	1.10649	2	33.3632	83	9.13555	8.51416
342307066	serpin B6 isoform b [Mus musculus]	61.338	35.71	6	9	9	16	2.61465e+08	1.10588	2	17.0673	378	42.5712	5.74463
118344452	signal recognition particle 72 [Mus musculus]	9.19591	7	2	3	3	3	1.15752e+08	1.10502	1		671	74.6109	9.23193
227116345	proteasome subunit beta type-2 [Mus musculus]	5.30856	5.47	2	1	1	2	3.75275e+07	1.10474	1		201	22.8917	7.02002
350529411	proteasome (prosome, macropain) 26S subunit, ATPase, 2 [Sus scrofa]	44.7359	17.78	5	4	4	11	8.08786e+07	1.10288	3	10.9299	433	48.6031	5.94775
7106389	proteasome subunit alpha type-7 [Mus musculus]	19.4716	10.08	3	2	2	6	8.49127e+07	1.10229	1		248	27.8376	8.45557
158854016	S-phase kinase-associated protein 1 [Mus musculus]	7.79847	7.36	2	1	1	2	2.19156e+07	1.09806	1		163	18.6603	4.53857
254553321	40S ribosomal protein S3a [Mus musculus]	35.3345	14.02	1	3	3	10	3.75016e+08	1.09501	3	9.54347	264	29.8657	9.72998
6755198	proteasome subunit alpha type-6 [Mus musculus]	4.64524	10.16	3	2	2	2	1.56731e+08	1.09384	1		246	27.3548	6.75635
19527376	anamorsin [Mus musculus]	22.7139	17.48	1	2	2	6	5.74421e+07	1.09177	1		309	33.4077	5.19873
23956082	60S ribosomal protein L5 [Mus musculus]	41.3164	19.53	3	5	5	13	2.05049e+08	1.08866	3	8.20295	297	34.3787	9.77393
13385434	multifunctional protein ADE2 [Mus musculus]	40.6046	21.65	4	8	8	12	1.64538e+08	1.08689	3	3.74765	425	46.9761	7.2251
21312968	translocon-associated protein subunit gamma [Mus musculus]	3.45995	7.57	2	1	1	1	60775373	1.08348	1		185	21.0512	9.61279
13384620	heterogeneous nuclear ribonucleoprotein K [Mus musculus]	54.7229	20.95	1	6	6	14	3.39513e+08	1.08205	1		463	50.9444	5.5415
20846986	PREDICTED: 40S ribosomal protein S25-like [Mus musculus]	15.5353	16.8	4	2	2	7	393097410	1.0814	1		125	13.6996	10.0522
19526878	pyrroline-5-carboxylate reductase 2 [Mus musculus]	10.6875	18.13	4	4	4	4	1.33223e+08	1.08039	2	1.93554	320	33.6376	7.76709
126723336	prohibitin-2 [Mus musculus]	9.48016	12.71	2	3	3	3	8.53988e+07	1.07734	2	12.4892	299	33.2759	9.83252
27501448	eukaryotic translation initiation factor 6 [Mus musculus]	25.1736	22.86	2	3	3	6	1.03794e+08	1.07647	2	17.0579	245	26.4942	4.7417
6671549	peroxiredoxin-6 [Mus musculus]	13.9363	17.86	3	1	3	5	1.15108e+08	1.07638	1		224	24.811	6.3667
31560656	polyadenylate-binding protein 1 [Mus musculus]	42.5047	10.69	9	6	6	12	3.08925e+08	1.07549	4	11.5648	636	70.6259	9.49561
61743961	AHNAK nucleoprotein isoform 1 [Mus musculus]	176.913	26.41	1	36	36	57	5.4522e+08	1.07257	2	88.0224	5656	603.866	6.30322
215982794	unconventional myosin-Va isoform 2 [Homo sapiens]	2.68731	0.77	3	1	1	1	2.12418e+07	1.07118	1		1828	212.124	8.60205
255003810	rab3 GTPase-activating protein non-catalytic subunit [Mus musculus]	2.75779	0.79	1	1	1	1	29352558	1.0673	1		1387	154.542	6.07471
7110703	26S protease regulatory subunit 8 [Mus musculus]	37.1901	25.86	1	7	7	10	1.24613e+08	1.06541	1		406	45.5971	7.54736
549806798	elongation factor 1-delta isoform b [Mus musculus]	69.2075	35.23	4	1	6	18	4.6421e+08	1.06441	1		281	31.2729	5.05908
258547156	programmed cell death 6-interacting protein isoform 3 [Mus musculus]	32.2192	11.05	6	6	6	9	1.39132e+08	1.06404	3	6.41061	869	95.9642	6.52197
21426821	40S ribosomal protein S28 [Mus musculus]	10.7064	17.39	1	1	1	4	2.62307e+08	1.06386	1		69	7.8362	10.6968
6679299	prohibitin [Mus musculus]	49.3606	28.68	2	5	5	13	1.28941e+08	1.06223	6	6.73478	272	29.8019	5.75732
269954700	Sec24 related gene family, member C isoform 2 [Mus musculus]	9.48557	2.75	3	2	2	3	2.84141e+07	1.06055	2	9.06978	1020	111.542	6.7417
157819755	uncharacterized protein LOC364073 [Rattus norvegicus]	42.4442	14.72	16	7	8	13	2.08683e+08	1.06025	4	16.5712	659	72.9491	7.03467
13385998	heat shock protein 75 kDa, mitochondrial precursor [Mus musculus]	54.5167	18.13	1	6	7	15	1.64351e+09	1.06009	2	4.14195	706	80.1585	6.68311
112807186	GCN1 general control of amino-acid synthesis 1-like 1 [Mus musculus]	30.0915	3.93	2	6	6	8	2.51451e+08	1.05867	2	11.7757	2671	292.834	7.35693
24762230	40S ribosomal protein S15a [Mus musculus]	6.01622	6.92	2	1	1	2	469473240	1.05774	1		130	14.83	10.1255
6678055	small nuclear ribonucleoprotein Sm D1 [Mus musculus]	3.06066	10.92	1	1	1	1	52889749	1.05693	1		119	13.2734	11.561
19527256	ATP-dependent RNA helicase DDX1 [Mus musculus]	19.6961	12.03	1	5	5	6	6.75523e+07	1.0554	1		740	82.4478	7.21045
27552760	mitochondrial import receptor subunit TOM70 [Mus musculus]	7.4045	6.71	1	2	2	2	5.31315e+07	1.04699	1		611	67.5469	7.53271
160333837	60S ribosomal protein L36 [Mus musculus]	2.71044	10.48	2	1	1	1	107042295	1.04622	1		105	12.2459	11.5903
46593021	cytochrome b-c1 complex subunit 1, mitochondrial precursor [Mus musculus]	60.7744	27.29	1	8	8	16	2.51193e+08	1.04567	5	10.6921	480	52.8185	6.21436
222136592	proteasome subunit beta type-3 [Sus scrofa]	11.1128	15.61	2	2	2	3	6.14298e+07	1.04451	1		205	22.9925	6.03662
31543349	vesicle-fusing ATPase [Mus musculus]	5.76646	1.61	1	1	1	2	45767302	1.04	1		744	82.561	6.94678
62945246	FAS-associated factor 2 [Rattus norvegicus]	4.55497	6.07	2	2	2	2	3.59554e+07	1.03828	1		346	41.0538	5.96045
38454206	26S proteasome non-ATPase regulatory subunit 6 [Rattus norvegicus]	9.35886	7.97	2	2	2	3	52909293	1.0346	1		389	45.5692	5.51611
31980960	ubiquitin-conjugating enzyme E2 J1 [Mus musculus]	12.2047	4.72	1	1	1	4	2.38951e+07	1.02907	1		318	34.9676	6.99072
309266230	PREDICTED: phosphoserine aminotransferase-like isoform 2 [Mus musculus]	82.3771	35.68	3	11	11	24	3.16587e+08	1.02802	3	0.118231	370	40.5058	8.26514
224994260	40S ribosomal protein SA [Mus musculus]	92.7333	37.63	5	5	5	21	3.01507e+08	1.02572	3	6.9936	295	32.8174	4.86865
38372907	ATP-dependent RNA helicase DDX39A [Mus musculus]	13.6043	10.07	1	2	3	4	6.03724e+07	1.02568	1		427	49.0359	5.68115
309262120	PREDICTED: ubiquitin-conjugating enzyme E2 L3-like [Mus musculus]	19.8952	30.52	5	2	2	5	7.16764e+07	1.02258	1		154	17.9194	8.89502
31542438	cytochrome b5 type B precursor [Mus musculus]	28.3962	32.19	2	2	2	8	256807076	1.02237	2	7.76655	146	16.3078	4.89404
8394027	serine/threonine-protein phosphatase 2A 65 kDa regulatory subunit A alpha isoform [Mus musculus]	44.791	13.58	1	4	5	13	3.52997e+08	1.02174	2	2.27387	589	65.2809	5.10986
6755204	proteasome subunit beta type-5 [Mus musculus]	14.1724	9.85	2	2	2	4	1.66122e+08	1.0181	2	27.1053	264	28.5142	7.02002
27370092	elongation factor Tu, mitochondrial isoform 1 [Mus musculus]	29.1442	18.58	2	5	5	9	2.00938e+08	1.01551	1		452	49.477	7.56201
7106303	EH domain-containing protein 1 [Mus musculus]	50.9295	18.54	4	5	5	12	1.54828e+08	1.01521	1		534	60.5646	6.82959
160333216	calnexin precursor [Mus musculus]	68.3443	15.23	3	7	7	18	4.62357e+08	1.01316	1		591	67.2357	4.64014
6806903	sarcoplasmic/endoplasmic reticulum calcium ATPase 2 isoform b [Mus musculus]	63.3001	14.03	4	7	7	14	1.75801e+08	1.01285	2	7.29884	998	109.682	5.36377
9789907	STIP1 homology and U box-containing protein 1 [Mus musculus]	5.30526	4.28	1	1	1	2	5.87771e+07	1.01157	1		304	34.8873	6.01123
547235396	heterogeneous nuclear ribonucleoprotein Q isoform 3 [Mus musculus]	52.1242	21.21	6	9	9	16	1.55378e+08	1.00912	3	68.3435	561	62.5053	7.56201
160333553	60S ribosomal protein L12 [Mus musculus]	74.3155	45.45	3	5	5	20	4.89038e+08	1.00912	2	23.982	165	17.7935	9.42236
13385472	60S ribosomal protein L14 [Mus musculus]	16.7926	11.06	2	2	2	5	2.57882e+08	1.00852	1		217	23.5492	11.019
262050553	plastin-3 [Mus musculus]	20.3151	11.75	2	4	4	5	8.28136e+07	1.00624	1		630	70.6972	5.61768
31543694	sphingosine-1-phosphate lyase 1 [Mus musculus]	19.74	5.46	1	2	2	6	86319764	1.00478	1		568	63.6357	9.1001
158966704	40S ribosomal protein S16 [Mus musculus]	58.6411	30.82	3	4	4	21	4.9943e+08	1.004	6	14.4132	146	16.435	10.2134
257153392	ubiquitin fusion degradation protein 1 homolog [Mus musculus]	8.48413	13.36	1	3	3	3	4.0593e+07	1.00355	2	67.2366	307	34.4593	6.69775
33504483	40S ribosomal protein S9 [Mus musculus]	16.7639	18.56	1	4	4	7	1.40299e+08	1.00304	3	13.61	194	22.5776	10.6528
8567400	60S ribosomal protein L27 [Mus musculus]	8.31867	22.06	1	2	2	3	147094912	1.00208	1		136	15.7877	10.5649
68226731	puromycin-sensitive aminopeptidase [Mus musculus]	37.5425	14.46	2	8	8	12	7.62827e+07	1.00197	3	19.8849	920	103.26	5.89697
31981515	60S ribosomal protein L7 [Mus musculus]	28.4572	19.63	1	5	5	10	2.90033e+08	1.00172	3	1.23086	270	31.3998	10.8872
6755368	40S ribosomal protein S18 [Mus musculus]	8.30211	13.16	2	2	2	3	6.38059e+07	1.00095	1		152	17.7079	10.9897
7305619	ubiquitin carboxyl-terminal hydrolase 5 [Mus musculus]	37.4656	15.5	1	7	7	12	9.82264e+07	1.00014	3	17.6016	858	95.7724	5.0083
51491852	methionine--tRNA ligase, cytoplasmic isoform 2 [Mus musculus]	30.5668	6.65	2	3	3	8	1.65874e+08	0.999856	2	25.5595	902	101.366	7.13721
6680690	thioredoxin-dependent peroxide reductase, mitochondrial precursor [Mus musculus]	9.85444	8.95	3	2	2	4	1.17756e+08	0.997835	1		257	28.1094	7.57666
41053879	serine/threonine-protein phosphatase 2A catalytic subunit alpha isoform [Danio rerio]	32.3203	11.65	6	2	2	8	2.10085e+08	0.99414	2	0.648428	309	35.4534	5.65576
29789199	importin-5 [Mus musculus]	81.9553	18.87	4	11	11	23	1.45232e+08	0.993406	3	10.0184	1097	123.511	4.93213
6755372	40S ribosomal protein S3 [Mus musculus]	81.4033	48.15	4	9	9	24	6.30278e+08	0.991952	5	5.94423	243	26.6574	9.65674
6753086	DNA-(apurinic or apyrimidinic site) lyase [Mus musculus]	14.5839	15.77	1	2	2	4	2.12221e+07	0.989435	1		317	35.4681	7.91357
226874906	14-3-3 protein epsilon [Mus musculus]	76.6519	41.96	2	5	7	21	1.08106e+09	0.989218	1		255	29.1554	4.7417
257153445	zinc phosphodiesterase ELAC protein 2 [Mus musculus]	3.37132	3.01	1	1	1	1	32308629	0.988748	1		831	92.6604	7.34229
83649741	WD repeat-containing protein 18 [Mus musculus]	7.84355	3.94	2	1	1	2	7.74214e+06	0.986777	1		431	47.181	6.88818
160707987	cysteine and glycine-rich protein 2 [Mus musculus]	26.311	26.42	1	3	3	7	1.87988e+08	0.98281	1		193	20.9118	8.6167
156713463	selenide, water dikinase 1 [Mus musculus]	9.23695	5.36	2	1	1	2	3.56501e+07	0.982157	1		392	42.8787	5.97314
295317330	synaptosomal-associated protein 23 isoform b [Mus musculus]	32.6227	23.81	4	3	3	7	5.49716e+07	0.98211	1		210	23.2464	4.98291
530537263	vasodilator-stimulated phosphoprotein isoform 3 [Mus musculus]	5.75514	6.58	3	2	2	2	3.06224e+07	0.9789	1		365	38.6425	8.96826
13386034	40S ribosomal protein S13 [Mus musculus]	16.3386	18.54	3	3	3	6	1.39885e+08	0.978253	1		151	17.2117	10.5356
27754103	26S protease regulatory subunit 10B [Mus musculus]	49.5098	20.82	2	5	5	13	1.29024e+08	0.978064	4	6.51586	389	44.1451	7.48877
82617575	bifunctional glutamate/proline--tRNA ligase [Mus musculus]	141.559	17.92	2	19	19	39	3.37452e+08	0.97695	6	18.5422	1512	169.972	7.66455
15617203	chloride intracellular channel protein 1 [Mus musculus]	23.0002	18.67	1	2	2	5	2.74476e+08	0.975112	1		241	26.9957	5.17334
84662736	60S ribosomal protein L6 [Mus musculus]	11.0839	10.14	2	2	2	3	2.73318e+08	0.973734	1		296	33.4889	10.6968
160298209	aspartate aminotransferase, cytoplasmic [Mus musculus]	13.0552	8.23	1	2	2	4	4.6048e+07	0.969969	1		413	46.2185	7.13721
165377206	translocon-associated protein subunit alpha precursor [Mus musculus]	3.63314	5.24	2	1	1	1	2.33646e+07	0.9668	1		286	32.0451	4.44971
13385598	small nuclear ribonucleoprotein Sm D3 [Mus musculus]	7.95431	7.94	1	1	1	3	8.41095e+07	0.961233	1		126	13.9073	10.3159
21704096	TAR DNA-binding protein 43 isoform 1 [Mus musculus]	10.8175	10.14	5	2	2	3	5.72597e+07	0.955913	1		414	44.5193	6.69775
13384778	6-phosphogluconolactonase [Mus musculus]	12.3638	25.29	1	3	3	3	8.44436e+07	0.953039	2	18.6966	257	27.2374	5.84619
125628629	eukaryotic translation initiation factor 3 subunit D [Mus musculus]	33.4264	12.04	1	5	5	10	2.64866e+08	0.952641	2	18.8844	548	63.9484	6.04932
6753036	aldehyde dehydrogenase, mitochondrial precursor [Mus musculus]	96.6825	25.82	1	8	8	26	1.72745e+08	0.951209	3	5.6133	519	56.5018	7.62061
30519911	transgelin-2 [Mus musculus]	59.3534	49.25	5	7	7	17	2.59944e+08	0.94775	5	3.78371	199	22.3812	8.23584
225690614	cytosolic acyl coenzyme A thioester hydrolase isoform 2 [Mus musculus]	34.5912	21.64	4	6	6	12	225535039	0.945685	3	29.8253	379	41.5891	7.73779
83699424	60S ribosomal protein L18 [Mus musculus]	31.2197	27.13	1	4	4	9	4.04114e+08	0.943227	1		188	21.6312	11.7808
312283703	malate dehydrogenase, cytoplasmic isoform 3 [Homo sapiens]	8.21045	4.9	4	1	1	3	217536773	0.942846	1		245	27.008	9.11475
309266232	PREDICTED: 60S ribosomal protein L27a-like [Mus musculus]	21.6902	22.3	7	3	3	8	3.89118e+08	0.942765	2	3.43093	148	16.671	10.9897
6677659	dnaJ homolog subfamily C member 2 [Mus musculus]	4.63739	2.9	1	1	1	1	1.40393e+07	0.942593	1		621	71.6774	8.70459
255308899	60S ribosomal protein L3 [Mus musculus]	45.0937	23.08	3	7	7	13	4.09224e+08	0.942487	1		403	46.0808	10.2134
555943931	protein-lysine 6-oxidase preproprotein [Mus musculus]	2.0611	2.68	1	1	1	1	2.4944e+07	0.942076	1		411	46.6715	8.42627
313151222	ATP-citrate synthase isoform 1 [Mus musculus]	52.195	12.26	2	9	9	16	2.29183e+08	0.941827	8	30.7643	1101	120.718	7.44482
160707945	splicing factor 1 isoform 2 [Mus musculus]	8.14266	2.92	2	1	1	3	6.29194e+07	0.941357	1		548	59.6609	9.49561
309265983	PREDICTED: 40S ribosomal protein S8, partial [Mus musculus]	27.2194	15.48	3	2	2	6	4.69035e+08	0.940965	1		168	19.4926	10.0229
406855427	xaa-Pro aminopeptidase 1 [Mus musculus]	10.5077	9.46	1	3	3	3	2.84735e+07	0.940124	1		666	74.5126	5.8335
6678145	translocon-associated protein subunit delta isoform 2 precursor [Mus musculus]	24.429	30.81	5	4	4	8	1.00803e+08	0.937989	1		172	18.9245	5.78271
68533251	transmembrane protein 33 isoform 2 [Mus musculus]	2.46307	4.88	2	1	1	1	97391009	0.937217	1		246	27.9137	9.65674
6753380	cyclin-dependent kinase 4 [Mus musculus]	11.1942	9.57	2	2	2	3	5.8598e+07	0.936834	2	4.46255	303	33.7294	6.62451
22122825	actin-related protein 2 [Mus musculus]	17.8496	10.41	3	3	3	6	1.92314e+08	0.936425	2	1.37329	394	44.7322	6.7417
164607135	glutaminase kidney isoform, mitochondrial isoform 2 [Mus musculus]	37.4373	6.97	1	1	2	9	6.41877e+07	0.935566	1		603	65.9521	8.11865
31982233	protein LYRIC [Mus musculus]	5.63717	5.18	1	2	2	2	4.53107e+07	0.935472	1		579	63.8077	9.33447
126506294	pre-rRNA-processing protein TSR1 homolog [Mus musculus]	3.88911	1.37	1	1	1	1	4.29579e+07	0.935327	1		803	92.0467	6.99072
27229036	signal recognition particle receptor subunit alpha [Mus musculus]	2.87432	4.09	1	1	1	1	2.27302e+07	0.934642	1		636	69.5791	8.95361
13385652	40S ribosomal protein S20 [Mus musculus]	24.9124	22.69	1	3	3	8	3.00745e+08	0.930738	1		119	13.3643	9.93506
161016795	probable ATP-dependent RNA helicase DDX6 [Mus musculus]	7.63533	8.7	2	3	3	3	3.80635e+08	0.930306	2	7.1644	483	54.1573	8.66064
19705424	26S proteasome non-ATPase regulatory subunit 3 [Mus musculus]	78.9229	21.7	3	8	8	20	1.10582e+08	0.926537	3	9.73788	530	60.6803	8.44092
7657011	DNA damage-binding protein 1 [Mus musculus]	45.2624	7.28	2	5	5	13	120668284	0.923355	3	21.6333	1140	126.772	5.26221
6996913	annexin A2 [Mus musculus]	20.431	19.76	1	4	4	6	1.28988e+08	0.919578	2	13.646	339	38.6518	7.69385
359385700	14-3-3 protein zeta/delta isoform 2 [Mus musculus]	85.3761	37.05	5	6	8	22	1.31793e+09	0.918217	1		224	25.2785	4.80518
31980806	membrane-associated progesterone receptor component 1 [Mus musculus]	12.8711	23.08	2	2	2	3	6.66063e+07	0.917317	1		195	21.6808	4.70361
6754036	aspartate aminotransferase, mitochondrial [Mus musculus]	36.7132	22.56	3	7	7	12	380381904	0.915924	1		430	47.3812	8.99756
6754994	poly(rC)-binding protein 1 [Mus musculus]	51.7658	22.75	1	5	5	14	1.55257e+08	0.915117	1		356	37.4739	7.09326
309262452	PREDICTED: 60S ribosomal protein L21-like [Mus musculus]	34.4491	27.5	11	3	3	11	3.09985e+08	0.913893	2	13.4598	160	18.5941	10.4917
14149637	cyclin-dependent kinase 6 [Mus musculus]	3.06309	3.68	2	1	1	1	2.194e+07	0.913451	1		326	37.0051	6.62451
269954677	glutaminyl-tRNA synthetase isoform 1 [Mus musculus]	17.9293	6.45	2	3	3	5	8.84455e+07	0.912303	1		775	87.6209	7.31299
31560618	mitotic checkpoint protein BUB3 [Mus musculus]	9.93494	6.13	1	1	1	3	62874577	0.910541	2	6.20251	326	36.9311	6.84424
117959930	protein GNAS isoform GNASL [Mus musculus]	25.0187	11.93	13	2	3	7	1.62079e+08	0.910507	2	7.2952	394	45.6349	5.96045
124430541	eukaryotic translation initiation factor 5 [Mus musculus]	2.0724	2.33	1	1	1	1	39676670	0.905287	1		429	48.9377	5.51611
33186863	60S ribosomal protein L13 [Mus musculus]	50.383	27.01	3	5	5	18	4.26362e+08	0.904936	4	7.02523	211	24.2905	11.5464
10946678	developmentally-regulated GTP-binding protein 2 [Mus musculus]	33.2673	11.26	1	3	3	8	5.02488e+07	0.903743	2	2.1536	364	40.6924	8.88037
41054806	guanine nucleotide-binding protein G(i) subunit alpha-2 [Mus musculus]	49.2374	23.94	13	4	6	14	2.11702e+08	0.903234	3	10.9036	355	40.463	5.45264
21313536	dihydrolipoyllysine-residue succinyltransferase component of 2-oxoglutarate dehydrogenase complex, mitochondrial [Mus musculus]	15.6294	9.25	1	3	3	5	6.85243e+07	0.901975	1		454	48.9635	8.95361
7106439	tubulin beta-5 chain [Mus musculus]	530.055	67.12	3	5	22	147	3.85886e+09	0.899636	2	3.73521	444	49.639	4.89404
19527028	vigilin [Mus musculus]	86.093	22.24	1	17	17	26	1.82259e+08	0.899256	8	31.2333	1268	141.655	6.87354
27369581	calcium-binding mitochondrial carrier protein Aralar1 [Mus musculus]	29.0532	14.03	3	4	6	9	6.99014e+07	0.898483	2	18.3571	677	74.5227	8.25049
254553372	isoleucine--tRNA ligase, cytoplasmic [Mus musculus]	40.5601	8.16	2	7	7	11	2.12367e+08	0.892293	4	3.79324	1262	144.179	6.55127
112363072	actin-related protein 2/3 complex subunit 2 [Mus musculus]	16.7082	23.67	2	4	4	5	8.13655e+07	0.890379	2	6.0257	300	34.3355	7.35693
6755210	26S proteasome non-ATPase regulatory subunit 13 [Mus musculus]	19.5646	12.5	2	3	3	6	1.65194e+08	0.889896	1		376	42.7821	5.70654
228480255	septin-2 isoform a [Mus musculus]	47.0158	28.81	5	7	7	13	1.47071e+08	0.889073	4	10.4253	361	41.4993	6.55127
62234487	plasma membrane calcium ATPase 1 [Mus musculus]	5.86167	2.79	5	2	2	2	1.52495e+07	0.888272	1		1220	134.662	5.90967
21704066	ras-related protein Rap-1A precursor [Mus musculus]	8.81538	6.52	2	1	1	2	2.38584e+07	0.884153	1		184	20.9737	6.66846
283945577	mRNA cap guanine-N7 methyltransferase isoform 2 [Mus musculus]	2.31206	5.61	2	1	1	1	5.23421e+06	0.883183	1		410	46.8374	7.09326
285402638	ribonuclease inhibitor isoform a [Mus musculus]	11.866	13.16	2	4	4	4	1.80314e+08	0.879353	2	21.9063	456	49.7841	4.77979
31982186	malate dehydrogenase, mitochondrial precursor [Mus musculus]	154.317	42.6	1	9	9	41	9.26224e+08	0.878217	5	1.75743	338	35.5888	8.67529
197251946	actin-related protein 3 [Sus scrofa]	40.5753	20.33	2	4	4	12	1.65246e+08	0.87434	2	28.4452	418	47.394	5.88428
116517303	polypyrimidine tract-binding protein 1 isoform 2 [Mus musculus]	86.5712	34.59	3	8	8	23	2.35255e+08	0.874272	3	2.04365	529	56.8564	9.17334
84452155	ubiquitin carboxyl-terminal hydrolase 14 isoform 2 [Mus musculus]	13.4947	8.08	5	2	2	3	6.74139e+07	0.873966	1		458	52.2853	5.65576
31712002	enhancer of mRNA-decapping protein 4 [Mus musculus]	40.522	5.97	2	4	4	9	5.88164e+07	0.873236	3	2.55312	1390	150.559	5.68115
42734430	polymerase I and transcript release factor [Homo sapiens]	7.60541	8.46	2	2	2	2	4.638e+07	0.86953	1		390	43.4498	5.60498
87116677	transmembrane and coiled-coil domain-containing protein 1 precursor [Mus musculus]	6.47652	15.43	1	2	2	2	4.80295e+07	0.867859	1		188	21.1612	9.74463
313482787	methionine adenosyltransferase 2 subunit beta isoform 2 [Mus musculus]	5.78121	3.72	2	1	1	2	5.55758e+07	0.862927	1		323	36.1873	6.59521
170784811	regulator of nonsense transcripts 1 isoform b [Mus musculus]	27.0679	9.07	2	6	6	7	8.07032e+07	0.862104	3	0.519714	1113	122.58	6.68311
120537241	leucine--tRNA ligase, cytoplasmic [Mus musculus]	48.1765	12.22	2	9	9	13	1.57044e+08	0.860676	5	8.64024	1178	134.106	7.04932
283135118	monofunctional C1-tetrahydrofolate synthase, mitochondrial precursor [Mus musculus]	131.443	22.82	1	13	13	37	2.04887e+08	0.85954	7	7.78997	977	105.662	7.02002
11230802	alpha-actinin-4 [Mus musculus]	305.879	42.11	5	21	28	84	6.39071e+08	0.858	8	8.05464	912	104.911	5.41455
72384374	nucleolar RNA helicase 2 [Mus musculus]	32.9342	13.51	4	7	7	9	6.14195e+07	0.856706	2	1.03992	851	93.4932	9.11475
74315975	26S proteasome non-ATPase regulatory subunit 1 [Mus musculus]	25.8094	5.98	1	5	5	8	8.08213e+07	0.854386	3	6.41762	953	105.663	5.38916
30794450	60S ribosomal protein L4 [Mus musculus]	66.3982	21.96	2	7	7	21	4.38461e+08	0.854029	3	1.34364	419	47.124	11.0044
349501076	adenosine kinase [Cricetulus griseus]	2.3869	3.29	4	1	1	1	3.09428e+07	0.853224	1		334	37.344	6.53662
6755995	WD repeat-containing protein 1 [Mus musculus]	47.1239	23.1	1	7	7	13	3.87969e+08	0.845929	1		606	66.365	6.59521
9789991	estradiol 17-beta-dehydrogenase 12 [Mus musculus]	16.3086	10.9	1	2	2	5	8.23239e+07	0.84554	1		312	34.7194	9.5249
27754054	dephospho-CoA kinase domain-containing protein [Mus musculus]	2.53506	5.19	2	1	1	1	46312596	0.84146	1		231	26.4593	9.5835
124494256	prolow-density lipoprotein receptor-related protein 1 precursor [Mus musculus]	12.7275	1.76	2	4	4	5	9.69967e+07	0.84053	1		4545	504.441	5.36377
31088854	Hermansky-Pudlak syndrome 6 protein homolog [Rattus norvegicus]	2.44282	1.98	1	1	1	1	4.31663e+07	0.840321	1		809	87.4078	6.354
148747558	peroxiredoxin-2 [Mus musculus]	41.968	26.77	2	5	5	13	5.06528e+08	0.837942	1		198	21.7651	5.41455
6754220	heterogeneous nuclear ribonucleoprotein A1 isoform a [Mus musculus]	19.8415	17.19	3	3	3	5	7.08746e+07	0.835192	1		320	34.1753	9.23193
124517663	annexin A1 [Mus musculus]	75.493	26.88	2	7	7	20	4.68141e+08	0.835082	4	1.75068	346	38.71	7.37158
162287131	microtubule-associated protein 1S [Mus musculus]	3.05895	1.44	1	1	1	1	3.97939e+07	0.830324	1		973	102.875	7.02002
295444834	alkyldihydroxyacetonephosphate synthase, peroxisomal [Mus musculus]	18.4895	7.45	1	3	3	5	3.87736e+07	0.829391	1		671	74.2957	7.66455
110227381	calpain small subunit 1 [Mus musculus]	35.8805	14.55	1	2	2	8	6.22322e+07	0.828443	2	3.58466	268	28.3879	5.63037
225579033	isocitrate dehydrogenase [NADP], mitochondrial precursor [Mus musculus]	38.8374	20.8	3	7	7	12	1.51897e+08	0.827102	3	3.96573	452	50.8739	8.68994
346421341	sphingolipid delta(4)-desaturase DES1 [Sus scrofa]	8.21975	4.95	2	1	1	2	65522354	0.826406	1		323	38.0223	7.97217
8392847	alpha-centractin [Mus musculus]	56.0019	28.46	2	5	5	15	8.99041e+07	0.824903	2	9.29971	376	42.5869	6.63916
157951598	calpain-2 catalytic subunit [Mus musculus]	21.2936	10.86	1	5	5	7	1.15901e+08	0.822459	2	22.098	700	79.8218	4.95752
402794806	glycine--tRNA ligase [Rattus norvegicus]	62.2972	12.23	1	1	6	16	2.86957e+08	0.818034	1		728	81.7407	6.56592
225735584	hexokinase-1 isoform HK1 [Mus musculus]	35.447	7.3	5	3	5	10	7.85652e+07	0.813378	1		918	102.236	6.80029
13928670	vacuolar protein sorting-associated protein 35 [Mus musculus]	36.4397	10.55	4	6	6	11	2.04432e+08	0.808904	3	7.94926	796	91.6548	5.43994
62078587	V-type proton ATPase subunit H [Rattus norvegicus]	2.29586	5.22	2	1	1	1	59062269	0.808899	1		441	50.8266	6.68311
161016828	branched-chain-amino-acid aminotransferase, cytosolic isoform 2 [Mus musculus]	37.7688	12.95	2	4	4	13	7.4701e+07	0.80706	2	11.2905	386	42.7636	5.38916
33859482	elongation factor 2 [Mus musculus]	475.079	43.12	2	25	25	135	2469865750	0.803058	16	10.0806	858	95.2529	6.82959
31982273	peroxisomal multifunctional enzyme type 2 [Mus musculus]	15.188	5.99	1	3	3	5	4.63792e+07	0.80224	1		735	79.432	8.57275
6754724	26S proteasome non-ATPase regulatory subunit 7 [Mus musculus]	19.3876	18.07	1	3	3	6	2.18742e+08	0.80081	1		321	36.5172	6.771
144922638	kinectin [Mus musculus]	15.4581	4.37	1	3	3	4	6.75206e+07	0.800431	1		1327	152.449	5.89697
31542095	transmembrane 9 superfamily member 4 precursor [Mus musculus]	6.12313	5.13	2	2	2	2	2.88302e+07	0.799232	1		643	74.644	7.2251
157951604	adenylyl cyclase-associated protein 1 [Mus musculus]	67.1541	25.53	1	9	9	18	1.32526e+08	0.793583	3	8.69754	474	51.5324	7.51807
6755448	vesicle-trafficking protein SEC22b precursor [Mus musculus]	7.37965	12.09	1	2	2	2	40380220	0.793532	1		215	24.7248	8.51416
20070422	PRA1 family protein 2 [Mus musculus]	6.3375	6.18	1	1	1	2	63227556	0.793284	1		178	19.4657	9.59814
6680027	glutamate dehydrogenase 1, mitochondrial precursor [Mus musculus]	73.8115	23.84	2	10	10	22	5.35216e+08	0.792514	5	6.27735	558	61.2982	8.00146
171543875	protein NEDD1 [Mus musculus]	3.92011	2.73	1	1	1	1	9.91573e+06	0.7907	1		660	71.2481	7.84033
311893382	cytoplasmic dynein 1 intermediate chain 2 isoform 5 [Mus musculus]	7.08969	6.7	9	2	2	2	3.05154e+07	0.787467	1		612	68.3517	5.2876
22267442	cytochrome b-c1 complex subunit 2, mitochondrial precursor [Mus musculus]	16.2814	10.15	1	3	3	4	6.27364e+07	0.787066	1		453	48.205	9.24658
261878607	heterogeneous nuclear ribonucleoprotein F [Mus musculus]	61.5692	24.58	1	4	5	15	1.98113e+08	0.785891	2	2.7007	415	45.7009	5.49072
170295840	transcription intermediary factor 1-beta [Mus musculus]	36.608	10.43	2	5	5	9	1.42458e+08	0.782684	2	0.300597	834	88.7905	5.77002
407261888	PREDICTED: ferritin light chain 1-like [Mus musculus]	14.5657	18.39	5	1	1	4	6.93766e+07	0.782567	1		87	9.62203	7.04932
21699068	presequence protease, mitochondrial precursor [Mus musculus]	22.2744	6.85	1	4	4	7	1.15424e+08	0.778687	1		1036	117.297	7.1958
448261637	dynamin-1-like protein isoform d [Mus musculus]	17.0501	6.7	4	3	3	5	4.81569e+07	0.776457	2	17.208	612	68.658	6.84424
19705578	V-type proton ATPase subunit B, brain isoform [Mus musculus]	34.3889	20.74	2	5	5	8	1.65912e+08	0.772974	3	0.696077	511	56.5149	5.80811
27229277	threonine--tRNA ligase, cytoplasmic [Mus musculus]	51.5061	11.36	2	8	8	15	1.93614e+08	0.766301	4	1.14684	722	83.3029	7.35693
29126205	3-ketoacyl-CoA thiolase, mitochondrial [Mus musculus]	17.6839	14.61	1	3	3	6	69658559	0.762503	2	26.3025	397	41.8034	8.08936
6756037	14-3-3 protein eta [Mus musculus]	32.5139	17.07	3	1	4	10	9.52705e+08	0.759363	1		246	28.194	4.89404
13386054	actin-related protein 2/3 complex subunit 4 isoform 1 [Mus musculus]	14.3897	17.86	3	3	3	5	105293232	0.750443	3	17.1868	168	19.6543	8.42627
70778915	moesin [Mus musculus]	148.022	25.3	4	10	10	39	6.20475e+08	0.750425	7	7.70213	577	67.7249	6.59521
6679891	neutral alpha-glucosidase AB [Mus musculus]	45.8643	17.18	1	9	9	15	2.48331e+08	0.747954	5	33.8032	966	109.335	6.15088
10181184	ATP synthase subunit f, mitochondrial [Mus musculus]	20.4319	26.14	1	2	2	7	1.42859e+08	0.746812	2	3.13312	88	10.3374	9.94971
13385384	26S proteasome non-ATPase regulatory subunit 12 [Mus musculus]	38.4791	21.93	2	7	7	11	1.40822e+08	0.746228	2	15.6319	456	52.8615	7.06396
51491845	clathrin heavy chain 1 [Mus musculus]	318.456	26.99	1	29	29	81	6.13292e+08	0.741315	16	8.50376	1675	191.435	5.69385
6755152	prolyl endopeptidase [Mus musculus]	76.1132	19.3	1	9	9	21	2.45673e+08	0.738328	5	14.1808	710	80.6999	5.73193
20070412	ATP synthase subunit O, mitochondrial precursor [Mus musculus]	53.8588	35.21	1	6	6	15	1.89362e+08	0.732693	3	6.28699	213	23.3487	9.99365
170932536	ATP-dependent RNA helicase DDX19A [Mus musculus]	18.9965	6.9	4	2	2	6	6.397e+07	0.72735	1		478	53.8988	6.66846
238637279	4F2 cell-surface antigen heavy chain isoform b [Mus musculus]	23.2838	14.07	2	5	5	8	1.93834e+08	0.725477	2	25.5899	526	58.3003	5.90967
31543976	14-3-3 protein gamma [Mus musculus]	53.1373	24.7	2	2	5	15	1.0091e+09	0.723626	1		247	28.2849	4.89404
77404392	staphylococcal nuclease domain-containing protein 1 [Mus musculus]	218.345	31.87	1	18	18	59	3.14756e+08	0.714619	14	8.25281	910	102.025	7.43018
31982522	short-chain specific acyl-CoA dehydrogenase, mitochondrial precursor [Mus musculus]	16.0934	7.52	2	1	1	4	5.92388e+07	0.714473	2	13.2345	412	44.8611	8.47021
9789881	ADP-ribosylation factor-like protein 3 [Mus musculus]	7.07065	12.09	1	1	1	2	3.61633e+07	0.714134	1		182	20.4738	7.23975
229892322	NADH-ubiquinone oxidoreductase 75 kDa subunit, mitochondrial precursor [Mus musculus]	8.7244	3.99	2	2	2	3	2.74706e+07	0.711511	2	2.18007	727	79.7256	5.71924
160837788	actin-related protein 2/3 complex subunit 1B [Mus musculus]	4.31852	4.57	1	1	1	1	110638183	0.710094	1		372	41.0375	8.35303
6680854	caveolin-1 isoform 1 [Mus musculus]	9.67919	19.66	2	2	2	3	1.92515e+08	0.70933	2	12.5992	178	20.5255	6.02393
19745150	NADH-cytochrome b5 reductase 3 [Mus musculus]	84.7808	29.9	1	6	6	23	4.75033e+08	0.708764	4	1.44153	301	34.1057	8.38232
148352329	septin-7 isoform 2 [Homo sapiens]	46.6987	13.53	17	3	4	14	2.05588e+08	0.705378	4	14.0437	436	50.5489	8.63135
18266680	succinyl-CoA:3-ketoacid coenzyme A transferase 1, mitochondrial precursor [Mus musculus]	113.044	29.23	1	8	8	27	2.09503e+08	0.705041	5	8.1254	520	55.953	8.52881
31980648	ATP synthase subunit beta, mitochondrial precursor [Mus musculus]	203.743	55.39	3	20	20	59	5.74142e+08	0.703317	15	5.58238	529	56.2655	5.33838
6678499	UDP-glucose 6-dehydrogenase [Mus musculus]	41.5392	17.65	5	5	5	10	234755672	0.702883	1		493	54.7973	7.56201
30424814	Golgi integral membrane protein 4 [Mus musculus]	7.41831	2.6	1	1	1	2	6.91836e+07	0.702532	1		655	76.7386	4.83057
242332572	ras GTPase-activating-like protein IQGAP1 [Mus musculus]	137.181	21.67	3	21	21	36	1.58165e+08	0.699141	5	5.91683	1657	188.624	6.48096
21450341	NEDD8-activating enzyme E1 regulatory subunit [Mus musculus]	8.83767	11.05	1	3	3	3	3.19067e+07	0.696485	1		534	60.2357	5.51611
145966915	filamin-B [Mus musculus]	478.608	36.28	1	51	55	129	5.70303e+08	0.695247	20	12.395	2591	276.426	5.69385
244791124	dipeptidyl peptidase 3 [Mus musculus]	25.1206	7.45	1	3	3	6	62520971	0.694952	2	16.6085	738	82.8461	5.37646
6671672	F-actin-capping protein subunit alpha-2 [Mus musculus]	11.0649	16.43	2	2	3	3	144525762	0.693607	1		286	32.9466	5.84619
227908803	nodal modulator 1 precursor [Mus musculus]	9.1922	2.22	1	2	2	3	3.29486e+07	0.691287	1		1214	133.336	6.0874
148747526	ras-related protein Rab-7a [Mus musculus]	20.1857	30.92	2	5	5	7	239876626	0.689881	2	14.8883	207	23.4748	6.69775
124494244	unconventional myosin-Ic isoform b [Mus musculus]	21.8686	7.39	5	5	5	8	7.80801e+07	0.689048	3	15.077	1028	118.082	9.34912
219275596	asparagine--tRNA ligase, cytoplasmic isoform 2 [Mus musculus]	57.4112	9.68	4	3	3	15	1.15958e+08	0.68833	3	0.53999	558	64.167	5.85889
254826716	atlastin-3 isoform 1 [Mus musculus]	39.2985	15.67	2	4	4	9	7.88416e+07	0.685868	1		536	60.1933	5.80811
226453478	cytochrome c oxidase subunit II [Mus musculus castaneus]	24.3584	34.8	10	4	4	8	2.81304e+08	0.682266	1		227	25.959	4.729
10946870	alcohol dehydrogenase [NADP(+)] [Mus musculus]	8.14855	11.38	5	3	3	3	8.07963e+07	0.678766	1		325	36.5639	7.38623
61097906	alpha-actinin-1 [Mus musculus]	274.362	44.51	4	5	27	71	5.85029e+08	0.677618	1		892	103.004	5.37646
31980998	acyl-coenzyme A thioesterase 9, mitochondrial [Mus musculus]	21.1974	12.53	2	3	3	6	6.96105e+07	0.666218	1		439	50.528	8.5874
78214312	ATP synthase F(0) complex subunit B1, mitochondrial precursor [Mus musculus]	12.8724	7.81	1	2	2	4	8.49692e+07	0.662581	2	0.181559	256	28.9304	9.05615
406647878	macrophage-capping protein [Mus musculus]	54.9549	26.93	2	5	5	16	1.77676e+08	0.661377	4	8.34514	349	38.7447	6.94678
189409138	cullin-associated NEDD8-dissociated protein 1 [Mus musculus]	82.7007	16.1	1	14	14	25	2.87829e+08	0.66068	3	7.55728	1230	136.245	5.78271
254540168	78 kDa glucose-regulated protein precursor [Mus musculus]	227.011	32.82	1	17	18	64	787913218	0.66041	5	14.0165	655	72.3775	5.16064
22094119	unconventional myosin-XVIIIa [Mus musculus]	5.66932	0.74	1	1	1	1	1.84464e+07	0.654044	1		2035	230.765	6.16357
19526826	vacuolar protein sorting-associated protein 26A isoform a [Mus musculus]	11.0753	14.07	2	3	3	3	5.03137e+07	0.653813	1		327	38.0897	6.56592
227116327	talin-1 [Mus musculus]	313.852	29.91	2	38	38	76	2.99997e+08	0.652698	19	15.6835	2541	269.653	6.17627
18700024	isocitrate dehydrogenase 3, beta subunit [Mus musculus]	37.8156	17.45	1	4	4	10	1.10479e+08	0.651101	3	4.61992	384	42.1677	8.60205
6752954	actin, cytoplasmic 2 [Mus musculus]	627.313	60.53	3	10	17	155	3.26357e+10	0.649782	13	2.57044	375	41.7658	5.47803
19527174	splicing factor 3B subunit 3 [Mus musculus]	26.5095	5.92	1	5	5	8	7.01528e+07	0.649099	3	9.08002	1217	135.465	5.26221
58037267	protein disulfide-isomerase A6 precursor [Mus musculus]	77.028	31.01	1	2	8	21	3.3264e+08	0.648128	1		445	48.6586	5.18604
27754056	tubulin beta-6 chain [Mus musculus]	255.668	45.19	4	5	15	73	2.8785e+09	0.643985	3	0.96616	447	50.0581	4.89404
9055196	cytokine receptor-like factor 1 precursor [Mus musculus]	9.58761	11.76	1	3	3	3	5.93439e+07	0.642356	1		425	46.6326	8.93896
134288917	cytoplasmic dynein 1 heavy chain 1 [Mus musculus]	400.552	19.75	3	55	55	109	3.7436e+08	0.642307	21	24.7162	4644	531.71	6.41748
31543942	vinculin [Mus musculus]	208.59	33.96	1	23	23	56	5.99447e+08	0.640066	15	9.18095	1066	116.644	5.99854
160707925	annexin A3 [Mus musculus]	60.0823	30.65	4	9	9	20	3.76672e+08	0.63713	7	3.17248	323	36.3616	5.75732
6680748	ATP synthase subunit alpha, mitochondrial precursor [Mus musculus]	192.258	40.87	2	5	16	52	7.81348e+08	0.633953	3	1.42145	553	59.7156	9.18799
29789080	coatomer subunit beta' [Mus musculus]	36.5959	11.49	1	6	6	10	1.06429e+08	0.628837	2	6.94216	905	102.384	5.30029
13385942	citrate synthase, mitochondrial precursor [Mus musculus]	99.3404	24.57	2	6	6	25	8.06536e+08	0.627656	8	11.6865	464	51.7034	8.57275
6754004	guanine nucleotide-binding protein subunit alpha-11 [Mus musculus]	11.7818	7.24	4	2	2	4	1.34723e+08	0.627114	1		359	41.9975	5.97314
240851021	ATP-dependent protease [Bartonella grahamii as4aup]	2.02526	4.55	1	1	1	1	2.92865e+07	0.62641	1		220	24.7447	4.57666
158517836	protein transport protein Sec61 subunit gamma isoform 2 [Mus musculus]	5.03423	17.65	1	1	1	2	1.0746e+08	0.624124	1		68	7.73617	9.99365
19527026	leucine-rich repeat-containing protein 59 [Mus musculus]	49.9094	22.15	1	5	5	15	497114837	0.620308	2	7.64519	307	34.8558	9.5249
13385134	signal peptidase complex subunit 2 [Mus musculus]	12.3157	16.37	2	2	2	3	5.82682e+07	0.618533	1		226	24.9617	8.57275
88758584	pyridoxal-dependent decarboxylase domain-containing protein 1 isoform 3 [Mus musculus]	2.41272	1.97	2	1	1	1	6.07738e+07	0.616758	1		710	78.4934	5.5415
6680770	apoptosis regulator BAX [Mus musculus]	8.49742	6.77	1	1	1	2	53046009	0.61613	1		192	21.3808	4.98291
50053824	early endosome antigen 1 [Mus musculus]	30.6356	4.96	1	3	3	6	2.40108e+07	0.604827	1		1411	160.817	5.77002
148747410	coatomer subunit delta [Mus musculus]	35.8104	15.66	1	6	6	11	200268174	0.604236	1		511	57.1932	6.21436
145699091	nesprin-2 [Mus musculus]	2.25529	0.13	1	1	1	1	1.05253e+08	0.603859	1		6874	782.238	5.32568
161484668	serine/threonine-protein phosphatase PP1-beta catalytic subunit [Mus musculus]	2.31929	4.89	1	1	1	1	7.46803e+07	0.60324	1		327	37.1626	6.18896
10946940	ras-related protein Rab-2A [Mus musculus]	13.5509	19.81	3	3	3	4	8.50472e+07	0.602359	2	38.1079	212	23.5328	6.53662
359279904	tropomyosin alpha-3 chain isoform 3 [Mus musculus]	19.5412	14.52	21	3	3	5	1.05696e+08	0.601642	2	59.4794	248	29.0027	4.77979
295054271	spectrin alpha chain, non-erythrocytic 1 isoform 3 [Mus musculus]	214.609	19.25	3	32	32	58	1.55668e+08	0.601537	16	12.3713	2457	282.72	5.32568
6671565	AP-3 complex subunit delta-1 [Mus musculus]	2.69159	1.58	1	1	1	1	1.59975e+07	0.599187	1		1199	134.996	7.37158
13385678	endoplasmic reticulum-Golgi intermediate compartment protein 1 [Mus musculus]	11.8759	8.28	1	1	1	3	1.26284e+08	0.596634	1		290	32.5415	7.06396
149258501	PREDICTED: phosphate carrier protein, mitochondrial-like isoform 1 [Mus musculus]	71.6227	18.77	4	6	6	22	1.17359e+09	0.594438	3	2.13266	357	39.6205	9.26123
125347376	filamin-A [Mus musculus]	810.524	44.18	1	62	65	223	1.74179e+09	0.594026	30	5.92708	2639	280.325	6.01123
18079339	aconitate hydratase, mitochondrial precursor [Mus musculus]	142.8	27.44	1	17	17	43	5.28049e+08	0.593566	8	14.2473	780	85.41	7.92822
117938332	spectrin beta chain, non-erythrocytic 1 isoform 1 [Mus musculus]	100.469	10.62	3	14	15	30	1.22968e+08	0.589905	6	5.65586	2363	274.052	5.57959
33469123	asparagine synthetase [glutamine-hydrolyzing] [Mus musculus]	25.2233	11.94	2	4	4	7	1.50541e+08	0.589537	1		561	64.2415	6.58057
13195624	NADH dehydrogenase [ubiquinone] 1 alpha subcomplex subunit 10, mitochondrial precursor [Mus musculus]	11.4668	7.04	1	1	1	3	4.3475e+07	0.584459	1		355	40.5777	7.78174
225543168	lipoma-preferred partner homolog isoform 2 [Mus musculus]	9.95166	9.63	2	2	2	3	8.02845e+07	0.583146	1		488	52.5013	7.84033
8393866	ornithine aminotransferase, mitochondrial precursor [Mus musculus]	52.6139	27.11	1	7	7	15	1.81418e+08	0.580581	4	11.8389	439	48.3239	6.62451
510785742	integrin-linked protein kinase isoform 3 [Homo sapiens]	15.3948	12.58	4	3	3	5	48044300	0.575501	1		318	36.4437	9.40771
46195798	dolichyl-diphosphooligosaccharide--protein glycosyltransferase 48 kDa subunit precursor [Mus musculus]	31.4737	25.4	1	6	6	9	1.76742e+08	0.57498	2	6.23651	441	48.997	5.8335
34610207	alanine--tRNA ligase, cytoplasmic [Mus musculus]	121.653	21.8	1	12	12	33	388503161	0.570923	6	22.233	968	106.841	5.66846
21703344	GTP-binding protein SAR1a [Mus musculus]	22.9243	28.79	1	2	2	5	1.10946e+08	0.570748	1		198	22.3845	6.68311
356640163	serine hydroxymethyltransferase, mitochondrial isoform 2 [Mus musculus]	131.675	37.92	3	11	11	35	5.88148e+08	0.570451	8	8.35664	501	55.3854	8.47021
74271886	cytochrome P450 20A1 [Mus musculus]	5.06624	3.9	1	1	1	2	6.88323e+07	0.570031	1		462	52.1162	6.94678
6755110	procollagen-lysine,2-oxoglutarate 5-dioxygenase 3 precursor [Mus musculus]	41.7255	13.36	2	7	7	14	1.13395e+08	0.569174	4	5.07597	741	84.8686	6.22705
157951706	hypoxia up-regulated protein 1 precursor [Mus musculus]	21.871	11.01	2	6	6	7	1.03665e+08	0.567701	1		999	111.112	5.18604
244791271	protein transport protein Sec31A [Mus musculus]	79.7171	13.58	1	11	11	24	1.84442e+08	0.565776	5	9.77374	1230	133.486	6.75635
239052674	major vault protein [Mus musculus]	6.40215	3.33	1	2	2	2	6.37441e+07	0.565286	1		870	96.7977	5.64307
42415475	protein disulfide-isomerase precursor [Mus musculus]	144.692	33.4	1	12	12	37	9.65085e+08	0.565151	2	8.53929	509	57.0228	4.88135
121949769	lamina-associated polypeptide 2 isoform beta [Mus musculus]	13.4634	11.37	5	2	2	4	3.52443e+07	0.563105	1		343	38.478	9.17334
8567338	coatomer subunit gamma-1 isoform 1 [Mus musculus]	68.9911	15.45	4	8	8	19	1.68018e+08	0.561639	1		874	97.4504	5.35107
217272861	prolyl 4-hydroxylase subunit alpha-2 isoform 2 precursor [Homo sapiens]	5.13602	4.13	4	2	2	2	7.41512e+07	0.561327	2	91.3976	533	60.5946	5.70654
114326497	laminin subunit beta-1 [Mus musculus]	17.1223	1.91	1	2	2	4	6.0676e+07	0.559288	2	10.3597	1834	202.309	5.0083
110224445	thioredoxin reductase 1, cytoplasmic isoform 2 [Mus musculus]	41.692	12.63	3	3	3	10	1.46544e+08	0.552235	3	11.5973	499	54.5107	6.32861
158937300	translocation protein SEC63 homolog [Mus musculus]	5.88767	3.68	1	2	2	2	6.36089e+07	0.545529	1		760	87.8146	5.37646
157818697	coronin-1C [Rattus norvegicus]	18.7696	13.92	2	4	4	5	6.96388e+07	0.544535	2	20.8183	474	53.144	7.07861
356582489	2-oxoglutarate dehydrogenase, mitochondrial isoform 3 [Mus musculus]	22.1738	9.78	5	5	5	7	8.30388e+07	0.538607	1		1023	116.375	6.82959
153791468	costars family protein ABRACL [Mus musculus]	20.0461	19.75	2	1	1	4	93844934	0.538568	1		81	9.05282	5.79541
10946972	coatomer subunit epsilon [Mus musculus]	14.1488	10.39	2	2	2	4	8.71726e+07	0.53404	1		308	34.5454	5.05908
124487163	kinesin-like protein KIF13B [Mus musculus]	9.73905	0.81	1	1	1	3	2.35619e+06	0.533797	1		1843	204.449	5.79541
161016820	aspartyl aminopeptidase isoform b [Mus musculus]	3.30176	2.54	2	1	1	1	5.32001e+07	0.532609	1		473	52.1738	7.25439
6754474	importin subunit alpha-1 [Mus musculus]	29.3055	17.77	1	6	6	9	1.01933e+08	0.531231	2	168.792	529	57.8922	5.68115
116734870	leukotriene A-4 hydrolase [Mus musculus]	26.8634	20.13	1	8	8	8	6.22876e+07	0.526986	2	29.4378	611	69.0071	6.41748
33859811	trifunctional enzyme subunit alpha, mitochondrial precursor [Mus musculus]	58.6275	22.02	1	11	11	16	2.11702e+08	0.523273	5	14.2227	763	82.6175	9.14404
282398108	dolichyl-diphosphooligosaccharide--protein glycosyltransferase subunit 1 precursor [Mus musculus]	137.285	31.25	1	12	12	40	3.54984e+08	0.519313	10	7.57352	608	68.4857	6.45557
15426055	coatomer subunit beta [Mus musculus]	38.5719	12.91	2	8	8	12	2.00311e+08	0.517165	2	4.31258	953	106.998	5.99854
112293264	protein disulfide-isomerase A3 precursor [Mus musculus]	107.895	32.28	1	13	13	31	7.01344e+08	0.516877	5	12.9193	505	56.6427	6.21436
62990169	twinfilin-1 [Mus musculus]	41.4291	21.71	5	5	5	11	67921721	0.515545	2	15.8311	350	40.0545	6.66846
377833208	PREDICTED: protein disulfide-isomerase A6 [Mus musculus]	72.4999	26.85	1	1	7	20	3.6493e+08	0.51384	2	25.4817	391	42.8309	6.69775
227500281	electron transfer flavoprotein subunit alpha, mitochondrial [Mus musculus]	10.1583	13.81	3	3	3	4	7.7912e+07	0.513617	1		333	34.9875	8.38232
257796245	dihydrolipoyllysine-residue acetyltransferase component of pyruvate dehydrogenase complex, mitochondrial [Mus musculus]	36.3883	15.11	1	6	6	11	1.13268e+08	0.509344	4	9.84198	642	67.8987	8.57275
146231960	chondroitin sulfate proteoglycan 4 precursor [Mus musculus]	25.8702	4	2	5	5	8	7.83379e+07	0.503591	3	25.3945	2327	252.153	5.43994
55770844	catenin alpha-1 [Homo sapiens]	24.2045	11.48	2	6	6	7	1.47389e+08	0.50016	1		906	100.009	6.29053
170784829	procollagen galactosyltransferase 1 precursor [Mus musculus]	42.2265	10.53	2	5	5	14	7.9087e+07	0.497665	5	29.6609	617	71.0151	7.28369
511630717	dolichyl-diphosphooligosaccharide--protein glycosyltransferase subunit STT3A isoform b [Homo sapiens]	4.88177	3.1	3	2	2	2	8.89974e+07	0.496674	2	8.61857	613	69.5432	7.81104
13385268	cytochrome b5 [Mus musculus]	5.08937	15.67	2	1	1	2	5.63521e+07	0.493007	1		134	15.2315	5.07178
236466498	UDP-glucose:glycoprotein glucosyltransferase 1 precursor [Mus musculus]	54.6141	11.8	2	10	10	15	8.09469e+07	0.489857	1		1551	176.323	5.61768
34996495	dolichyl-diphosphooligosaccharide--protein glycosyltransferase subunit 2 precursor [Mus musculus]	91.2236	24.09	2	9	9	21	2.35447e+08	0.488131	3	8.84467	631	69.02	5.80811
61102728	inositol 1,4,5-trisphosphate receptor type 3 [Mus musculus]	31.8765	3.52	2	5	5	10	6.77347e+07	0.487511	1		2670	304.08	6.53662
33620739	myosin light polypeptide 6 [Mus musculus]	105.175	68.87	10	8	8	28	1.53492e+09	0.486325	3	5.01969	151	16.9501	4.55127
21704100	trifunctional enzyme subunit beta, mitochondrial precursor [Mus musculus]	31.6026	13.89	1	4	4	11	1.08603e+08	0.483059	1		475	51.3534	9.37842
148747424	ADP/ATP translocase 1 [Mus musculus]	45.7338	31.21	4	5	7	16	1.22657e+09	0.475651	3	0.695875	298	32.8831	9.71533
124486712	ribosome-binding protein 1 isoform a [Mus musculus]	51.7293	6.83	2	6	6	13	1.00829e+08	0.472887	2	9.03035	1464	158.301	9.18799
133504509	oxysterol-binding protein 1 [Mus musculus]	3.85389	1.99	3	1	1	1	30902005	0.471893	1		805	88.7411	7.1958
312433957	microtubule-actin cross-linking factor 1 isoform 2 [Mus musculus]	2.54897	0.28	2	1	1	1	26370524	0.468502	1		5328	607.516	5.47803
21746161	tubulin beta-2B chain [Mus musculus]	460.923	52.13	4	2	17	130	3.85886e+09	0.4646	2	9.6969	445	49.9209	4.89404
255958292	delta-1-pyrroline-5-carboxylate synthase isoform 1 [Mus musculus]	125.669	24.53	2	14	14	38	3.5013e+08	0.456949	7	35.4103	795	87.2119	7.54736
114326446	myosin-9 [Mus musculus]	1346.37	44.44	7	74	83	331	2.7524e+09	0.456442	34	6.67723	1960	226.232	5.65576
126090932	nucleolar protein 56 [Mus musculus]	2.39867	3.28	2	1	1	1	1.81905e+07	0.455661	1		580	64.4241	9.14404
161484660	coproporphyrinogen-III oxidase, mitochondrial precursor [Mus musculus]	3.0701	4.74	1	1	1	1	3.68619e+07	0.452149	1		443	49.6828	8.52881
229608928	Golgi resident protein GCP60 [Mus musculus]	6.64683	2.86	2	1	1	2	1.77159e+07	0.450675	1		525	60.1448	5.04639
71037403	myosin light chain, regulatory B-like [Mus musculus]	66.5043	50.58	2	4	7	18	5.45386e+08	0.439248	3	8.5618	172	19.8825	4.80518
6755967	voltage-dependent anion-selective channel protein 3 isoform 2 [Mus musculus]	8.1957	7.42	3	1	2	3	1.56474e+08	0.437687	1		283	30.7334	8.79248
18250284	isocitrate dehydrogenase [NAD] subunit alpha, mitochondrial precursor [Mus musculus]	29.5114	16.39	1	4	4	10	2.37769e+08	0.437131	3	26.645	366	39.6131	6.72705
40254595	dihydropyrimidinase-related protein 2 [Mus musculus]	54.6256	27.1	2	7	7	16	2.88744e+08	0.433968	3	6.45268	572	62.2386	6.37939
17647119	short/branched chain specific acyl-CoA dehydrogenase, mitochondrial [Mus musculus]	14.3301	5.09	1	1	1	3	6.54836e+07	0.430397	1		432	47.8433	7.86963
34610235	reticulon-4 isoform A [Mus musculus]	69.4962	18.59	7	9	9	22	2.85245e+08	0.422966	1		1162	126.535	4.53857
6755863	endoplasmin precursor [Mus musculus]	203.272	22.07	2	14	15	54	2.16342e+09	0.421044	11	9.5916	802	92.4183	4.81787
393715095	tubulin alpha-1A chain isoform 2 [Homo sapiens]	345.703	47.12	6	1	13	88	4.52046e+09	0.408346	2	1.82122	416	46.2678	5.08447
56699423	E3 ubiquitin-protein ligase NEDD4 [Mus musculus]	110.003	22.1	16	11	11	29	1.63604e+08	0.401171	8	12.1424	887	102.642	5.26221
28076957	protein SGT1 homolog [Mus musculus]	2.61682	4.99	1	1	1	1	1.36053e+07	0.392921	1		641	71.6646	4.94482
33598964	myosin-10 [Mus musculus]	330.099	23.63	1	26	33	82	1.90101e+09	0.390763	11	9.39911	1976	228.855	5.5415
209862992	dihydropyrimidinase-related protein 3 isoform 1 [Mus musculus]	47.4372	15.85	3	5	5	13	1.74477e+08	0.38757	1		568	61.741	6.49365
281306781	GTPase activating protein (SH3 domain) binding protein 1 [Rattus norvegicus]	13.358	14.19	2	3	3	4	5.52526e+07	0.386167	2	333.467	465	51.7548	5.59229
262263372	adenosylhomocysteinase [Mus musculus]	59.6644	19.91	2	6	6	17	3.71216e+08	0.382842	2	1067.59	432	47.6573	6.53662
54607098	succinate dehydrogenase [ubiquinone] flavoprotein subunit, mitochondrial precursor [Mus musculus]	20.6908	17.92	1	4	4	5	1.6311e+08	0.373299	1		664	72.5392	7.37158
134053905	26S proteasome non-ATPase regulatory subunit 11 [Mus musculus]	21.2335	17.06	2	5	5	7	1.2437e+08	0.37073	1		422	47.407	6.48096
256367522	plectin isoform 1hij [Mus musculus]	64.6524	4.58	29	14	14	19	9.03906e+07	0.368308	6	10.8605	4386	498.801	5.68115
148271073	myeloid-associated differentiation marker [Mus musculus]	4.85438	5.31	1	1	1	1	4.5863e+06	0.366377	1		320	35.2613	8.30908
110431378	utrophin [Mus musculus]	6.83458	0.64	1	2	2	2	12604776	0.359434	1		3430	392.461	5.32568
28077029	phosphoenolpyruvate carboxykinase [GTP], mitochondrial [Mus musculus]	72.0389	21.29	1	9	9	20	2.59146e+08	0.358773	4	32.8338	667	73.371	7.73779
7948999	peroxiredoxin-4 precursor [Mus musculus]	28.3311	23.36	2	4	5	10	306001105	0.356337	1		274	31.0331	7.15186
45504394	integrin beta-1 precursor [Mus musculus]	38.4957	8.9	1	5	5	10	1.39969e+08	0.354899	1		798	88.1733	5.93506
29568084	sorting nexin-9 [Mus musculus]	6.2355	7.23	2	2	2	2	5.91132e+07	0.354091	1		595	66.5036	5.51611
283436218	mitochondrial 10-formyltetrahydrofolate dehydrogenase [Mus musculus]	61.0064	18.09	2	10	10	18	1.3832e+08	0.350626	5	12.5433	923	101.526	6.29053
158635992	PDZ and LIM domain protein 1 [Mus musculus]	68.0823	50.46	1	10	10	21	3.58044e+08	0.347895	5	16.7211	327	35.7519	6.84424
62526118	cytoskeleton-associated protein 4 [Mus musculus]	113.608	34.61	1	13	13	30	256118078	0.346665	6	4.57402	575	63.6536	5.64307
164519057	polycystin-2 [Mus musculus]	5.22464	2.69	1	1	1	1	1.10212e+07	0.345087	1		966	108.914	5.65576
12963615	tubulin beta-3 chain [Mus musculus]	341.653	40.67	2	2	16	101	3.52223e+09	0.344652	1		450	50.3862	4.93213
126032329	elongation factor 1-alpha 1 [Mus musculus]	423.502	46.1	8	14	14	116	1.27567e+10	0.343259	6	256.52	462	50.0821	9.01221
156151407	disabled homolog 2 isoform c [Mus musculus]	6.25172	3.8	3	1	1	2	1.35469e+07	0.328518	1		527	56.4685	6.66846
21311891	transmembrane protein 43 [Mus musculus]	18.8459	16.5	2	3	3	5	1.15977e+08	0.325555	3	31.4896	400	44.7551	7.35693
19527130	EMILIN-1 precursor [Mus musculus]	3.88854	2.36	1	1	1	1	1.77569e+06	0.32024	1		1017	107.518	5.30029
31982755	vimentin [Mus musculus]	49.3091	16.74	2	7	7	13	1.91912e+08	0.319916	4	5.15325	466	53.6551	5.12256
70887801	fatty acid desaturase 3 [Mus musculus]	2.48521	3.12	1	1	1	1	53856440	0.308893	1		449	51.4364	7.48877
110349752	FERM, RhoGEF and pleckstrin domain-containing protein 1 [Mus musculus]	9.2373	4.58	1	3	3	3	4.3547e+07	0.30648	1		1048	118.801	7.88428
67906177	protein transport protein Sec23A [Mus musculus]	24.702	12.55	1	4	5	7	1.24893e+08	0.302469	3	57.2323	765	86.1064	7.07861
134031994	proteasome subunit alpha type-2 [Mus musculus]	27.2327	26.07	2	3	3	7	7.74885e+07	0.286171	2	625.778	234	25.9103	7.43018
13385196	ER membrane protein complex subunit 2 [Mus musculus]	4.30265	6.4	2	1	1	1	2.40449e+07	0.286157	1		297	34.9124	6.81494
33859596	prolyl 4-hydroxylase subunit alpha-1 precursor [Mus musculus]	54.1962	19.66	2	8	8	15	157716367	0.281039	1		534	60.8718	5.89697
21450129	acetyl-CoA acetyltransferase, mitochondrial precursor [Mus musculus]	55.5876	22.88	1	5	5	13	9.12997e+07	0.265663	3	133.834	424	44.7873	8.51416
124517678	tyrosine-protein phosphatase non-receptor type 23 [Mus musculus]	14.8475	3.37	1	3	3	4	2.10229e+07	0.265096	2	514.034	1692	185.1	6.80029
6756085	zyxin [Mus musculus]	20.1901	20.57	1	5	5	7	2.05152e+08	0.259115	2	10.5397	564	60.5068	6.40479
329755241	gelsolin isoform 2 [Mus musculus]	169.43	37.89	2	14	14	40	1.07982e+09	0.256659	6	11.8633	731	80.7124	5.75732
551411162	serpin H1 precursor [Mus musculus]	186.421	46.76	2	16	16	54	1.93824e+09	0.255456	12	35.9606	417	46.5042	8.82178
255522941	phosphoacetylglucosamine mutase isoform 2 [Mus musculus]	5.28942	2.59	2	1	1	2	5.92381e+07	0.244306	1		501	54.9548	6.29053
33859650	extended synaptotagmin-1 [Mus musculus]	43.097	10.99	1	7	7	13	1.29837e+08	0.239951	4	5.73562	1092	121.478	5.94775
124487061	palladin [Mus musculus]	13.6461	5.39	1	5	5	5	161652217	0.235165	3	29.0251	1113	122.014	6.16357
254281178	Golgi to ER traffic protein 4 homolog isoform 2 [Mus musculus]	8.3644	5.47	2	1	1	2	29679513	0.229642	1		274	30.5401	4.98291
295821212	sideroflexin-3 isoform 3 [Mus musculus]	13.0509	19.22	3	2	3	4	6.67656e+07	0.227861	1		281	30.932	8.98291
46559745	protein Hook homolog 3 [Mus musculus]	10.9728	4.6	1	2	2	3	3.26978e+07	0.215164	1		718	83.1665	5.18604
84794552	phosphatidylethanolamine-binding protein 1 [Mus musculus]	39.2927	40.64	1	5	5	11	5.5977e+08	0.196302	2	3313.09	187	20.8173	5.40186
6678313	transforming growth factor beta-1-induced transcript 1 protein [Mus musculus]	9.93732	9.91	1	2	2	3	5.13054e+07	0.189688	2	66.6931	444	48.196	7.2251
23956084	very long-chain specific acyl-CoA dehydrogenase, mitochondrial precursor [Mus musculus]	34.515	11.13	1	4	4	8	6.96006e+07	0.182659	2	499.931	656	70.8307	8.74854
21313640	AP-2 complex subunit beta isoform b [Mus musculus]	41.6366	12.7	2	5	6	11	1.03013e+08	0.171475	1		937	104.516	5.37646
7305443	60S ribosomal protein L7a [Mus musculus]	25.5103	15.41	6	5	5	7	3.56633e+08	0.165607	2	19376.9	266	29.958	10.5649
33563266	NADH dehydrogenase [ubiquinone] 1 alpha subcomplex subunit 4 [Mus musculus]	5.48973	26.83	1	2	2	2	1.23554e+08	0.148366	2	3761.97	82	9.32087	9.5249
47059073	thrombospondin-1 precursor [Mus musculus]	22.7033	4.61	3	4	4	7	1.24888e+08	0.147284	1		1171	129.607	4.94482
218931165	procollagen-lysine,2-oxoglutarate 5-dioxygenase 2 isoform 2 precursor [Mus musculus]	20.9689	5.43	2	3	3	6	7.22471e+07	0.142763	1		737	84.4346	6.88818
13929162	histone-binding protein RBBP7 [Rattus norvegicus]	10.3494	6.82	3	2	2	3	5.45706e+07	0.13131	1		425	47.7902	5.04639
8393156	putative ATP-dependent Clp protease proteolytic subunit, mitochondrial precursor [Mus musculus]	19.845	17.65	1	3	3	5	5.48365e+07	0.128965	1		272	29.7813	7.47412
6753530	alpha-crystallin B chain [Mus musculus]	21.7635	27.43	1	3	3	5	144080195	0.108972	2	19.0091	175	20.0564	7.32764
449083345	fibronectin isoform f precursor [Mus musculus]	181.108	15.98	7	20	20	46	1.45433e+08	0.106585	6	21.7642	2266	249.396	5.8208
6753762	epoxide hydrolase 1 precursor [Mus musculus]	16.4562	14.51	1	5	5	6	1.90798e+08	0.094082	1		455	52.543	8.35303
9790071	fatty acid desaturase 2 [Mus musculus]	15.3145	10.36	1	3	3	5	1.06562e+08	0.0851195	2	748.712	444	52.3538	8.82178
86198316	protein disulfide-isomerase A4 precursor [Mus musculus]	39.2431	20.75	1	8	8	14	1.7387e+08	0.0842344	1		641	72.3246	5.22412
226958349	triosephosphate isomerase [Mus musculus]	31.2111	24.08	1	5	5	8	3.73752e+08	0.0824075	2	23.7866	299	32.1713	5.74463
6680351	immunity-related GTPase family M protein 1 [Mus musculus]	10.8809	6.36	2	2	2	3	2.35055e+08	0.0521014	2	53.2388	409	46.522	8.27979
34328108	collagen alpha-1(I) chain precursor [Mus musculus]	128.192	21.89	1	16	16	33	3.61582e+08	0.0518141	1		1453	137.948	5.84619
100817933	acyl-CoA dehydrogenase family member 9, mitochondrial [Mus musculus]	6.11743	4	1	1	1	2	6.70786e+07	0.0397253	1		625	68.6787	7.45947
14192922	actin, alpha cardiac muscle 1 [Mus musculus]	323.187	45.36	5	6	13	90	21837318452	0.0301496	5	37.3073	377	41.9919	5.38916
255003793	40S ribosomal protein S26 [Mus musculus]	26.2421	26.09	2	2	2	9	3.52627e+08	0.0249111	1		115	13.0071	11.0044
10181180	zinc finger and BTB domain-containing protein 22 [Mus musculus]	2.60042	2.51	1	1	1	1	116226786				638	65.987	6.21436
10800144	histone cluster 1, H2aj [Homo sapiens]	5.41523	21.88	25	2	2	2	73326307				128	13.9278	10.8872
10946854	ribose-phosphate pyrophosphokinase 1 [Mus musculus]	2.80312	3.14	3	1	1	1	49152529				318	34.8119	6.97607
10946928	heterogeneous nuclear ribonucleoprotein H [Mus musculus]	32.8771	7.57	2	1	2	8	2.32947e+08				449	49.1684	6.30322
110625755	5'-nucleotidase domain containing 2 [Mus musculus]	6.3171	7.95	1	1	1	2	1.35619e+07				390	46.0043	8.27979
110626031	KH domain-containing, RNA-binding, signal transduction-associated protein 1 [Mus musculus]	2.67815	4.51	1	1	1	1	6.0322e+06				443	48.3404	8.71924
111074529	collagen alpha-1(XII) chain precursor [Mus musculus]	14.0297	2.84	3	4	4	4	44508409				3061	333.127	5.79541
111120329	collagen alpha-2(I) chain precursor [Mus musculus]	36.7503	8.31	1	6	6	9	68748894				1372	129.478	9.18799
111154067	transmembrane protein 165 precursor [Mus musculus]	3.20165	5.88	2	1	1	1	140832494				323	34.7685	7.45947
111607436	interleukin enhancer-binding factor 3 isoform 4 [Mus musculus]	2.3002	1.42	5	1	1	1	8.16452e+07				703	76.2999	7.75244
112181167	complement component 1 Q subcomponent-binding protein, mitochondrial [Mus musculus]	12.2622	11.83	2	2	2	3	72927326				279	31.0055	4.86865
112181182	cytochrome c oxidase subunit 5A, mitochondrial precursor [Mus musculus]	10.4004	10.27	1	1	1	3	75321223				146	16.0913	6.53662
112821700	nuclear receptor ROR-beta isoform 1 [Mus musculus]	2.30094	3.49	2	1	1	1					459	51.9671	7.79639
112983636	keratin, type I cytoskeletal 10 [Mus musculus]	7.22375	2.32	1	1	1	2	265693113				561	57.0067	5.07178
113195692	rho GTPase-activating protein 7 isoform 2 [Mus musculus]	2.72328	2.11	3	1	1	1	2.07916e+06				1092	123.258	7.57666
113679495	transforming protein RhoA [Danio rerio]	8.77979	8.81	7	1	1	2	49141960				193	21.8941	6.1001
113722131	probable helicase senataxin [Mus musculus]	3.98989	0.83	1	1	1	1	553447				2646	297.401	6.82959
113866024	ras-related protein Rab-5C [Mus musculus]	9.77213	11.57	5	2	2	3	3.4544e+07				216	23.3978	8.41162
114326183	ADP-ribosylation factor 4 [Sus scrofa]	30.7494	20	5	1	2	8	2.27831e+08				180	20.4726	5.66846
114326546	phosphoglycerate mutase 1 [Mus musculus]	24.995	21.26	1	3	3	8	3.55362e+08				254	28.8139	7.18115
115270960	BAG family molecular chaperone regulator 3 [Mus musculus]	2.90836	3.29	1	1	1	1	2.15034e+07				577	61.8222	7.26904
115647999	collagen alpha-1(VII) chain precursor [Mus musculus]	3.37607	0.75	1	1	1	1	8.61563e+06				2944	295.054	6.34131
116089290	uncharacterized protein LOC330513 [Mus musculus]	2.51635	2.21	1	1	1	1	7.78888e+07				858	94.1747	8.48486
116174774	protein transport protein Sec24A [Mus musculus]	2.89951	1.74	1	1	1	1	4.95884e+07				1090	118.707	7.82568
116174784	tripartite motif-containing protein 42 [Mus musculus]	5.64344	5.53	1	2	2	2	774352				723	82.898	8.08936
116256510	AP-2 complex subunit alpha-1 isoform b [Mus musculus]	21.2042	5.76	2	2	2	5	4.25454e+07				955	105.413	7.66455
116517334	four and a half LIM domains protein 1 isoform 3 [Mus musculus]	5.03391	3.93	3	1	1	2	209543198				280	31.8668	8.36768
117606270	nucleoside diphosphate kinase B [Mus musculus]	23.3037	28.29	2	1	3	7	1.02265e+09				152	17.3519	7.50342
119120881	sodium-dependent phosphate transport protein 2A [Mus musculus]	2.44089	2.2	1	1	1	1	142467754				637	68.6885	8.60205
119220579	mediator of RNA polymerase II transcription subunit 24 [Mus musculus]	2.28506	0.81	1	1	1	1	268453312				987	109.914	6.82959
119360354	NEDD8 ultimate buster 1 [Mus musculus]	2.63517	2.28	1	1	1	1	1.07953e+08				614	70.2627	5.88428
119508439	pyrroline-5-carboxylate reductase 3 [Mus musculus]	4.31355	4.01	3	1	1	2	109348651				274	28.7027	7.26904
11968126	peptidyl-prolyl cis-trans isomerase B precursor [Rattus norvegicus]	9.65195	12.5	2	2	2	3	113839484				208	22.788	9.40771
12056473	sialic acid synthase [Homo sapiens]	2.64237	7.8	3	1	1	1	3.5304e+06				359	40.2815	6.7417
122114547	tumor suppressor p53-binding protein 1 [Danio rerio]	2.46395	0.7	1	1	1	1	37311493				1709	184.635	4.97021
122114637	zinc finger protein Eos [Mus musculus]	2.87326	3.07	1	1	1	1	2237401728				586	64.1143	6.85889
122937177	general transcription factor 3C polypeptide 2 [Danio rerio]	3.27153	3.13	1	1	1	1	1.10225e+08				830	93.4859	6.99072
124249062	DNA mismatch repair protein Mlh3 [Mus musculus]	2.31495	0.99	1	1	1	1	5.50504e+07				1411	158.617	6.88818
124339838	heat shock 70 kDa protein 1-like [Mus musculus]	38.6499	7.18	1	1	3	11	9.82585e+08				641	70.5932	6.23975
124486747	glycogen debranching enzyme [Mus musculus]	2.54853	0.91	1	1	1	1	4.37288e+06				1532	174.175	6.7417
124486829	rho guanine nucleotide exchange factor 26 [Mus musculus]	2.921	3.57	1	1	1	1	1.28552e+08				869	97.3279	8.71924
124486835	protein PRRC2C [Mus musculus]	2.68772	0.74	1	1	1	1	17330508				2846	310.703	9.1001
124486877	tripartite motif-containing protein 55 [Mus musculus]	2.49252	2.94	1	1	1	1	49503928				545	60.1001	4.69092
124486939	leucine-rich repeat and calponin homology domain-containing protein 3 precursor [Mus musculus]	6.12847	1.8	1	1	1	2	1.12474e+07				778	86.2872	7.03467
124487191	OTU domain-containing protein 4 isoform 2 [Mus musculus]	6.08906	3.89	2	2	2	2	501747				1106	122.851	6.75635
124487313	glutaminase kidney isoform, mitochondrial isoform 1 [Mus musculus]	18.2429	7.72	1	1	2	4	72863287				674	73.9162	7.98682
124487356	centrosomal protein of 152 kDa [Mus musculus]	2.36854	0.98	1	1	1	1	1.23763e+07				1736	196.411	5.65576
124517689	neural cell adhesion molecule 1 isoform 1 precursor [Mus musculus]	16.7533	5.78	3	3	3	5	7.40309e+07				848	93.4336	4.90674
124517693	fibulin-2 isoform b precursor [Mus musculus]	2.43746	1.28	2	1	1	1	2.84862e+07				1174	126.414	4.65283
125490394	netrin-5 precursor [Mus musculus]	2.72404	3.98	1	1	1	1	3.3809e+06				452	48.8054	9.5249
125628650	coiled-coil domain-containing protein 47 precursor [Mus musculus]	6.15103	6	2	2	2	2	7.25046e+07				483	55.8083	4.84326
125656163	THO complex subunit 2 [Mus musculus]	2.52253	1.44	1	1	1	1	742202				1594	182.658	8.44092
126116585	keratin, type II cytoskeletal 1 [Mus musculus]	15.0051	3.61	4	1	2	4	7.56361e+08				637	65.5653	8.14795
127138754	heterogeneous nuclear ribonucleoprotein D0 isoform d [Rattus norvegicus]	11.8813	11.58	9	2	2	3	1.18273e+08				285	30.4771	8.41162
12963511	40S ribosomal protein S19 [Mus musculus]	4.91977	13.79	1	2	2	2	8.50197e+07				145	16.0756	10.4038
12963737	exportin-2 [Mus musculus]	4.41319	1.75	1	1	1	1	2.33363e+07				971	110.384	5.77002
13124875	myosin-11 isoform SM2A [Homo sapiens]	85.6927	5.47	4	1	6	20	1.46995e+09				1938	223.439	5.52881
13195604	40S ribosomal protein S23 [Mus musculus]	10.5599	7.69	4	1	1	3	3.03888e+08				143	15.7977	10.4917
13277394	grpE protein homolog 1, mitochondrial precursor [Mus musculus]	18.9938	18.43	2	3	3	6	3.69911e+07				217	24.2919	8.38232
13384700	thioredoxin domain-containing protein 12 precursor [Mus musculus]	3.43857	8.82	1	1	1	1	82153999				170	19.0365	5.26221
13384718	ubiquitin-conjugating enzyme E2 D3 [Mus musculus]	2.17279	7.48	4	1	1	1	1.82679e+08				147	16.6764	7.79639
13384756	eukaryotic translation elongation factor 1 epsilon-1 [Mus musculus]	2.30306	14.37	1	1	1	1	74317972				174	19.8464	8.5874
13385006	cytochrome c1, heme protein, mitochondrial [Mus musculus]	6.45472	4.92	1	1	1	2	227813328				325	35.3049	9.15869
13385036	60S ribosomal protein L15 [Mus musculus]	11.1498	14.71	3	2	2	4	5.97316e+07				204	24.1311	11.6196
13385324	cysteine and histidine-rich domain-containing protein 1 [Mus musculus]	16.4312	5.14	1	1	1	6	1.74143e+07				331	37.3267	7.89893
13385392	alpha-soluble NSF attachment protein [Mus musculus]	20.7574	17.29	2	3	3	5	3.24175e+07				295	33.1682	5.45264
13385408	60S ribosomal protein L11 [Mus musculus]	5.39529	5.06	2	1	1	2	607729017				178	20.2396	9.59814
13385842	uncharacterized protein LOC67722 [Mus musculus]	2.77082	1.66	1	1	1	1	2.18774e+08				1207	130.722	6.99072
13385872	interleukin enhancer-binding factor 2 [Mus musculus]	8.63735	6.92	1	1	1	2	4.44139e+07				390	43.0352	5.26221
13385958	40S ribosomal protein S27-like [Mus musculus]	6.10811	28.57	3	2	2	2	263243603				84	9.47087	9.45166
13386066	glycine cleavage system H protein, mitochondrial precursor [Mus musculus]	4.93558	11.76	1	1	1	1	5.01334e+07				170	18.6253	4.75439
134053913	26S proteasome non-ATPase regulatory subunit 5 [Mus musculus]	7.90026	3.77	1	1	1	2	3.31297e+07				504	55.9369	5.21143
134053947	myc box-dependent-interacting protein 1 isoform 2 [Mus musculus]	4.97765	3.98	2	1	1	1	3.39816e+07				477	52.7314	5.23682
134152676	tensin-3 [Mus musculus]	13.7053	2.01	1	1	1	3	68463006				1440	155.491	6.65381
13626040	A-kinase anchor protein 12 [Mus musculus]	62.3487	9.32	1	7	7	17	1.00205e+08				1684	180.586	4.43701
13654247	myogenin [Mus musculus]	2.32111	4.02	1	1	1	1	976641798				224	25.1874	5.80811
14043026	vesicle-associated membrane protein 8 [Homo sapiens]	2.88168	14	2	1	1	1	2.01154e+07				100	11.431	7.34229
14149750	PRA1 family protein 3 [Mus musculus]	13.6953	15.43	3	2	2	3	5.03598e+07				188	21.5433	9.61279
14149756	eukaryotic translation initiation factor 2 subunit 2 [Mus musculus]	7.8576	10.57	1	2	2	3	3.80324e+07				331	38.0682	5.79541
14196340	peptidyl-prolyl cis-trans isomerase E [Mus musculus]	7.38704	8.64	1	1	1	2	6435717				301	33.4275	5.60498
145275185	UPF0160 protein MYG1, mitochondrial precursor [Homo sapiens]	2.14379	3.19	3	1	1	1	3.28003e+07				376	42.4344	6.66846
145301578	hemoglobin subunit alpha [Mus musculus]	3.51866	10.56	1	1	1	1	88744691				142	15.1028	8.22119
145386541	mucosal addressin cell adhesion molecule 1 precursor [Mus musculus]	2.33675	5.19	1	1	1	1	9814032				405	43.6232	5.97314
145580629	keratin Kb40 [Mus musculus]	5.24958	3.09	2	2	2	2	3.14072e+08				1068	112.194	7.97217
145587096	olfactory receptor 231 [Mus musculus]	2.40541	4.56	1	1	1	1	64246420				307	34.3791	7.82568
145966883	26S proteasome non-ATPase regulatory subunit 14 [Mus musculus]	8.95478	8.39	1	1	1	2	191135087				310	34.5546	6.52197
146219849	catenin delta-1 isoform 3 [Mus musculus]	13.3665	4.58	4	2	2	4	4.52257e+07				830	92.4208	7.15186
147899858	40S ribosomal protein S15 [Xenopus laevis]	13.4527	13.1	2	1	1	3	3.04452e+07				145	16.9641	10.2573
147919161	GTP-binding protein [Methanocella arvoryzae MRE50]	4.32218	2.3	1	1	1	2	2.54967e+07				522	57.1273	6.7124
148224866	Golgi integral membrane protein 4 [Danio rerio]	2.75491	2.47	1	1	1	1	677433564				567	66.6725	4.99561
148540064	aldo-keto reductase family 1, member C-like [Mus musculus]	2.98624	6.21	1	1	1	1	6384267				322	36.8488	7.60596
149274887	PREDICTED: ES1 protein homolog, mitochondrial-like isoform 2 [Mus musculus]	3.25053	10.64	2	1	1	1	7.86029e+07				235	24.662	8.57275
149363634	peptidyl-tRNA hydrolase 2, mitochondrial isoform b [Mus musculus]	7.07791	8.29	2	1	1	2	1.47482e+08				181	19.514	7.41553
15055539	40S ribosomal protein S2 [Homo sapiens]	15.6559	14.68	9	3	3	5	9.93688e+07				293	31.3046	10.2427
153791438	Alstrom syndrome protein 1 homolog [Mus musculus]	5.36357	0.92	1	2	2	2	1.73511e+08				3251	359.993	6.39209
153791743	spectrin beta chain, brain 1 [Danio rerio]	10.5022	0.92	1	1	2	4	8.65053e+07				2391	273.841	5.33838
153791933	dynein heavy chain 9, axonemal [Mus musculus]	2.99854	0.36	1	1	1	1	38156863				4484	512.035	5.90967
154146249	regulatory-associated protein of mTOR [Mus musculus]	2.55704	1.57	1	1	1	1	472202				1335	149.401	6.87354
154240688	WD repeat-containing protein 19 [Mus musculus]	2.58479	0.82	1	1	1	1	302363953				1341	151.359	6.56592
154240716	integrin alpha-V precursor [Mus musculus]	4.97498	2.97	1	1	1	1	2.88435e+07				1044	115.287	5.63037
157057142	ATP-binding cassette, sub-family A (ABC1), member 14 [Mus musculus]	3.06919	1.01	1	1	1	1					1683	192.144	7.69385
157057190	protein lin-9 homolog isoform 2 [Mus musculus]	2.87023	3.39	2	1	1	1	1.76354e+08				502	57.5948	9.40771
157277969	heterogeneous nuclear ribonucleoprotein A3 isoform c [Mus musculus]	2.93759	3.64	1	1	1	1	79079906				357	37.0632	8.30908
157694513	leucine-rich repeat-containing G-protein coupled receptor 4 precursor [Homo sapiens]	3.0229	2.52	1	1	1	1	6.40656e+07				951	104.408	6.18896
157739940	nucleoside diphosphate-linked moiety X motif 19, mitochondrial precursor [Homo sapiens]	2.89069	6.4	1	1	1	1	6.82011e+07				375	42.2066	7.63525
157838023	mastermind-like protein 1 [Mus musculus]	2.90471	2.16	1	1	1	1	3.08067e+07				1020	107.659	7.85498
157951641	FAT tumor suppressor homolog 1 precursor [Mus musculus]	6.47984	1.26	1	2	2	2	3.60292e+07				4590	505.951	4.99561
157951741	catalase [Mus musculus]	15.3494	14.8	1	4	4	4	4.12214e+07				527	59.7577	7.88428
15826842	serine (or cysteine) proteinase inhibitor, clade B, member 9b [Mus musculus]	2.89904	4.24	1	1	1	1	22059937				377	42.7056	6.66846
158508568	tyrosine-protein phosphatase non-receptor type 11 isoform b [Mus musculus]	3.45163	4.72	2	1	1	1	5.81121e+07				593	67.9921	7.29834
158517929	transmembrane and TPR repeat-containing protein 3 isoform 1 [Mus musculus]	11.7943	3.15	1	2	2	3	36086148				920	104.145	8.52881
158518433	LIM domain and actin-binding protein 1 isoform b [Mus musculus]	2.47702	1.85	3	1	1	1	38911988				593	65.977	5.90967
158636012	lupus La protein homolog [Mus musculus]	3.98584	3.37	1	1	1	1	35186045				415	47.727	9.77393
158749580	myomegalin isoform 4 [Mus musculus]	2.81648	0.56	2	1	1	1	6.68495e+07				2326	262.188	5.42725
158966670	annexin A6 isoform b [Mus musculus]	14.8245	7.8	2	3	3	5	5.35418e+07				667	75.241	5.5542
158966689	putative ribosomal RNA methyltransferase NOP2 [Mus musculus]	4.23573	2.64	1	1	1	1	1.24615e+07				794	86.8538	9.18799
160333442	sterile alpha motif domain-containing protein 11 [Mus musculus]	2.73329	4.71	1	1	1	1	6259261				552	58.7757	6.1001
160333630	uncharacterized protein LOC796019 [Danio rerio]	2.02175	3.69	1	1	1	1	2.11116e+07				217	24.4177	6.80029
160333789	sepiapterin reductase [Mus musculus]	2.77337	5.34	1	1	1	1	2.18551e+07				262	27.9104	6.21436
160358778	3-hydroxy-3-methylglutaryl-coenzyme A reductase [Mus musculus]	2.80504	1.58	1	1	1	1	8582448				887	96.9765	6.69775
160707887	sodium channel, voltage-gated, type III, alpha [Mus musculus]	2.14753	0.46	11	1	1	1	278497036				1947	220.736	5.71924
160707896	serine-threonine kinase receptor-associated protein [Mus musculus]	15.3135	13.43	1	3	3	4	6.19239e+07				350	38.418	5.12256
161086971	F-actin-capping protein subunit alpha-1 [Mus musculus]	6.08241	8.74	2	1	2	2	1.78959e+08				286	32.9333	5.5542
161086984	AP-2 complex subunit sigma [Mus musculus]	2.45399	6.34	1	1	1	1	21340792				142	17.0067	6.17627
161353463	serine/threonine-protein kinase DCLK1 isoform 4 [Mus musculus]	7.2904	4.68	4	1	1	2	1.88152e+07				363	40.3558	9.67139
161484662	60S ribosomal protein L17 [Mus musculus]	20.6376	27.72	11	4	4	6	2.10037e+08				184	21.3834	10.1841
161702988	apolipoprotein B-100 precursor [Mus musculus]	3.25786	0.42	1	1	1	1	22073678				4505	509.113	6.81494
162138894	phenylalanine--tRNA ligase alpha subunit [Mus musculus]	2.74032	5.91	2	1	1	1	74152092				508	57.5628	8.27979
162329570	caprin-1 isoform c [Mus musculus]	3.56116	1.73	5	1	1	1	7.22227e+07				692	76.6171	5.12256
162417977	isocitrate dehydrogenase [NADP] cytoplasmic [Mus musculus]	3.0977	2.66	2	1	1	1	6.44006e+07				414	46.6445	7.1665
163310765	serum albumin precursor [Mus musculus]	3.82642	2.14	1	1	1	1	69557142				608	68.6477	6.07471
163644277	AP-2 complex subunit alpha-2 [Mus musculus]	5.03644	2.99	1	1	1	1	4.44576e+07				938	103.951	6.93213
163838637	protein FAM208A isoform 2 [Mus musculus]	2.55848	2.87	2	1	1	1	3.34993e+07				1498	168.718	6.01123
163838648	ATP synthase subunit gamma, mitochondrial isoform b [Mus musculus]	7.26501	9.12	2	2	2	3	1.42079e+08				274	30.2368	8.83643
163838662	translocator protein [Mus musculus]	2.73088	8.28	1	1	1	1	2.90929e+07				169	18.8287	9.5249
163954931	zinc finger RNA-binding protein 2 [Mus musculus]	2.35116	1.26	1	1	1	1	1.72363e+08				874	94.9161	9.51025
163965364	nascent polypeptide-associated complex subunit alpha isoform b [Homo sapiens]	7.29618	13.95	5	2	2	2	43863610				215	23.3697	4.56396
164518919	complement C1r-B subcomponent precursor [Mus musculus]	2.35254	2.97	2	1	1	1					706	79.8846	5.80811
164565411	collagen alpha-1(V) chain precursor [Mus musculus]	2.37109	1.03	1	1	1	1	1.66333e+08				1838	183.564	4.98291
164663791	protein kinase C alpha type [Mus musculus]	6.95268	4.32	6	2	2	2	3.42249e+07				672	76.7742	7.04932
164698481	septin-9 isoform b [Mus musculus]	7.90935	2.6	2	1	1	2	62620535				576	64.7344	7.48877
165377271	dnaJ homolog subfamily B member 4 [Mus musculus]	2.66161	5.34	1	1	1	1	2.10987e+07				337	37.7582	8.5874
165932270	splicing factor 3A subunit 1 [Mus musculus]	6.41826	3.03	1	1	1	2	9.00633e+06				791	88.4894	5.22412
16716569	protease, serine, 1 precursor [Mus musculus]	16.5341	8.13	1	1	1	4	3903309486				246	26.1178	4.94482
167466258	cullin-4A [Mus musculus]	7.05113	3.16	1	1	1	2	3.23996e+07				759	87.6975	8.35303
167716841	ATP synthase F0 subunit 8 [Mus musculus musculus]	2.61285	14.93	3	1	1	1	127063683				67	7.77914	9.87646
168229224	proline-rich transmembrane protein 4 precursor [Mus musculus]	3.15444	2.44	1	1	1	1	1.07167e+07				902	93.9194	6.37939
169234780	condensin complex subunit 3 [Mus musculus]	2.80898	1.39	1	1	1	1	7.44184e+07				1004	112.798	5.5542
170014698	cullin-2 [Mus musculus]	2.98346	3.22	1	1	1	1	27262944				745	86.8208	7.00537
170650599	elongation factor G, mitochondrial [Mus musculus]	6.0343	2.66	2	1	1	2	54591441				751	83.4965	6.91748
170650623	PDZ and LIM domain protein 5 isoform ENH1 [Mus musculus]	21.9686	12.01	17	5	5	8	1.19211e+08				591	63.2591	8.25049
170763496	pericentriolar material 1 protein [Mus musculus]	3.4587	1.33	1	1	1	1	1.78151e+07				2025	228.706	5.0083
170932530	transportin-2 [Mus musculus]	2.99821	2.12	1	1	1	1	48315470				897	101.37	5.0083
171184435	very-long-chain (3R)-3-hydroxyacyl-[acyl-carrier protein] dehydratase 3 [Mus musculus]	5.39226	5.8	1	1	1	2	66645806				362	43.1034	9.12939
171543858	hydroxymethylglutaryl-CoA lyase, mitochondrial precursor [Mus musculus]	5.05943	6.77	1	1	1	2	3.21451e+07				325	34.2167	8.41162
17157983	peroxisomal carnitine O-octanoyltransferase [Mus musculus]	3.49519	3.59	1	1	1	1	31581179				612	70.2191	6.72705
178557741	myoD family inhibitor domain-containing protein [Mus musculus]	2.65158	7.29	1	1	1	1	2.95663e+07				247	26.0757	5.42725
18079341	eukaryotic translation initiation factor 3 subunit H [Mus musculus]	10.6676	10.51	1	2	2	3	1.26231e+08				352	39.807	6.66846
18390323	ras-related protein Rab-14 [Mus musculus]	18.5849	19.07	39	2	3	6	2.55196e+08				215	23.8819	6.21436
183980004	heterogeneous nuclear ribonucleoprotein L [Mus musculus]	16.9777	15.19	3	5	5	5	8.04758e+07				586	63.9233	8.104
184160976	protein arginine N-methyltransferase 5 [Rattus norvegicus]	2.51304	1.57	2	1	1	1	9.92866e+07				637	72.6485	6.26514
18700004	3-ketoacyl-CoA thiolase A, peroxisomal precursor [Mus musculus]	5.63216	10.85	2	2	2	2	50863156				424	43.9257	8.44092
18700032	acidic leucine-rich nuclear phosphoprotein 32 family member B [Mus musculus]	8.24395	6.99	1	1	1	2	239591730				272	31.0601	4.00537
187282052	coiled-coil domain-containing protein 114 [Rattus norvegicus]	3.30071	2.59	1	1	1	1	11800630				694	78.1223	7.28369
188497650	malectin precursor [Mus musculus]	3.42824	4.47	2	1	1	1	63011233				291	32.3218	6.04932
189085367	uncharacterized protein LOC308009 [Rattus norvegicus]	3.17558	11.49	3	1	1	1	2.832e+06				235	26.4816	5.75732
189217897	syntaxin-binding protein 5 isoform a [Homo sapiens]	2.1858	1.26	3	1	1	1					1115	123.414	7.10791
19072792	endoplasmic reticulum resident protein 44 precursor [Mus musculus]	2.27659	3.2	1	1	1	1	6.26198e+07				406	46.8233	5.2749
19263324	methylosome subunit pICln [Mus musculus]	4.303	4.15	1	1	1	2	1.64168e+07				241	26.5061	4.11963
194018533	eukaryotic peptide chain release factor GTP-binding subunit ERF3A isoform 2 [Mus musculus]	7.1443	5.51	5	2	2	2	8.02798e+07				635	68.4828	5.21143
194097352	alpha-actinin-1 isoform c [Homo sapiens]	235.56	38.67	6	1	23	63	5.85029e+08				887	102.644	5.50342
194353962	ADP-ribosylation factor 1 [Mus musculus]	37.6583	31.49	8	3	4	10	2.51993e+08				181	20.6837	6.80029
194394153	myotubularin-related protein 2 [Mus musculus]	7.76064	3.42	1	1	1	2	1.27695e+07				643	73.186	7.25439
19526912	hsc70-interacting protein [Mus musculus]	33.5003	13.48	1	5	5	10	3.07206e+08				371	41.6295	5.26221
19527228	CDGSH iron-sulfur domain-containing protein 1 [Mus musculus]	7.33524	12.04	1	1	1	2	1.11129e+08				108	12.0892	9.05615
19527388	ubiquitin thioesterase OTUB1 [Mus musculus]	2.37388	6.64	1	1	1	1	6.53342e+07				271	31.2504	4.94482
197384345	coatomer subunit alpha [Rattus norvegicus]	130.563	19.12	1	1	14	38	3.03873e+08				1224	138.272	7.6499
197384515	UDP-N-acetylhexosamine pyrophosphorylase-like protein 1 [Rattus norvegicus]	2.30282	2.17	2	1	1	1	24304172				507	56.3999	5.65576
19743879	DNA-binding protein RFX2 isoform b [Homo sapiens]	2.84264	4.15	2	1	1	1	1.30599e+06				698	77.2196	6.80029
198278441	oxysterol-binding protein-related protein 9 isoform c [Mus musculus]	2.90343	2.08	4	1	1	1	4.93189e+06				626	70.104	6.04932
198278553	myosin regulatory light polypeptide 9 [Mus musculus]	35.4476	29.07	1	1	4	9	3.80115e+08				172	19.8415	4.91943
198463373	GA12609 [Drosophila pseudoobscura pseudoobscura]	2.5983	4.33	1	1	1	1					508	58.4226	6.04932
201066365	bifunctional 3'-phosphoadenosine 5'-phosphosulfate synthase 2 [Rattus norvegicus]	3.09563	2.44	5	1	1	1	1.28435e+07				614	69.3675	7.28369
20270267	serum deprivation-response protein [Mus musculus]	9.59908	9.33	1	3	3	3	6.26022e+07				418	46.7354	5.21143
20589949	serine dehydratase-like [Mus musculus]	2.5071	6.38	1	1	1	1	4.7902e+06				329	34.7101	6.43018
207113178	uncharacterized protein LOC557050 precursor [Danio rerio]	2.056	4.4	1	1	1	1	80276476				318	35.2643	6.69775
209447030	probable ATP-dependent RNA helicase DDX27 [Rattus norvegicus]	3.18192	5.12	1	1	1	1					761	85.9203	9.27588
20982845	RNA-binding protein FUS [Mus musculus]	11.881	4.83	1	2	2	4	8.75952e+06				518	52.6415	9.36377
21311939	cap-specific mRNA (nucleoside-2'-O-)-methyltransferase 1 [Mus musculus]	3.96121	1.55	1	1	1	1	314882058				837	95.6151	7.26904
21312062	transmembrane emp24 domain-containing protein 10 precursor [Mus musculus]	5.20258	7.31	2	1	1	1	7.53692e+07				219	24.8949	6.69775
21312336	probable glutathione peroxidase 8 [Mus musculus]	5.64935	5.26	1	1	1	2	6.29333e+07				209	24.1327	9.36377
21312352	superkiller viralicidic activity 2-like 2 [Mus musculus]	2.30518	1.35	1	1	1	1	4.94106e+07				1040	117.561	6.40479
21312546	protein FAM162A [Mus musculus]	23.6531	9.03	1	2	2	7	2.91055e+07				155	17.7134	9.87646
21312784	peptidyl-prolyl cis-trans isomerase-like 1 [Mus musculus]	5.17272	10.24	2	1	1	2	66869985				166	18.2251	7.98682
21312948	39S ribosomal protein L32, mitochondrial [Mus musculus]	2.84625	11.76	1	1	1	1	230114027				187	21.7193	9.70068
21313162	ras-related protein Rab-1B [Mus musculus]	45.4913	31.34	40	2	4	11	2.20989e+08				201	22.1732	5.73193
21313468	elongation factor Ts, mitochondrial precursor [Mus musculus]	4.60021	8.33	1	1	1	1	51974443				324	35.3121	7.06396
21313490	lisH domain-containing protein ARMC9 isoform 1 [Mus musculus]	2.32747	1.96	1	1	1	1	1.02027e+08				817	91.8642	6.91748
21313588	small glutamine-rich tetratricopeptide repeat-containing protein alpha [Mus musculus]	2.37759	3.17	1	1	1	1	6.41995e+07				315	34.3009	5.05908
21313679	ATP synthase subunit d, mitochondrial [Mus musculus]	5.92224	19.88	1	2	2	2	1.20357e+08				161	18.7376	5.69385
21314832	UTP--glucose-1-phosphate uridylyltransferase [Mus musculus]	34.2542	14.37	2	5	5	10	7.2098e+07				508	56.9437	7.60596
213418079	deoxynucleoside triphosphate triphosphohydrolase SAMHD1 isoform 2 [Mus musculus]	5.20068	3.38	4	2	2	2	5.87221e+07				651	74.8871	7.26904
215272362	putative GTP cyclohydrolase 1 type 2 NIF3L1 isoform 3 [Homo sapiens]	2.02575	4.56	3	1	1	1	45840124				285	32.1436	8.67529
21539593	interferon-induced transmembrane protein 3 [Mus musculus]	13.4705	30.66	1	2	2	3	4.70972e+07				137	14.9446	7.40088
21703842	tRNA-splicing ligase RtcB homolog [Mus musculus]	18.4029	16.83	3	6	6	6	7.77699e+07				505	55.2139	7.2251
21704010	TIP41-like protein [Mus musculus]	5.16744	5.17	1	1	1	2	2.38343e+07				271	31.2336	5.63037
21704156	caldesmon 1 [Mus musculus]	24.2209	12.26	1	6	6	8	6.36753e+07				530	60.4168	7.37158
21704162	NEDD8-conjugating enzyme Ubc12 isoform 1 [Mus musculus]	2.18092	4.92	1	1	1	1	36834260				183	20.8866	7.69385
21704208	zinc finger protein 330 [Mus musculus]	3.13546	4.43	1	1	1	1	15908459				316	35.584	6.16357
21704283	junctophilin-3 isoform 1 [Homo sapiens]	2.18161	1.2	1	1	1	1	2.14387e+08				748	81.4189	9.39307
22094081	dual specificity mitogen-activated protein kinase kinase 3 [Mus musculus]	6.86425	12.97	1	2	2	2	1.83981e+07				347	39.2711	7.43018
22095015	ceramide synthase 2 [Mus musculus]	8.947	6.32	1	2	2	3	5.09776e+07				380	44.9952	8.74854
22122347	ADP-ribosylation factor-binding protein GGA1 [Mus musculus]	2.93797	5.04	1	1	1	1	1400594				635	69.9278	5.2749
22122387	cystathionine gamma-lyase [Mus musculus]	2.29098	3.27	2	1	1	1	32676708				398	43.5392	7.6499
22122795	cytoplasmic dynein 1 light intermediate chain 1 [Mus musculus]	11.7826	12.24	1	3	3	3	5.30892e+07				523	56.5791	6.41748
22165384	tubulin beta-4B chain [Mus musculus]	458.388	64.04	3	0	20	130	3.38021e+09				445	49.799	4.89404
22165392	condensin complex subunit 1 [Mus musculus]	12.6704	1.44	1	1	1	3	4.42014e+07				1392	155.495	6.41748
22165408	annexin A8 isoform 1 [Mus musculus]	19.3169	18.96	5	4	4	6	9.68409e+07				327	36.7006	5.93506
223468574	vesicle-associated membrane protein 7 isoform 2 [Homo sapiens]	3.59407	12.29	4	1	1	1	2.96235e+07				179	20.1076	9.29053
225007582	huntingtin-interacting protein 1 [Mus musculus]	2.89657	2.43	1	1	1	1	5.57583e+06				1029	115.13	5.42725
225543226	T-lymphoma invasion and metastasis-inducing protein 1 isoform 1 [Mus musculus]	5.0991	0.69	1	1	1	2	666221598				1591	177.338	6.63916
225543368	BTB/POZ domain-containing protein 6 isoform 1 [Mus musculus]	6.14841	8.72	1	1	1	2	1.25731e+08				539	59.062	6.26514
225543383	insulin-like growth factor 2 mRNA-binding protein 3 [Mus musculus]	5.52012	5.18	5	2	2	2	5.42992e+07				579	63.5355	8.86572
225543420	rho GTPase-activating protein 1 isoform 2 [Mus musculus]	4.05389	4.1	2	1	1	1	7.14352e+07				439	50.3791	6.44287
225579067	solute carrier family 12 member 4 isoform e [Homo sapiens]	6.6	2.66	9	1	1	2	2.21061e+07				1054	116.97	6.80029
225703035	integrin alpha-11 precursor [Mus musculus]	3.37105	1.01	1	1	1	1	163729803				1188	132.957	6.82959
226062635	ran GTPase-activating protein 1 [Mus musculus]	17.4569	10.53	1	3	3	4	7.14306e+07				589	63.4914	4.67822
226423873	drebrin-like protein isoform 3 [Mus musculus]	2.8317	4.63	3	1	1	1	1.55669e+07				432	48.3115	4.91943
226823223	ubiquitin-conjugating enzyme E2 variant 2 isoform 2 [Mus musculus]	9.50735	31.07	3	1	3	4	8.19335e+07				103	11.667	5.51611
226823359	coatomer subunit alpha [Mus musculus]	110.385	17.24	1	1	14	34	2.89509e+08				1224	138.344	7.6499
226874922	myosin phosphatase Rho-interacting protein isoform 2 [Mus musculus]	3.13727	2.64	2	1	1	1	1.20403e+07				1024	116.337	6.21436
226958601	golgi autoantigen, golgin subfamily b, macrogolgin 1 [Mus musculus]	12.4921	0.37	1	1	1	4	1.60866e+07				3238	369.928	5.04639
226958657	60S ribosomal protein L19 isoform 2 [Mus musculus]	2.40539	4.64	2	1	1	1	79911227				194	23.2332	11.4731
227500531	collagen alpha-1(XVI) chain precursor [Mus musculus]	2.90119	1.52	1	1	1	1	2.37757e+06				1580	155.707	7.91357
229576845	olfactory receptor 391 [Mus musculus]	3.2065	13.46	1	1	1	1	1.27905e+06				312	35.2473	8.26514
229608895	lamin-B receptor [Mus musculus]	3.8486	2.4	1	1	1	1	76079355				626	71.3945	9.36377
23346595	protein QIL1 precursor [Mus musculus]	4.55955	16.81	1	1	1	1	2.14798e+07				119	13.3648	8.63135
23397642	protein GREB1 isoform a [Homo sapiens]	2.0057	0.67	1	1	1	1	155703938				1949	216.33	6.94678
237757332	serpin B10 isoform 2 [Mus musculus]	2.53878	6.25	2	1	1	1	79854306				320	36.6284	6.25244
238231384	proteasome subunit beta type-6 precursor [Mus musculus]	7.66101	20.59	2	2	2	2	5.61674e+07				238	25.3625	5.10986
23956096	general vesicular transport factor p115 [Mus musculus]	11.2923	4.48	1	3	3	4	7.78427e+07				959	106.917	4.93213
23956336	PMS1 protein homolog 1 [Mus musculus]	2.69418	1.74	1	1	1	1					917	103.53	7.04932
240849860	ribonucleoside-diphosphate reductase subunit alpha [Bartonella grahamii as4aup]	5.94764	2.93	1	1	1	2	3.11141e+07				716	81.3303	6.771
240850128	two-component response regulator [Bartonella grahamii as4aup]	5.71007	4.39	1	1	1	2	1.4916e+08				228	25.9355	6.17627
240850303	hypothetical protein Bgr_07050 [Bartonella grahamii as4aup]	2.92732	7.91	1	1	1	1					278	31.9442	6.69775
240850351	phage related protein [Bartonella grahamii as4aup]	2.50968	20.16	1	1	1	1	131686338				129	14.4733	8.86572
240850765	DNA gyrase subunit A [Bartonella grahamii as4aup]	3.04734	1.51	1	1	1	1	215562297				927	103.018	5.41455
240851180	chaperonin GroEl [Bartonella grahamii as4aup]	2.49212	2.19	1	1	1	1	5.71378e+07				547	57.6195	5.22412
242118003	WD repeat-containing protein 81 [Mus musculus]	5.2255	0.67	1	1	1	2	169249323				1934	211.812	5.77002
24418933	acyl-CoA synthetase family member 2, mitochondrial precursor [Mus musculus]	4.15359	2.6	1	1	1	1	2.99112e+07				615	67.907	8.17725
24528555	N-terminal Xaa-Pro-Lys N-methyltransferase 1 [Mus musculus]	2.69474	4.93	1	1	1	1	56930452				223	25.404	6.90283
25141233	matrin-3 [Mus musculus]	12.5117	8.63	1	3	3	3	2.94866e+07				846	94.5718	6.25244
251823794	actin-binding protein anillin [Mus musculus]	2.60561	1.69	1	1	1	1	1.26464e+07				1121	122.718	6.97607
251823978	pyruvate carboxylase, mitochondrial isoform 2 [Mus musculus]	8.09577	2.04	2	1	1	2	42410134				1178	129.618	6.7124
253314487	caspase recruitment domain family, member 6 [Mus musculus]	2.91318	1.53	1	1	1	2	2.9095e+07				1175	131.387	8.08936
253314523	polycomb protein Suz12 isoform 2 [Mus musculus]	3.10203	3.2	2	1	1	1	7.64034e+06				718	80.2422	8.76318
254540082	proteasome subunit beta type-4 precursor [Mus musculus]	27.1016	15.91	1	2	2	7	4.55877e+07				264	29.0973	5.64307
254540212	C-Jun-amino-terminal kinase-interacting protein 3 isoform g [Mus musculus]	3.14195	3	4	1	1	1	28304058				1300	143.356	5.41455
254553259	probable ATP-dependent RNA helicase DHX37 [Danio rerio]	2.25278	1.74	1	1	1	1	9424298656				1152	129.496	7.23975
254553337	60S ribosomal protein L30 [Mus musculus]	3.30573	16.52	2	1	1	1	2.75926e+07				115	12.7757	9.62744
254553458	glucose-6-phosphate isomerase [Mus musculus]	14.3124	10.57	2	3	3	4	5.8434e+07				558	62.7272	8.1333
254587947	serine/threonine-protein phosphatase 2A activator [Mus musculus]	13.7279	8.98	1	1	1	3	55166018				323	36.6867	6.39209
254588006	leucine-rich repeat and guanylate kinase domain-containing protein [Mus musculus]	5.47935	1.46	1	1	1	2	4.6114e+07				820	93.1313	6.27783
254675270	40S ribosomal protein S5 [Mus musculus]	22.7074	17.16	4	2	2	6	7.95157e+07				204	22.8621	9.71533
254675279	tight junction protein ZO-1 isoform 2 [Mus musculus]	3.05006	2.26	2	1	1	1					1685	188.736	6.66846
254692859	NADH dehydrogenase [ubiquinone] 1 alpha subcomplex subunit 9, mitochondrial precursor [Mus musculus]	4.0014	7.16	1	1	1	1	4.89026e+07				377	42.4984	9.74463
254692911	SEC23-interacting protein [Mus musculus]	2.94264	1.4	1	1	1	1	4.82069e+07				998	110.694	5.71924
254692960	protein misato homolog 1 [Mus musculus]	6.94152	2.16	1	1	1	2	52047740				556	61.1688	6.45557
254692964	oxysterol-binding protein-related protein 3 isoform 2 [Mus musculus]	2.74167	1.71	2	1	1	1	170924889				819	92.9629	6.53662
254692970	SUN domain-containing ossification factor precursor [Mus musculus]	2.36624	1.12	1	1	1	1	14007065				1254	139.44	5.021
254939530	peptidyl-prolyl cis-trans isomerase FKBP10 isoform 2 precursor [Mus musculus]	3.89561	3.28	3	1	1	1	122864276				580	64.5994	5.64307
255003735	60S ribosomal protein L10a [Mus musculus]	8.27697	7.83	1	1	1	3	227598068				217	24.8155	9.93506
255003757	dipeptidyl peptidase 9 [Mus musculus]	3.10953	1.74	1	1	1	1					862	97.9389	6.65381
255304938	receptor-type tyrosine-protein phosphatase alpha isoform 2 precursor [Mus musculus]	2.40243	1.64	2	1	1	1	9.76965e+07				793	89.7851	6.63916
255522843	coiled-coil domain containing 151-like [Danio rerio]	2.23386	3.12	1	1	1	1	1.68589e+07				545	63.8766	6.80029
255683384	kelch domain-containing protein 4 [Mus musculus]	2.95764	2.57	1	1	1	1	1344372518				584	64.805	5.65576
255958271	N-acetyl-D-glucosamine kinase isoform 2 [Mus musculus]	2.02422	3.42	2	1	1	1	53018911				292	31.8771	6.31592
255958286	succinyl-CoA ligase [ADP/GDP-forming] subunit alpha, mitochondrial precursor [Mus musculus]	6.06008	6.94	1	1	1	1	1.22109e+08				346	36.132	9.39307
255982537	tether containing UBX domain for GLUT4 isoform 3 [Mus musculus]	2.9208	6.19	3	1	1	1	26352546				452	48.8512	6.58057
257196179	interferon regulatory factor 2-binding protein 2 [Mus musculus]	2.25365	3.16	1	1	1	1	5.81824e+06				570	59.2548	8.68994
25742730	60S ribosomal protein L32 [Mus musculus]	3.7871	12.59	2	1	1	1	54650926				135	15.8498	11.3267
260166642	catenin beta-1 [Mus musculus]	3.76261	1.54	2	1	1	1	5.19575e+07				781	85.4162	5.85889
260166719	cytoskeleton-associated protein 5 isoform 2 [Mus musculus]	2.92887	1.19	2	1	1	1	1.41619e+08				2011	223.378	7.92822
260763979	extracellular matrix protein FRAS1 isoform 2 precursor [Homo sapiens]	4.65555	1.01	2	1	1	2	864315878				1976	216.485	5.8208
261823986	E3 ubiquitin-protein ligase MARCH1 isoform 2 [Mus musculus]	2.27099	6.55	1	1	1	1	90154627				275	31.3357	8.41162
264681528	protein unc-45 homolog B [Mus musculus]	3.16323	1.29	1	1	1	1	1.38657e+08				929	103.345	7.89893
266457048	WD repeat-containing protein 17 isoform 2 [Homo sapiens]	3.4708	3.59	2	1	1	1	5.05097e+06				1283	142.924	6.52197
27228993	SPRY domain-containing protein 7 [Mus musculus]	2.03074	4.08	2	1	1	1	2.73458e+07				196	21.6666	6.69775
27370240	leucyl-cystinyl aminopeptidase [Mus musculus]	21.1591	6.24	1	4	4	6	5.92399e+07				1025	117.229	5.96045
27753991	vacuole membrane protein 1 [Mus musculus]	4.23061	7.39	1	1	1	1	3.6647e+07				406	45.9307	6.94678
27754065	inorganic pyrophosphatase [Mus musculus]	10.8001	7.61	1	2	2	3	1.27361e+08				289	32.6462	5.60498
27777677	putative deoxyribose-phosphate aldolase [Mus musculus]	3.5512	6.6	1	1	1	1	1.71677e+06				318	34.9533	8.71924
28076885	histone acetyltransferase type B catalytic subunit [Mus musculus]	10.4151	7.45	1	2	2	3	5.9452e+07				416	49.2469	6.32861
28077051	neurolysin, mitochondrial precursor [Mus musculus]	3.63565	2.7	1	1	1	1	4.2155e+07				704	80.3775	6.44287
281182569	vertnin [Mus musculus]	3.35671	1.76	1	1	1	1	91713381				740	83.0818	9.42236
281182714	phospholipid scramblase 3 [Mus musculus]	4.725	6.76	1	1	1	1					296	31.782	6.37939
281183367	protein FAM114A2 isoform 2 [Mus musculus]	14.0274	10.2	2	2	2	3	1.09473e+07				490	53.343	4.89404
281371480	U5 small nuclear ribonucleoprotein 200 kDa helicase [Rattus norvegicus]	2.8271	1.69	2	1	1	1	4.51288e+07				2136	244.38	6.06201
283135194	probable cation-transporting ATPase 13A1 [Mus musculus]	6.04237	1.33	1	1	1	2	51698989				1200	132.303	8.03076
283837832	putative adenosylhomocysteinase 3 isoform 3 [Mus musculus]	4.54557	5.71	3	1	2	2	1.05786e+08				508	56.7205	8.08936
28395023	nck-associated protein 1 [Mus musculus]	5.02459	2.84	3	2	2	2	5.61397e+07				1128	128.7	6.62451
284795354	RPA-interacting protein B [Xenopus laevis]	2.40868	13.18	1	1	1	1	20800880				220	25.0922	5.13525
285026450	protein ERGIC-53 precursor [Mus musculus]	5.12007	13.35	1	2	2	2	6.60843e+07				517	57.7529	6.34131
285402377	striatin-3 isoform 2 [Mus musculus]	2.36183	1.83	2	1	1	1					712	77.6836	5.22412
28893421	probable Xaa-Pro aminopeptidase 3 [Mus musculus]	3.99996	6.99	1	1	1	1	8964559				386	43.3391	8.67529
291327528	poly(rC)-binding protein 2 isoform 4 [Mus musculus]	13.7408	18.63	4	3	3	5	1.27121e+08				322	33.9045	8.23584
29244556	mannose-1-phosphate guanyltransferase beta [Mus musculus]	5.97108	11.11	1	2	2	2	3.7529e+07				360	39.8906	6.7417
294774564	guanine nucleotide-binding protein G(I)/G(S)/G(O) subunit gamma-12 [Mus musculus]	3.83194	22.22	1	1	1	1	2.22545e+07				72	7.99212	8.96826
294979209	growth factor receptor-bound protein 10 isoform 2 [Mus musculus]	2.82058	2.03	2	1	1	1	62011916				541	61.1788	8.1333
297591975	ATP synthase subunit alpha, mitochondrial [Sus scrofa]	126.925	32.19	2	1	12	35	7.81348e+08				553	59.6507	9.18799
29789209	ribonucleoprotein PTB-binding 1 [Mus musculus]	3.49809	3.21	1	1	1	1					748	79.3328	8.71924
29789317	keratin, type II cytoskeletal 75 [Mus musculus]	11.2868	2.18	4	1	1	3	603109453				551	59.7039	8.30908
299473734	ATP-binding cassette sub-family F member 2 isoform 2 [Mus musculus]	12.8081	5.42	3	3	3	5	2.82541e+07				627	71.6068	7.13721
300244544	tubulin alpha-1B chain [Danio rerio]	359.769	43.46	12	0	13	92	4.52046e+09				451	50.1476	5.05908
300863147	DENN domain-containing protein 4C [Mus musculus]	2.56433	0.84	1	1	1	1	41431392				1906	211.324	6.40479
30424591	acetolactate synthase-like protein [Mus musculus]	5.31479	3.48	1	1	1	1	1.11969e+08				632	68.1131	8.68994
30425252	paraneoplastic antigen Ma2 homolog [Mus musculus]	2.09479	1.92	1	1	1	1	40014109				365	41.175	5.05908
304361750	uncharacterized protein LOC100504518 [Mus musculus]	2.88904	0.85	1	1	1	1	76121404				1412	154.383	6.25244
30519997	bleomycin hydrolase [Mus musculus]	3.65792	5.49	1	1	1	1	1.10511e+08				455	52.4769	6.48096
30520019	saccharopine dehydrogenase-like oxidoreductase [Mus musculus]	4.94134	6.76	1	1	1	1	1.05497e+06				429	47.0991	8.60205
30524920	guanine nucleotide-binding protein-like 3 [Mus musculus]	4.07531	5.39	1	1	1	1	27149459				538	60.7488	9.11475
306922422	trophoblast glycoprotein-like precursor [Mus musculus]	2.27078	2.6	1	1	1	1	76678560				384	41.0595	7.38623
30794138	protein phosphatase methylesterase 1 [Mus musculus]	5.9332	4.66	1	1	1	2	51711463				386	42.2292	5.97314
30794140	protein disulfide-isomerase A5 precursor [Mus musculus]	4.60474	1.93	2	1	1	2	6.22253e+07				517	59.229	7.50342
30794378	exosome complex component MTR3 [Mus musculus]	5.12072	8.79	1	1	1	1	2.99997e+06				273	28.3526	6.11279
30841008	ras-related protein Rab-18 isoform 2 precursor [Mus musculus]	4.94358	12.62	2	2	2	2	1.11891e+08				206	23.0207	5.36377
30841021	ADP-ribosylation factor GTPase-activating protein 3 [Mus musculus]	2.79178	2.1	2	1	1	1	31524857				524	57.5072	8.47021
309263460	PREDICTED: 60S ribosomal protein L13a-like [Mus musculus]	2.30805	6.32	3	1	1	1	3.75477e+07				174	20.6283	10.5649
309265057	PREDICTED: protein S100-A11-like isoform 1 [Mus musculus]	4.19765	16.67	4	1	1	1	1.6706e+08				96	10.8363	5.13525
309267696	PREDICTED: fibrous sheath-interacting protein 2 [Mus musculus]	2.30742	0.16	1	1	1	1	70594853				6976	782.707	6.50732
311893326	C-terminal-binding protein 1 isoform 2 [Mus musculus]	2.46253	5.83	2	1	1	1	9.4988e+07				429	46.4978	6.65381
311893360	dynactin subunit 1 isoform 3 [Mus musculus]	21.6874	7.83	3	4	4	6	5.11617e+07				1239	136.763	5.45264
312032462	rho guanine nucleotide exchange factor 2 isoform 4 [Mus musculus]	6.63256	3.77	4	2	2	2	4.60053e+07				956	108.461	6.78564
312147392	NADP-dependent malic enzyme isoform 2 [Mus musculus]	34.6618	10.14	2	3	3	9	1.26056e+08				552	61.4417	6.48096
312922373	band 4.1-like protein 2 [Mus musculus]	10.9052	6.98	1	3	3	3	4.32803e+07				988	109.873	5.42725
313151236	DNA ligase 1 [Mus musculus]	4.51394	1.5	1	1	1	1	1.95475e+07				932	104.028	7.09326
313747507	phosphatase and actin regulator 3 isoform 2 [Homo sapiens]	2.29633	4.25	3	1	1	1	4.6035e+07				518	58.4896	9.5835
314122229	brain-specific angiogenesis inhibitor 2 isoform 2 precursor [Mus musculus]	2.7355	1.26	2	1	1	1	3.95387e+06				1506	163.957	7.38623
31542278	transmembrane protein 45A [Mus musculus]	2.07126	2.93	1	1	1	1	1.08367e+08				273	31.3061	8.63135
31543330	NAD(P) transhydrogenase, mitochondrial precursor [Mus musculus]	21.0504	8.93	3	4	4	6	8.80856e+07				1086	113.809	7.63525
31543735	sodium-coupled neutral amino acid transporter 2 [Mus musculus]	6.69114	4.17	1	1	1	2	7.96042e+07				504	55.4672	7.94287
31543773	Sjoegren syndrome/scleroderma autoantigen 1 homolog [Mus musculus]	13.7065	15.08	2	1	1	3	7.55741e+07				199	21.3226	5.12256
31543902	thioredoxin-like protein 1 [Mus musculus]	21.6987	23.53	3	5	5	6	7.20388e+07				289	32.2167	4.95752
31543974	14-3-3 protein beta/alpha [Mus musculus]	35.9719	23.17	2	2	4	11	9.09626e+08				246	28.0689	4.83057
31544067	zinc finger protein interacting with ribonucleoprotein K [Mus musculus]	2.633	2.81	1	1	1	1	1.2895e+06				463	52.6936	8.67529
31560677	lactotransferrin precursor [Mus musculus]	3.63993	4.81	1	1	1	1	116172482				707	77.788	8.52881
315711043	dynein light chain Tctex-type 1F isoform 2 [Mus musculus]	4.79748	20.75	2	1	1	1	14001240				106	11.6176	5.38916
31652268	integrator complex subunit 3 [Mus musculus]	19.5303	2.79	1	1	1	4	2.45858e+06				1041	117.862	5.79541
31980832	keratin, type II cuticular Hb5 [Mus musculus]	2	2.17	1	1	1	1	110560683				507	55.7233	6.41748
31980922	elongation factor 1-beta [Mus musculus]	19.9964	22.67	2	3	3	5	3.73309e+08				225	24.6782	4.69092
31980942	inositol monophosphatase 1 [Mus musculus]	3.23972	8.3	1	1	1	1	5.84742e+07				277	30.4092	5.18604
31981269	glutaredoxin-3 [Mus musculus]	6.74309	7.42	2	2	2	2	3.96797e+07				337	37.7544	5.59229
31981304	V-type proton ATPase subunit d 1 [Mus musculus]	11.3869	14.25	1	3	3	3	4.04523e+07				351	40.2752	4.99561
31981400	phenylalanine--tRNA ligase beta subunit [Mus musculus]	2.5265	1.87	2	1	1	1	71622440				589	65.6553	7.12256
31981525	prostaglandin G/H synthase 2 precursor [Mus musculus]	21.1051	6.79	1	3	3	6	1.21411e+08				604	68.9688	7.37158
31981562	pyruvate kinase, muscle isoform M2 [Mus musculus]	275.235	49.34	3	1	21	67	2.99716e+09				531	57.808	7.47412
31981830	cytochrome c oxidase subunit 7A2, mitochondrial precursor [Mus musculus]	2.47038	15.66	1	1	1	1	101030431				83	9.28496	10.272
31981842	hydroxymethylglutaryl-CoA synthase, cytoplasmic [Mus musculus]	7.9295	8.27	2	3	3	3	1.24276e+08				520	57.5325	5.98584
31981939	tubulin beta-4A chain [Mus musculus]	387.84	57.21	2	1	17	113	3.38021e+09				444	49.5539	4.88135
31982520	long-chain specific acyl-CoA dehydrogenase, mitochondrial precursor [Mus musculus]	17.513	11.4	1	3	3	5	7.72365e+07				430	47.8665	8.14795
31982726	SRSF protein kinase 1 [Mus musculus]	5.65596	3.55	1	1	1	2	1.32241e+07				648	73.0428	6.18896
31982856	dihydrolipoyl dehydrogenase, mitochondrial precursor [Mus musculus]	30.9892	12.77	2	4	4	8	123071934				509	54.2382	7.89893
323362998	MOB-like protein phocein isoform 2 [Homo sapiens]	6.07681	11.4	3	1	1	2	11983251				193	22.3039	6.13818
32441288	transmembrane channel-like protein 5 isoform b [Mus musculus]	2.5709	1.72	3	1	1	1	145429603				757	87.6106	8.83643
32469497	chromosome alignment-maintaining phosphoprotein 1 [Mus musculus]	2.65289	2.74	1	1	1	1	236631				802	87.5058	7.85498
328927083	microtubule-associated protein 4 isoform 4 [Mus musculus]	18.4422	5.8	3	3	3	5	4.08511e+07				1086	113.586	4.90674
329663593	FH2 domain-containing protein 1 [Mus musculus]	2.66298	1.39	1	1	1	1	2.06918e+07				1149	125.29	8.82178
329744642	glyceraldehyde-3-phosphate dehydrogenase [Sus scrofa]	79.0565	23.42	2	1	6	23	1.9464e+09				333	35.8133	8.35303
33239431	protein RCC2 [Mus musculus]	2.4116	2.88	1	1	1	1	43675225				520	55.9481	8.71924
33468857	histidine triad nucleotide-binding protein 1 [Mus musculus]	3.66079	11.11	1	1	1	1	336357612				126	13.7681	6.87354
33468885	calcyclin-binding protein [Mus musculus]	2.52899	8.73	2	1	1	1	77860964				229	26.4938	7.86963
334724453	cdc42-interacting protein 4 isoform 4 [Mus musculus]	16.9677	5.13	4	1	1	4	4.74337e+06				546	62.5281	5.41455
33563246	calpastatin [Mus musculus]	2.97175	3.05	1	1	1	1	1.67986e+06				754	81.3918	5.36377
33563282	proteasome subunit alpha type-1 [Mus musculus]	9.03608	12.55	2	2	2	3	5.93719e+07				263	29.5278	6.45557
33636709	serine/threonine-protein phosphatase 4 regulatory subunit 2 [Mus musculus]	2.63553	4.32	1	1	1	1	3.88877e+06				417	46.4199	4.56396
33859548	ephrin type-B receptor 3 precursor [Mus musculus]	2.64212	1.01	1	1	1	1	45981040				993	109.592	6.27783
33859560	rab GDP dissociation inhibitor alpha [Mus musculus]	40.3389	16.11	1	2	3	10	7.64992e+07				447	50.4891	5.08447
33859640	transaldolase [Mus musculus]	4.446	3.56	2	1	1	1	89886660				337	37.3634	7.03467
33859662	synaptic vesicle membrane protein VAT-1 homolog [Mus musculus]	10.6795	10.59	1	2	2	3	6.13618e+07				406	43.069	6.3667
339895748	collagen alpha-3(VI) chain isoform 2 precursor [Mus musculus]	7.00016	1.27	2	2	2	2	2.82788e+07				2677	288.517	8.52881
342732140	hypothetical protein SFBM_0458 [Candidatus Arthromitus sp. SFB-mouse-Japan]	2.89943	2.13	2	1	1	1					1316	156.671	5.66846
342732715	hypothetical protein SFBM_1048 [Candidatus Arthromitus sp. SFB-mouse-Japan]	2.27988	1.62	2	1	1	1	190195194				864	90.0406	9.75928
342733064	DNA-directed RNA polymerase subunit beta' [Candidatus Arthromitus sp. SFB-mouse-Japan]	8.66653	1.43	3	1	1	3	1.658e+08				1186	133.546	7.44482
343790957	archaelysin family metallopeptidase 2 [Sus scrofa]	2.46874	5.56	1	1	1	1	293269332				360	41.5281	8.1626
344030237	retinoic acid receptor gamma isoform 5 [Homo sapiens]	2.25601	3.6	7	1	1	1	2.12776e+07				333	37.4959	6.68311
347300165	proteasome subunit alpha type-4 [Sus scrofa]	3.20498	9.2	3	1	1	1	7767801				261	29.4652	7.72314
347542643	hypothetical protein RATSFB_0792 [Candidatus Arthromitus sp. SFB-rat-Yit]	2.45411	2.95	1	1	1	1					745	86.0362	6.87354
347542887	vitamin B12-dependent ribonucleotide reductase [Candidatus Arthromitus sp. SFB-rat-Yit]	2.31749	1.31	1	1	1	1	496172000				993	112.032	7.40088
347921090	E3 ubiquitin-protein ligase RNF144B [Danio rerio]	2.98431	10.9	1	1	1	1	1.36053e+07				312	34.0965	8.1626
34878892	neurofibromin [Mus musculus]	4.8434	0.95	1	2	2	2	1.91426e+08				2841	319.391	7.38623
354983495	protein-L-isoaspartate(D-aspartate) O-methyltransferase isoform 3 [Homo sapiens]	7.64996	13.6	6	1	1	2	1.12894e+08				250	26.6097	8.23584
357588432	src substrate cortactin isoform 2 [Mus musculus]	6.90271	5.11	2	2	2	2	1.90635e+07				509	57.0514	5.32568
358030301	low-density lipoprotein receptor isoform 2 precursor [Mus musculus]	9.1443	2.96	3	1	1	2	1.79275e+07				810	89.3827	4.98291
358248307	submaxillary gland androgen regulated protein 2 isoform 2 precursor [Mus musculus]	2.57793	16.78	1	1	1	1	952589				143	15.97	7.34229
359279877	integrator complex subunit 9 isoform 2 [Mus musculus]	2.25169	2.52	2	1	1	1	927604				634	71.3545	6.11279
359279956	acidic leucine-rich nuclear phosphoprotein 32 family member E isoform 2 [Mus musculus]	7.47476	12.5	2	2	2	2	6.83431e+07				248	28.2277	3.86572
359751399	dynamin-2 isoform 4 [Mus musculus]	4.42566	1.74	9	1	1	1	61019144				860	97.1346	7.62061
359806952	nuclear receptor corepressor 2 isoform 3 [Mus musculus]	4.85152	1.11	3	1	1	1	1.02214e+07				2253	244.879	7.73779
37537518	acylglycerol kinase, mitochondrial precursor [Mus musculus]	3.01877	5.94	1	1	1	1	5.66794e+07				421	46.9463	8.39697
37700232	nucleoside diphosphate kinase A [Mus musculus]	24.6697	28.95	2	1	3	7	1.03853e+09				152	17.1969	7.37158
377836363	PREDICTED: uncharacterized protein LOC100862305 [Mus musculus]	3.32188	9.18	1	1	1	1	3.23167e+07				207	21.983	9.75928
38371755	N(G),N(G)-dimethylarginine dimethylaminohydrolase 1 [Mus musculus]	5.41601	9.12	1	1	1	1	2.66519e+06				285	31.3609	5.97314
384455941	membrane carboxypeptidase MrcB [Candidatus Arthromitus sp. SFB-mouse-Yit]	2.5964	1.35	1	1	1	1	8.69491e+07				963	106.038	4.80518
384456397	50S ribosomal protein L17 [Candidatus Arthromitus sp. SFB-mouse-Yit]	2.8121	11.5	1	1	1	1	141337517				113	12.773	10.4038
385862214	rho GTPase-activating protein 20 isoform 4 [Homo sapiens]	2.60259	2.42	4	1	1	1	23980900				1155	128.879	7.79639
395503323	PREDICTED: rho GTPase-activating protein 11A [Sarcophilus harrisii]	2.14871	1.58	1	1	1	1	9.41273e+07				1013	113.948	8.90967
396578130	coiled-coil domain-containing protein 51 [Danio rerio]	8.70943	4.04	1	1	1	3	1.9917e+09				421	47.2167	8.86572
39725634	la-related protein 1 [Homo sapiens]	2.51709	1.18	2	1	1	1	6.15476e+07				1019	116.393	9.08545
397515765	PREDICTED: LOW QUALITY PROTEIN: E3 ubiquitin-protein ligase HERC2 [Pan paniscus]	2.16831	0.14	1	1	1	1	2.56123e+08				4839	527.686	6.17627
39930335	ATP-binding cassette sub-family F member 1 [Mus musculus]	3.08102	2.15	1	1	1	1	33190003				837	94.8869	6.50732
39930429	translocation protein SEC62 [Mus musculus]	2.52762	6.03	1	1	1	1	5.58937e+06				398	45.5521	7.31299
401871080	E3 ubiquitin-protein ligase MIB2 isoform 2 [Mus musculus]	2.41651	0.98	2	1	1	1	3.27663e+08				921	100.224	7.97217
403310703	uncharacterized protein LOC684112 [Rattus norvegicus]	5.83979	1.22	2	1	1	2	126545100				1311	145.901	6.93213
407027854	F-actin-capping protein subunit beta isoform d [Mus musculus]	11.342	13.08	4	2	2	3	1.55647e+08				260	29.2768	6.91748
407261615	PREDICTED: Werner syndrome ATP-dependent helicase homolog [Mus musculus]	2.39355	1.05	1	1	1	1	127130725				1434	160.465	6.81494
407262287	PREDICTED: 60S ribosomal protein L23-like [Mus musculus]	24.2647	28.36	3	3	3	7	2.92658e+08				134	14.4498	10.5063
407262458	PREDICTED: actin-related protein 2/3 complex subunit 5-like, partial [Mus musculus]	7.48275	16.96	3	1	1	3	6.72461e+07				112	12.5469	7.43018
407262542	PREDICTED: peroxiredoxin-6-like, partial [Mus musculus]	14.8192	21.72	2	1	3	5	9.04574e+07				244	27.0303	7.94287
407262677	PREDICTED: host cell factor 1-like, partial [Mus musculus]	4.8409	1.48	2	1	1	2	3.36288e+07				1081	111.277	9.49561
407263118	PREDICTED: uncharacterized protein LOC101055654 [Mus musculus]	3.82515	9.05	1	1	1	1	31258362				210	21.5801	11.6196
407263600	PREDICTED: 60S ribosomal protein L24-like [Mus musculus]	13.3008	20.19	2	2	2	4	3.75587e+08				104	12.2096	10.9165
407263825	PREDICTED: protein AHNAK2-like [Mus musculus]	8.43795	11.51	2	2	2	2	8.36822e+07				4432	463.53	5.90967
40789239	ankyrin repeat and LEM domain-containing protein 2 isoform 2 [Mus musculus]	4.43927	1.66	2	1	1	2					963	106.061	7.37158
40789298	liprin-alpha-2 isoform 2 [Mus musculus]	2.52637	3.11	1	1	1	1	144324				1256	143.158	6.11279
409191597	dnaJ homolog subfamily C member 5 [Mus musculus]	5.34654	16.16	2	2	2	2	7.4515e+07				198	22.0863	5.07178
409264633	epidermal growth factor receptor kinase substrate 8 isoform 3 [Mus musculus]	3.45804	3.21	3	1	1	1	8.17348e+06				561	62.7168	8.77783
41053315	vacuolar protein sorting-associated protein 29 [Danio rerio]	3.05815	7.14	2	1	1	1	63471808				182	20.3866	6.7124
41053852	mannose-1-phosphate guanyltransferase alpha-B [Danio rerio]	2.09568	2.37	1	1	1	1	249170632				422	46.9782	7.25439
41054974	nuclear protein localization protein 4 homolog isoform B [Mus musculus]	4.45063	2.6	2	1	1	1	90707269				576	64.3382	6.59521
41055070	uncharacterized protein LOC393433 [Danio rerio]	4.03444	5.63	1	1	1	1	45373998				444	50.8379	7.04932
41055192	uncharacterized protein LOC393348 [Danio rerio]	2.51072	7.12	1	1	1	1	273229058				309	34.039	8.90967
410959218	PREDICTED: cullin-9 isoform 2 [Felis catus]	2.45322	0.88	2	1	1	1	6.08645e+07				2495	278.011	5.45264
41282044	synaptophysin-like protein 1 isoform 2 [Mus musculus]	3.84893	10.29	2	1	1	1	1.08492e+07				243	26.7335	7.72314
419636284	AP-3 complex subunit beta-1 isoform 2 [Homo sapiens]	2.92951	1.05	3	1	1	1	3.02851e+06				1045	116.122	6.30322
428980688	calcium and integrin-binding family member 2 isoform 3 [Homo sapiens]	6.66005	23.91	3	1	1	2	4.87574e+07				138	15.8056	4.29736
429484488	zinc finger protein GLI2 isoform 2 [Gallus gallus]	3.40109	1	2	1	1	1					1499	163.8	7.48877
4506693	40S ribosomal protein S17 [Homo sapiens]	25.2914	32.59	3	2	2	5	2.00889e+08				135	15.5404	9.84717
451172117	delta-aminolevulinic acid dehydratase [Mus musculus]	5.21593	6.67	1	1	1	1	1.13146e+07				330	36.0003	6.78564
45382811	DNA-dependent protein kinase catalytic subunit [Gallus gallus]	2.91881	0.9	1	1	1	1	2.41293e+07				4133	472.228	7.32764
45384262	cell division control protein 42 homolog precursor [Gallus gallus]	32.1289	8.9	2	1	1	9	171506992				191	21.259	6.55127
45433493	acid-sensing ion channel 1 [Mus musculus]	2.76849	7.22	1	1	1	1					526	59.6291	5.57959
45476573	eukaryotic translation initiation factor 3 subunit E [Mus musculus]	15.961	12.81	1	4	4	5	110532497				445	52.1874	6.03662
45504359	V-type proton ATPase subunit E 1 [Mus musculus]	12.324	6.19	1	1	1	3	3.09089e+07				226	26.1408	8.42627
45592934	ras-related C3 botulinum toxin substrate 1 precursor [Mus musculus]	4.80196	7.29	2	1	1	2	3.04619e+08				192	21.4362	8.49951
459447369	COP9 signalosome complex subunit 5 isoform 2 [Mus musculus]	11.7101	10.41	3	2	2	4	3.64038e+07				317	35.5359	8.11865
46519156	40S ribosomal protein S24 isoform 1 [Mus musculus]	10.8427	26.15	5	3	3	4	6.70331e+07				130	15.0592	10.8872
46559772	HAUS augmin-like complex subunit 6 [Mus musculus]	2.45351	1.29	1	1	1	1	9728948				933	105.539	6.66846
46560565	SEC24 related gene family, member D [Mus musculus]	2.25835	1.45	1	1	1	1	66085277				1032	112.603	7.18115
46849708	succinyl-CoA ligase [ADP-forming] subunit beta, mitochondrial precursor [Mus musculus]	9.45581	14.47	1	2	2	2	8.34749e+07				463	50.0821	7.00537
46877109	polypeptide N-acetylgalactosaminyltransferase 2 precursor [Mus musculus]	6.49884	6.84	2	2	2	2	1.4696e+07				570	64.4735	8.52881
46909584	cAMP-dependent protein kinase catalytic subunit alpha isoform 2 [Homo sapiens]	6.26332	6.41	16	2	2	2	4.5809e+07				343	39.7966	8.66064
47087335	exonuclease 1 [Danio rerio]	2.70847	3.23	1	1	1	1	1.7916e+08				806	88.5391	8.38232
47087630	serine/arginine-rich splicing factor 1A [Danio rerio]	3.04478	11.84	1	1	1	1	63202553				245	26.8383	10.0522
47132620	keratin, type II cytoskeletal 2 epidermal [Homo sapiens]	64.1477	25.35	5	9	10	17	5.37997e+08				639	65.3932	8.00146
47522836	osteoclast-stimulating factor 1 [Sus scrofa]	4.29455	5.61	2	1	1	1	2.04085e+07				214	23.7249	5.68115
47894398	tropomyosin alpha-4 chain [Mus musculus]	11.8277	12.9	1	2	2	3	3.2724e+07				248	28.4504	4.67822
48976047	phosphatidylinositol 5-phosphate 4-kinase type-2 gamma [Danio rerio]	3.71162	4.09	2	1	1	1	2.46531e+07				416	47.3488	6.65381
49274606	liprin-beta-1 isoform 2 [Mus musculus]	12.3423	4.13	2	2	2	3	4.44426e+07				969	108.472	5.49072
499083121	hypothetical protein K749_04760 [Helicobacter pylori UM299]	2.77243	5.95	1	1	1	1	3.37942e+07				269	30.32	9.40771
499083311	hypothetical protein K749_05760 [Helicobacter pylori UM299]	2.74646	2.24	1	1	1	1	110787091				446	51.0301	9.02686
50083277	probable phospholipid-transporting ATPase IM [Homo sapiens]	2.80789	1.59	1	1	1	1	5928456				1192	135.782	6.99072
50234896	ubiquitin-conjugating enzyme E2 O [Mus musculus]	4.25444	1.63	1	1	1	1	1.33671e+06				1288	140.746	5.05908
504136689	PREDICTED: jerky protein [Ochotona princeps]	2.99385	3.68	1	1	1	1	9.77531e+07				543	59.6255	8.82178
50845420	prostaglandin F2 receptor negative regulator precursor [Mus musculus]	3.13455	2.28	1	1	1	1	116318392				879	98.6597	6.60986
51092301	type II keratin Kb14 [Mus musculus]	2.57696	3.99	1	1	1	1					552	60.191	7.29834
513174252	PREDICTED: LOW QUALITY PROTEIN: cullin-9, partial [Gallus gallus]	2.65783	2.3	1	1	1	1	1.07674e+07				1086	117.805	6.32861
525313707	ATP-binding cassette transporter sub-family A member 16 isoform 2 precursor [Mus musculus]	2.1463	0.56	2	1	1	1	29719300				1240	141.516	8.55811
54020666	isocitrate dehydrogenase [NAD] subunit gamma 1, mitochondrial precursor [Rattus norvegicus]	20.2011	13.74	4	2	2	4	1.14129e+08				393	42.8232	9.01221
54020676	eukaryotic translation initiation factor 2A [Mus musculus]	24.7912	7.57	1	2	2	8	5.66212e+08				581	64.3628	8.90967
545317242	hypothetical protein [Actinomadura madurae]	4.08249	7.16	1	1	1	1	4.77871e+06				503	55.4549	5.93506
545477648	CD63 antigen [Mus musculus]	3.12296	4.62	1	1	1	1	278853283				238	25.7492	6.97607
545708144	EF-1-alpha-related GTP-binding protein [Galdieria sulphuraria]	0	5.3	1	1	1	1	7.49404e+06				585	64.1729	9.26123
548923858	septin-4 isoform 4 [Mus musculus]	2.15417	2.88	12	1	1	1	5.10729e+07				313	36.3165	7.47412
549806822	caspase-3 [Mus musculus]	9.07962	9.03	1	2	2	3	5.56476e+07				277	31.4544	6.91748
551894048	fatty acyl-CoA reductase 1 isoform 2 [Mus musculus]	9.77677	5.05	3	2	2	3	7.07546e+07				515	59.2587	9.12939
551895198	COP9 signalosome complex subunit 2 isoform c [Mus musculus]	7.40722	16.61	3	2	2	2	5.22917e+07				319	37.0172	6.85889
552953784	SUMO-activating enzyme subunit 1 isoform b [Mus musculus]	6.59121	3.35	3	1	1	2	7.34666e+07				328	36.1124	5.35107
553727124	inositol hexakisphosphate and diphosphoinositol-pentakisphosphate kinase 2 [Mus musculus]	2.77347	0.89	1	1	1	1	302363953				1129	128.345	7.94287
554790263	calponin-3 isoform 3 [Homo sapiens]	16.0999	18.4	4	4	4	4	1.28531e+08				288	31.7175	6.15088
555976393	PREDICTED: cullin-9 [Bos mutus]	2.88053	1.47	3	1	1	1	219845568				2520	280.491	5.49072
557000371	PREDICTED: LOW QUALITY PROTEIN: mitogen-activated protein kinase kinase kinase kinase 4 [Latimeria chalumnae]	2.82195	2.4	1	1	1	1	49181720				1208	138.401	7.02002
557357703	5-azacytidine-induced protein 2 isoform c [Mus musculus]	2.11485	8.97	3	1	1	1	1.92662e+07				145	16.5115	8.32373
557878677	constitutive coactivator of PPAR-gamma-like protein 1 isoform d [Homo sapiens]	3.33784	2.55	5	1	1	1	3.01973e+07				628	68.9486	7.88428
56090431	serpin B9 [Rattus norvegicus]	2.31179	4.01	2	1	1	1	73222703				374	42.2741	5.85889
57165377	TBC1 domain family member 2B [Mus musculus]	2.73381	1.35	1	1	1	1	59523396				965	109.881	6.02393
57634518	septin-11 [Mus musculus]	29.2767	13.52	19	3	4	11	2.52464e+08				429	49.3102	6.81494
58037465	60S ribosomal protein L18a [Mus musculus]	3.26708	7.39	1	1	1	1	58452554				176	20.7189	10.7114
58037481	sec1 family domain-containing protein 1 [Mus musculus]	6.94591	4.69	1	2	2	2	30638704				639	72.2771	6.37939
58037491	protein FAM115A [Mus musculus]	3.10411	2.6	1	1	1	1	39246917				922	102.436	6.93213
60593059	adrenocortical dysplasia protein [Mus musculus]	2.32219	5.53	1	1	1	1	54384597				416	44.6853	5.2749
61651673	dolichyl-diphosphooligosaccharide--protein glycosyltransferase subunit STT3B [Mus musculus]	3.01173	3.65	2	1	1	1	39188232				823	93.2545	8.99756
62078901	gasdermin domain containing protein RGD1359449 [Rattus norvegicus]	2.2655	4.13	1	1	1	1	146207041				460	50.9173	6.04932
62751753	rho guanine nucleotide exchange factor 1 [Rattus norvegicus]	2.27824	1.31	5	1	1	1	1.68288e+07				919	102.706	5.52881
62945334	BRI3-binding protein precursor [Rattus norvegicus]	2.83027	12.25	1	1	1	1	7.28311e+06				253	28.2981	8.92432
63055065	SH3 and PX domain-containing protein 2B [Mus musculus]	5.74773	2.09	1	1	1	2	26454908				908	101.454	8.66064
65787325	CAAX box 1B [Mus musculus]	2.96883	15.04	1	1	1	1	5.95301e+07				113	13.592	8.39697
66392160	vacuolar protein sorting-associated protein 13A [Mus musculus]	2.89347	1.26	1	1	1	1	1.1619e+08				3166	359.173	6.18896
6671569	60S acidic ribosomal protein P0 [Mus musculus]	31.3339	23.66	1	5	5	10	5.17929e+08				317	34.1948	6.25244
6671688	carbonyl reductase [NADPH] 2 [Mus musculus]	7.75518	11.48	1	1	1	3	5.93915e+07				244	25.9416	9.01221
6671746	cofilin-2 [Mus musculus]	12.0428	18.67	1	1	2	3	7.96329e+08				166	18.6978	7.88428
66773104	2-oxoisovalerate dehydrogenase subunit alpha, mitochondrial [Danio rerio]	2.01182	2.24	1	1	1	1	61407258				446	50.747	6.85889
6677759	rho-associated protein kinase 1 [Mus musculus]	2.50895	0.74	1	1	1	1	99777135				1354	158.072	5.85889
6677785	60S ribosomal protein L37a [Mus musculus]	4.93525	19.57	1	1	1	1	48103208				92	10.2685	10.4331
6677795	DNA-directed RNA polymerase II subunit RPB1 [Mus musculus]	2.7456	1.45	1	1	1	1	1.5928e+07				1932	213.346	7.43018
6677805	40S ribosomal protein S4, X isoform [Mus musculus]	59.7344	28.14	3	8	8	17	4.34742e+08				263	29.5791	10.1548
6678437	translationally-controlled tumor protein [Mus musculus]	15.9651	15.7	2	2	2	5	5.91986e+08				172	19.4496	4.85596
6678469	tubulin alpha-1C chain [Mus musculus]	358.193	43.65	9	1	13	92	4.52046e+09				449	49.8775	5.09717
6678553	vesicle-associated membrane protein 3 [Mus musculus]	10.3303	16.5	2	1	1	2	43006858				103	11.473	8.49951
6678674	L-lactate dehydrogenase B chain [Mus musculus]	12.4144	4.79	1	1	1	3	1.29082e+08				334	36.549	6.04932
6678682	galectin-1 [Mus musculus]	17.8971	22.96	1	2	2	4	4.15295e+08				135	14.8562	5.49072
6678894	stromelysin-3 precursor [Mus musculus]	2.2594	2.24	1	1	1	1	83758338				492	55.4065	8.41162
6678952	bifunctional methylenetetrahydrofolate dehydrogenase/cyclohydrolase, mitochondrial precursor [Mus musculus]	3.43899	6	1	1	1	1	2.99297e+07				350	37.8392	8.88037
6679082	glycylpeptide N-tetradecanoyltransferase 1 [Mus musculus]	6.79069	3.83	1	1	1	2	36976784				496	56.8519	8.00146
6679337	phosphatidylinositol transfer protein alpha isoform [Mus musculus]	10.704	19.56	1	3	3	3	8.13317e+07				271	31.873	6.3667
6679369	cytosolic phospholipase A2 [Mus musculus]	5.956	4.68	1	2	2	2	5.33176e+07				748	85.1676	5.42725
6679421	NADPH--cytochrome P450 reductase [Mus musculus]	35.9442	8.7	1	3	3	10	9.2866e+07				678	76.9953	5.52881
6679441	peptidyl-prolyl cis-trans isomerase C precursor [Mus musculus]	14.0628	17.45	1	3	3	5	4.79422e+07				212	22.7797	7.50342
6679587	ras-related protein Rab-1A [Mus musculus]	43.7986	30.73	39	2	4	11	3.35696e+08				205	22.6634	6.21436
6680117	glutathione synthetase [Mus musculus]	2.05148	1.9	1	1	1	1	16810752				474	52.214	5.79541
6680201	hepatoma-derived growth factor-related protein 2 [Mus musculus]	6.43368	3.89	1	1	1	2	773590				669	74.2464	8.66064
6680229	high mobility group protein B2 [Mus musculus]	7.10873	12.86	1	2	2	2	1.4608e+08				210	24.1469	7.31299
6680309	10 kDa heat shock protein, mitochondrial [Mus musculus]	2.92	13.73	1	1	1	1	59101069				102	10.9559	8.35303
6680596	importin subunit alpha-4 [Mus musculus]	11.9884	8.25	1	1	2	4	3.9504e+07				521	57.7368	4.94482
6680722	ADP-ribosylation factor 5 [Mus musculus]	26.3606	20	3	1	2	7	1.37714e+08				180	20.5166	6.78564
6680836	calreticulin precursor [Mus musculus]	111.849	30.05	2	8	8	30	7.34386e+08				416	47.9649	4.48779
6680878	lysosome membrane protein 2 precursor [Mus musculus]	8.59765	2.51	1	1	1	3	1.17608e+08				478	54.0095	5.09717
6680924	cofilin-1 [Mus musculus]	84.7197	40.36	1	4	5	19	1742735210				166	18.5477	8.08936
6680952	calponin-2 [Mus musculus]	24.1852	14.43	1	3	3	6	2.20173e+08				305	33.134	7.62061
6681069	cysteine and glycine-rich protein 1 [Mus musculus]	21.1813	27.98	1	3	3	6	1.7598e+08				193	20.5698	8.57275
6681071	cystatin-B [Mus musculus]	8.28548	32.65	1	2	2	3	2.22124e+08				98	11.0385	7.38623
6681079	cathepsin B preproprotein [Mus musculus]	4.43844	5.31	1	1	1	1	4.92329e+07				339	37.2557	5.90967
66932947	alpha-2-macroglobulin precursor [Homo sapiens]	9.65528	0.61	1	1	1	4	846962777				1474	163.189	6.41748
67078528	cell division cycle protein 16 homolog [Rattus norvegicus]	3.5336	4.68	1	1	1	1					620	71.3153	5.70654
6753074	AP-2 complex subunit mu [Mus musculus]	12.5677	7.13	2	2	2	4	1.0832e+08				435	49.623	9.53955
6753494	coronin-1B [Mus musculus]	6.998	7.02	1	1	1	2	1.10983e+08				484	53.878	5.78271
6753518	insulin-like growth factor 2 mRNA-binding protein 1 [Mus musculus]	2.04646	2.43	1	1	1	1	7.1113e+07				577	63.4112	9.20264
6753558	cathepsin L1 preproprotein [Mus musculus]	4.29536	4.79	2	1	1	1	4.0004e+07				334	37.523	6.82959
6754222	heterogeneous nuclear ribonucleoprotein A/B isoform 2 [Mus musculus]	5.08889	6.67	2	1	1	1	4.96511e+07				285	30.8123	7.91357
6754696	macrophage migration inhibitory factor [Mus musculus]	15.5346	18.26	1	1	1	3	1.38039e+08				115	12.4962	7.34229
6754976	peroxiredoxin-1 [Mus musculus]	47.3976	27.64	3	7	8	17	8.13598e+08				199	22.1624	8.11865
6755106	procollagen-lysine,2-oxoglutarate 5-dioxygenase 1 precursor [Mus musculus]	4.56474	2.06	1	1	1	1	27930171				728	83.5423	6.53662
6755114	peroxiredoxin-5, mitochondrial precursor [Mus musculus]	15.7744	33.33	6	5	5	6	141741784				210	21.8835	8.85107
6755358	60S ribosomal protein L8 [Mus musculus]	11.4971	11.67	1	1	1	3	324951435				257	28.0073	11.0337
6755376	40S ribosomal protein S7 [Mus musculus]	28.1782	32.47	1	3	3	8	2.9081e+08				194	22.1133	10.0962
6755382	ruvB-like 2 [Mus musculus]	3.08498	3.46	1	1	1	1	8755103				463	51.0805	5.64307
6755714	transgelin [Mus musculus]	49.7009	34.33	2	7	7	15	491623892				201	22.5614	8.80713
6755963	voltage-dependent anion-selective channel protein 1 [Mus musculus]	25.923	30.39	1	5	6	8	87664217				283	30.7366	8.54346
6755965	voltage-dependent anion-selective channel protein 2 [Mus musculus]	14.021	14.24	2	3	3	5	3.01953e+08				295	31.7126	7.48877
6756039	14-3-3 protein theta [Mus musculus]	35.8527	22.86	4	2	4	10	9.25409e+08				245	27.7608	4.77979
67906179	fermitin family homolog 2 [Mus musculus]	10.4642	12.5	1	3	3	3	5.21809e+07				680	77.7505	6.69775
6996911	argininosuccinate synthase [Mus musculus]	10.4339	5.58	1	1	1	2	5.19508e+07				412	46.555	8.22119
70778817	WD repeat-containing protein 61 isoform a [Mus musculus]	3.47377	5.25	2	1	1	1	1.16856e+07				305	33.7518	5.36377
70778828	tripartite motif-containing protein 16 [Mus musculus]	10.6408	2.88	1	1	1	3	2.60727e+07				556	62.8614	5.85889
70794752	serine/threonine-protein phosphatase 2A 65 kDa regulatory subunit A beta isoform [Rattus norvegicus]	16.3166	5.32	4	1	2	5	7.65335e+07				601	65.9645	5.09717
70794762	histidyl-tRNA synthetase, cytoplasmic [Rattus norvegicus]	14.0947	6.69	2	2	2	3	8.21255e+07				508	57.3241	6.11279
71061451	lanosterol 14-alpha demethylase [Mus musculus]	3.4111	2.98	1	1	1	1	68821028				503	56.7394	8.41162
7106387	proteasome subunit alpha type-5 [Mus musculus]	18.1674	27.39	1	4	4	6	1.98369e+08				241	26.3942	4.79248
71480064	U2 small nuclear RNA auxiliary factor 2a [Danio rerio]	3.21967	3.44	5	1	1	1	48788006				465	52.3074	8.82178
7242171	proliferating cell nuclear antigen [Mus musculus]	48.1559	45.21	1	6	6	13	2.8194e+08				261	28.7664	4.76709
72535128	PX domain-containing protein kinase-like protein short isoform [Mus musculus]	5.13829	4.08	3	1	1	2	9.30531e+07				515	58.4795	9.26123
7304963	chloride intracellular channel protein 4 [Mus musculus]	9.64083	14.23	1	2	2	3	6.85693e+07				253	28.7107	5.59229
7305085	glutamine--fructose-6-phosphate aminotransferase [isomerizing] 1 [Mus musculus]	15.1708	7.93	2	4	4	4	9.2615e+07				681	76.6743	6.771
7305143	hexokinase-2 [Mus musculus]	19.5662	5.34	4	2	4	6	53244423				917	102.469	6.11279
7305363	platelet-activating factor acetylhydrolase IB subunit alpha [Mus musculus]	3.8334	3.66	1	1	1	1	124930181				410	46.6401	7.37158
7305395	purine nucleoside phosphorylase [Mus musculus]	2.80393	8.3	1	1	1	1	8.94773e+07				289	32.242	6.16357
7549752	cullin-1 [Mus musculus]	9.73294	4.38	1	2	2	3	6.7333e+07				776	89.635	8.00146
76253849	D-amino-acid oxidase, tandem duplicate 1 [Danio rerio]	2.68373	6.32	1	1	1	1	1.39515e+08				348	39.2939	7.78174
76677915	obg-like ATPase 1 isoform b [Mus musculus]	2.44772	4.07	6	1	1	1	97269085				270	30.3568	7.23975
77539456	C4b-binding protein alpha chain [Rattus norvegicus]	5.42952	3.33	1	1	1	2	95053790				601	67.1576	7.78174
77812699	titin isoform N2-B [Mus musculus]	2.56261	0.07	2	1	1	1	2.34468e+07				26886	2984.49	6.60986
78190507	exportin-1 [Mus musculus]	16.2516	4.01	1	2	2	5	72120025				1071	123.013	6.07471
78191789	dedicator of cytokinesis protein 7 [Mus musculus]	3.36655	0.86	3	1	1	1	2.06784e+07				2098	237.945	6.78564
82524307	zinc finger protein DZIP1L [Danio rerio]	2.26592	1.32	1	1	1	1	28586850				756	86.3316	9.26123
82654218	aminoacyl tRNA synthase complex-interacting multifunctional protein 2 [Rattus norvegicus]	3.62969	11.25	1	1	1	1	196333518				320	35.4203	8.30908
82880662	heat shock 70 kDa protein 14 isoform 1 [Mus musculus]	10.3768	5.7	1	1	1	2	2.98653e+06				509	54.6159	5.92236
82898755	PREDICTED: 60S ribosomal protein L31-like isoform 1 [Mus musculus]	3.63546	11.29	3	1	1	1	8.58844e+07				124	14.3258	10.521
83014391	PREDICTED: high mobility group protein B1-like [Mus musculus]	24.0082	23	10	6	6	7	2.57542e+08				213	24.5911	6.82959
83715998	ATP synthase subunit e, mitochondrial [Mus musculus]	2.88472	16.9	1	1	1	1	1.20003e+08				71	8.23047	9.34912
83745120	60S acidic ribosomal protein P2 [Mus musculus]	6.74354	26.96	1	2	2	2	50455055				115	11.6438	4.53857
83921612	thioredoxin domain-containing protein 5 precursor [Mus musculus]	4.44353	5.52	1	2	2	2	47703874				417	46.3859	5.78271
8393173	collagen alpha-3(V) chain precursor [Mus musculus]	2.90004	2.13	1	1	1	1					1739	171.864	6.80029
8393919	neuroendocrine convertase 1 precursor [Rattus norvegicus]	2.42406	1.6	2	1	1	1	3.00495e+07				752	84.0684	6.39209
84042523	lysosomal protective protein isoform b preproprotein [Mus musculus]	2.46821	2.32	2	1	1	1	30962158				474	53.8095	5.85889
84043961	eukaryotic translation initiation factor 5B [Mus musculus]	2.46831	1.4	1	1	1	1	1.94327e+07				1216	137.532	5.59229
84579825	exocyst complex component 3 [Mus musculus]	3.47025	1.85	1	1	1	1	1.29959e+07				755	86.3996	6.20166
84579909	mitogen-activated protein kinase 1 [Mus musculus]	8.9315	17.32	1	2	2	2	2.33345e+07				358	41.2492	6.97607
84794597	calcineurin subunit B type 1 [Mus musculus]	10.0118	17.06	1	2	2	2	11963352				170	19.2876	4.80518
84794643	kelch-like 15 isoform c [Mus musculus]	5.5701	5.49	3	1	1	2	1.67666e+07				237	27.5037	5.33838
84794647	LIM and senescent cell antigen-like-containing domain protein 1 isoform 1 [Mus musculus]	2.8723	3.56	3	1	1	1	87110223				337	38.3613	8.04541
84872187	proline synthase co-transcribed bacterial homolog protein isoform c [Mus musculus]	3.2512	12.06	3	1	1	1	5.20985e+07				141	15.5891	9.65674
84875537	nucleolin [Mus musculus]	18.6562	4.67	1	2	2	5	101270413				707	76.6768	4.75439
86476061	WD repeat-containing protein 37 isoform b [Mus musculus]	2.36653	8.82	2	1	1	1	108250376				170	19.2368	8.77783
88853578	AP-1 complex subunit beta-1 isoform 2 [Mus musculus]	25.6351	8.27	3	2	3	7	7.27353e+07				943	103.869	5.17334
90903235	phospholipid hydroperoxide glutathione peroxidase, nuclear isoform 2 precursor [Mus musculus]	3.15131	6.09	2	1	1	1	28036785				197	22.2149	8.45557
9256519	60S acidic ribosomal protein P1 [Mus musculus]	16.8142	51.75	1	2	2	4	2.62706e+08				114	11.4677	4.32275
9256612	protocadherin beta-2 precursor [Homo sapiens]	2.58468	1.38	1	1	1	1	21239769				798	87.1999	4.89404
93004094	immunoglobulin superfamily member 6 precursor [Homo sapiens]	2.528	9.13	1	1	1	1	6.78976e+06				241	26.9958	8.646
93102413	galactokinase [Mus musculus]	2.44574	2.81	1	1	1	1	94686980				392	42.2685	5.26221
93102417	glycine--tRNA ligase [Mus musculus]	54.9592	13.99	1	1	6	13	2.41263e+08				729	81.8257	6.65381
94388483	PREDICTED: 60S ribosomal protein L23a-like [Mus musculus]	9.31568	14.84	6	2	2	3	188110536				155	17.7371	10.272
94721328	vesicle-associated membrane protein-associated protein A [Mus musculus]	10.387	7.63	1	1	1	3	144736980				249	27.8373	8.39697
95113638	mitogen-activated protein kinase kinase kinase 13 [Mus musculus]	2.65696	1.56	1	1	1	1	46958702				959	106.92	6.7417
9625037	rho-related GTP-binding protein RhoG precursor [Mus musculus]	4.00853	9.95	1	1	1	1	4.93112e+07				191	21.2949	8.11865
9789873	methionine aminopeptidase 2 [Mus musculus]	7.49387	4.81	1	1	1	2	121992726				478	52.8883	5.8208
9789913	coatomer subunit zeta-1 [Mus musculus]	6.11675	7.91	1	1	1	2	16036161				177	20.1855	4.80518
9789937	dnaJ homolog subfamily A member 2 [Mus musculus]	9.32927	6.07	1	1	1	2	1.57017e+08				412	45.7166	6.48096
9789997	LETM1 and EF-hand domain-containing protein 1, mitochondrial precursor [Mus musculus]	2.01198	1.63	2	1	1	1	3.33999e+07				738	82.9369	6.52197
9790033	AT-rich interactive domain-containing protein 3B [Mus musculus]	2.79201	2.64	1	1	1	1	8.19602e+07				568	60.978	7.47412
9790219	destrin [Mus musculus]	11.8377	15.15	2	2	2	4	92159123				165	18.5095	7.97217
9845246	cathepsin F precursor [Mus musculus]	3.14734	7.36	1	1	1	1	9.1276e+06				462	51.6279	6.55127
