# Supplementary material for: SIRT6 regulates Ras-related protein R-Ras2 by lysine defatty-acylation
Source: eLife. 2017 Apr 13;6:e25158. doi: 10.7554/eLife.25158 (PMC5391209; doi:10.7554/eLife.25158)
Supplement: Supplementary file 3. — DOI: http://dx.doi.org/10.7554/eLife.25158.017 [file elife-25158-supp3.xlsx]

## Sheet: Sheet1
Accession	Description	ΣCoverage	Σ# Proteins	Σ# Unique Peptides	Σ# Peptides	Σ# PSMs	Area	A8: Heavy/Light	A8: Heavy/Light Count	A8: Heavy/Light Variability [%]	Score A(3,6)	Coverage A(3,6)	# Peptides A(3,6)	# PSM A(3,6)	# AAs	MW [kDa]	calc. pI
21450325	flavin reductase (NADPH) isoform 1 [Mus musculus]	34.95	2	3	3	4	5.64329e+07	500	2	0	13.3107	34.95	4	4	206	22.1834	7.00537
28893139	GTP cyclohydrolase 1 feedback regulatory protein [Mus musculus]	20.24	1	1	1	1	2.62998e+07	500	1		3.31445	20.24	1	1	84	9.57777	6.26514
6754942	sigma non-opioid intracellular receptor 1 isoform 1 [Mus musculus]	17.49	9	2	2	4	9.89549e+06	500	1		6.31713	17.49	3	4	223	25.2338	5.90967
21311941	Josephin-1 [Mus musculus]	13.37	1	1	1	1	7.26575e+07	500	1		2.99932	13.37	1	1	202	23.1368	8.52881
577019444	bcl-2-like protein 1 isoform a [Mus musculus]	11.16	2	1	1	1	1.63449e+08	500	1		3.5848	11.16	1	1	233	26.1158	4.94482
31982273	peroxisomal multifunctional enzyme type 2 [Mus musculus]	10.2	1	5	5	12	2.28821e+07	500	5	0	31.7815	10.2	7	12	735	79.432	8.57275
112807195	cytochrome c oxidase subunit 5B, mitochondrial [Mus musculus]	8.53	1	1	1	1	2.64422e+07	500	1		2.19524	8.53	1	1	129	13.8379	8.11865
9910458	lysosomal protein NCU-G1 precursor [Mus musculus]	4.95	1	1	1	1	1.02973e+07	500	1		2.71304	4.95	1	1	404	43.7759	6.13818
568973862	PREDICTED: ketosamine-3-kinase isoform X2 [Mus musculus]	4.84	3	1	1	1	7.96744e+06	500	1		1.72287	4.84	1	1	289	32.7864	7.04932
22128955	olfactory receptor 206 [Mus musculus]	3.59	1	1	1	1	8.54599e+07	500	1		2.33674	3.59	1	1	306	34.6072	8.73389
21450213	alanyl-tRNA editing protein Aarsd1 [Mus musculus]	3.16	1	1	1	1	51035984	500	1		2.27199	3.16	1	1	412	44.9432	6.41748
568943095	PREDICTED: uncharacterized protein KIAA1467 isoform X2 [Mus musculus]	3.08	3	1	1	1	2.4046e+07	500	1		2.48655	3.08	1	1	519	56.0658	5.24951
568968732	PREDICTED: exportin-T isoform X5 [Mus musculus]	2.82	4	2	2	3	1.21731e+07	500	1		8.02219	2.82	2	3	852	96.8034	5.26221
568980608	PREDICTED: zinc finger CCCH domain-containing protein 14 isoform X6 [Mus musculus]	2.68	9	1	1	1	5.94474e+07	500	1		2.47648	2.68	1	1	523	58.1464	8.77783
244790049	sulfide:quinone oxidoreductase, mitochondrial [Mus musculus]	2.67	1	1	1	2	1.51115e+07	500	1		5.02607	2.67	2	2	450	50.2499	9.08545
90669983	E3 ubiquitin-protein ligase ZFP91 [Mus musculus]	2.45	1	1	1	1	25271924	500	1		2.91244	2.45	1	1	572	63.3498	7.48877
568928187	PREDICTED: eukaryotic translation initiation factor 2B, subunit 3 gamma isoform X1 [Mus musculus]	2.36	3	1	1	1	5.83355e+06	500	1		2.57611	2.36	1	1	423	47.6084	6.65381
294712532	PR domain-containing protein 11 [Mus musculus]	1.06	1	1	1	2	1.25377e+07	500	1		1.6118	1.06	1	2	565	63.3429	6.55127
568931740	PREDICTED: macoilin isoform X4 [Mus musculus]	8.26	2	1	1	1	9.13382e+06	498.503	1		3.68414	8.26	1	1	472	53.8758	9.02686
46395466	testin [Mus musculus]	10.26	1	2	2	3	6753162	461.986	1		8.46952	10.26	2	3	419	47.6597	7.92822
124486688	glutamyl-tRNA(Gln) amidotransferase subunit A, mitochondrial [Mus musculus]	3.05	1	1	1	1	3.97915e+06	458.32	1		2.25066	3.05	1	1	525	56.7468	5.94775
21312028	39S ribosomal protein L14, mitochondrial precursor [Mus musculus]	13.1	1	1	1	2	4.34932e+07	450.218	1		7.75004	13.1	1	2	145	15.8644	10.9897
152963557	tRNA (adenine(58)-N(1))-methyltransferase catalytic subunit TRMT61A [Mus musculus]	4.48	1	1	1	1	8.08403e+06	440.822	1		2.03784	4.48	1	1	290	31.6189	6.78564
98985812	retrotransposon-derived protein PEG10 isoform 2 [Mus musculus]	3.46	2	1	1	1	4.08226e+06	432.395	1		1.76904	3.46	1	1	376	42.301	4.66553
358679371	ubiquitin-like modifier-activating enzyme ATG7 isoform 2 [Mus musculus]	2.44	3	1	1	1	4.86299e+06	415.562	1		2.12458	2.44	1	1	698	77.47	6.40479
411147447	thymidine kinase, cytosolic isoform 2 [Mus musculus]	7.61	2	1	1	1	6.57287e+06	412.932	1		1.9688	7.61	1	1	197	21.9011	8.27979
294832028	calcium-binding mitochondrial carrier protein Aralar2 isoform 2 [Mus musculus]	4	4	2	2	3	7.13153e+06	348.45	1		8.15518	4	2	3	675	74.2917	8.60205
568909683	PREDICTED: NADH-cytochrome b5 reductase 1 isoform X1 [Mus musculus]	10.29	2	1	1	4	6.867e+06	335.036	1		7.40456	10.29	1	4	175	19.7311	5.99854
6753912	ferritin heavy chain [Mus musculus]	8.24	1	1	1	1	7.20967e+06	335.003	1		1.82639	8.24	1	1	182	21.0533	5.88428
6681071	cystatin-B [Mus musculus]	45.92	1	2	2	3	8.64873e+06	331.835	2	54.8429	4.86516	45.92	3	3	98	11.0385	7.38623
268607692	protein CCSMST1 precursor [Mus musculus]	18.38	1	1	1	1	4.18551e+06	328.622	1		2.92655	18.38	1	1	136	15.3387	4.93213
568974658	PREDICTED: cytospin-B isoform X2 [Mus musculus]	1.92	3	1	1	1	4.54517e+06	326.243	1		1.827	1.92	1	1	781	86.6258	5.80811
12963615	tubulin beta-3 chain [Mus musculus]	44.67	2	2	18	112	2.15488e+09	319.634	1		313.203	44.67	31	112	450	50.3862	4.93213
19526792	hematopoietic progenitor cell antigen CD34 isoform 2 precursor [Mus musculus]	7.59	1	1	1	3	27198825	318.029	2	75.3874	7.8228	7.59	2	3	382	40.9571	5.30029
40789280	FAS-associated factor 1 [Mus musculus]	2.47	1	1	1	1	3.99118e+06	300.002	1		2.64643	2.47	1	1	649	73.8165	4.85596
568933227	PREDICTED: protein FAM185A isoform X1 [Mus musculus]	5	2	1	1	1	2.98915e+06	299.422	1		3.43529	5	1	1	360	37.806	5.97314
27370372	NACHT, LRR and PYD domains-containing protein 4A [Mus musculus]	1.43	1	1	1	1	6.09602e+06	288.597	1		2.31635	1.43	1	1	982	112.527	6.26514
124487157	HEAT repeat-containing protein 5B [Mus musculus]	0.68	1	1	1	2	4.16957e+06	277.228	1		6.81177	0.68	1	2	2070	224.176	7.13721
550822105	metalloreductase STEAP2 isoform 2 [Mus musculus]	2.99	3	1	1	1	2.86712e+06	273.055	1		1.82681	2.99	1	1	402	45.7761	8.90967
9055336	PDZ domain-containing protein GIPC1 [Mus musculus]	4.2	1	1	1	2	4.95626e+06	255.102	1		5.43658	4.2	2	2	333	36.1067	5.90967
15100156	MMS19 nucleotide excision repair protein homolog [Mus musculus]	1.65	2	1	1	1	4.06382e+06	218.16	1		3.10873	1.65	1	1	1031	113.017	6.21436
157951655	advillin [Mus musculus]	6.11	4	2	2	2	4.31017e+06	208.135	2	52.587	5.19357	6.11	2	2	819	91.9742	5.5415
568974214	PREDICTED: myosin phosphatase Rho-interacting protein isoform X15 [Mus musculus]	4.76	18	2	2	2	1.8482e+06	204.452	1		6.19537	4.76	2	2	988	112.468	6.16357
154240688	WD repeat-containing protein 19 [Mus musculus]	0.97	1	1	1	1	1.82803e+06	197.277	1		1.85654	0.97	1	1	1341	151.359	6.56592
568908204	PREDICTED: eukaryotic translation initiation factor 2D isoform X3 [Mus musculus]	5.59	5	2	2	3	2.01859e+06	194.523	1		7.80132	5.59	3	3	537	58.8568	7.89893
225543465	retinoic acid-induced protein 3 [Mus musculus]	3.93	1	1	1	1	2.23707e+06	185.001	1		2.15561	3.93	1	1	356	40.0698	7.85498
160358778	3-hydroxy-3-methylglutaryl-coenzyme A reductase [Mus musculus]	1.58	2	1	1	2	2.50287e+06	180.373	1		4.50263	1.58	2	2	887	96.9765	6.69775
568983247	PREDICTED: protein FAM193B isoform X6 [Mus musculus]	4.32	6	1	1	1	3.39477e+06	176.4	1		0	4.32	1	1	463	49.9114	9.18799
568915553	PREDICTED: integrin alpha-6 isoform X2 [Mus musculus]	1.62	3	1	1	1	2.33284e+06	173.919	1		2.87086	1.62	1	1	986	110.687	7.15186
256773303	E3 ubiquitin-protein ligase MARCH5 isoform 3 [Mus musculus]	10.53	4	1	1	1	2.2975e+06	172.967	1		2.31001	10.53	1	1	152	17.4005	8.06006
22095015	ceramide synthase 2 [Mus musculus]	7.63	1	2	2	3	1.83745e+07	169.827	1		10.4668	7.63	2	3	380	44.9952	8.74854
85719324	probable palmitoyltransferase ZDHHC20 [Mus musculus]	5.16	7	1	1	1	1.90157e+06	168.976	1		2.56502	5.16	1	1	368	42.5311	8.00146
15826842	serine (or cysteine) proteinase inhibitor, clade B, member 9b [Mus musculus]	13	1	3	3	6	7.13438e+06	160.729	2	52.7351	14.9818	13	4	6	377	42.7056	6.66846
124001582	melanoma inhibitory activity protein 3 precursor [Mus musculus]	4.51	1	4	4	5	5.53395e+06	160.047	2	8.35286	13.8046	4.51	4	5	1930	213.544	4.75439
6679505	26S proteasome non-ATPase regulatory subunit 4 isoform 2 [Mus musculus]	21.54	1	1	5	10	8.51889e+07	158.892	1		26.6365	21.54	8	10	376	40.6782	4.79248
568993607	PREDICTED: cysteine-rich with EGF-like domains 2 isoform X1 [Mus musculus]	13.62	2	1	1	3	5.20841e+06	155.389	1		2.93473	13.62	1	3	257	28.1515	4.71631
45476577	kinesin-like protein KIF11 [Mus musculus]	1.81	1	1	1	2	2.37431e+06	153.415	1		5.73792	1.81	2	2	1052	117.953	5.99854
568988379	PREDICTED: nischarin isoform X1 [Mus musculus]	2.22	2	1	1	2	3.92649e+06	143.34	1		7.17078	2.22	1	2	1081	118.337	4.93213
31543218	mitotic spindle assembly checkpoint protein MAD2A [Mus musculus]	11.22	1	1	1	1	2.24024e+06	131.093	1		2.56776	11.22	1	1	205	23.5832	5.19873
568949247	PREDICTED: elongation factor Tu GTP-binding domain-containing protein 1 isoform X2 [Mus musculus]	5.08	3	1	1	1	3.96385e+06	127.534	1		0	5.08	1	1	788	87.4171	5.8208
569000060	PREDICTED: tRNA-dihydrouridine(47) synthase [NAD(P)(+)]-like isoform X2 [Mus musculus]	8	3	2	2	4	3.86489e+06	124.757	1		5.04279	8	2	4	600	66.9565	7.79639
31559918	nardilysin precursor [Mus musculus]	6.8	5	4	4	4	3.28498e+06	116.936	1		11.8771	6.8	4	4	1161	132.808	4.86865
568990711	PREDICTED: ankycorbin isoform X6 [Mus musculus]	2.28	3	1	1	1	1.34079e+06	115.17	1		2.76455	2.28	1	1	921	102.585	6.03662
599045083	double-stranded RNA-binding protein Staufen homolog 1 isoform 4 [Mus musculus]	3.3	4	1	1	1	1.77447e+06	100.52	1		2.19658	3.3	1	1	485	53.7128	9.5542
318843692	RNA-binding protein Musashi homolog 2 isoform 2 [Mus musculus]	13.92	20	1	1	1	2.14112e+06	97.2818	1		0	13.92	1	1	158	17.1666	9.90576
568994913	PREDICTED: chitobiosyldiphosphodolichol beta-mannosyltransferase isoform X1 [Mus musculus]	3.98	2	1	1	2	7.74625e+07	90.9783	2	2429.64	4.96161	3.98	1	2	327	37.1082	6.84424
21313500	UPF0449 protein C19orf25 homolog [Mus musculus]	14.68	1	1	1	1	1.62089e+06	83.1431	1		2.56874	14.68	1	1	109	12.1042	5.24951
188219614	ubiquitin carboxyl-terminal hydrolase isozyme L1 [Mus musculus]	8.07	1	1	1	2	3.53074e+07	70.2778	2	6880.58	6.75248	8.07	2	2	223	24.8224	5.23682
568914100	PREDICTED: GTPase-activating protein and VPS9 domain-containing protein 1 isoform X5 [Mus musculus]	4.95	7	2	2	2	2.02167e+06	62.0615	1		3.36359	4.95	2	2	969	107.035	4.90674
158937312	heat shock protein beta-1 [Mus musculus]	42.11	1	3	3	3	2.45668e+07	50.7522	1		8.09669	42.11	3	3	209	22.9997	6.55127
21312314	dual specificity protein phosphatase 3 [Mus musculus]	9.73	4	1	1	1	813908	48.6945	1		2.40961	9.73	1	1	185	20.4592	6.53662
568984332	PREDICTED: WD repeat-containing protein 41 isoform X2 [Mus musculus]	3.6	2	1	1	1	511167	40.3034	1		2.62019	3.6	1	1	333	37.5701	5.26221
568960657	PREDICTED: mannose-6-phosphate isomerase isoform X1 [Mus musculus]	10.49	5	2	2	2	5.51858e+06	36.1277	2	197407	2.86952	10.49	2	2	286	31.423	5.19873
122937361	guanine nucleotide-binding protein-like 1 [Mus musculus]	1.98	1	1	1	2	8.24216e+06	32.9652	2	338183	4.22233	1.98	2	2	607	68.7286	5.68115
297747313	sorting nexin-7 isoform 2 [Mus musculus]	2.79	2	1	1	3	6.04196e+06	26.825	2	1.2147e+06	5.96756	2.79	2	3	394	44.7602	4.81787
31560090	putative phospholipase B-like 2 precursor [Mus musculus]	7.41	1	2	2	3	1.2224e+07	25.9596	2	1.50161e+06	11.0095	7.41	2	3	594	66.2472	6.12549
22122625	3-hydroxyisobutyryl-CoA hydrolase, mitochondrial precursor [Mus musculus]	11.69	1	3	3	3	4.64792e+06	22.3548	2	3.94468e+06	6.88752	11.69	3	3	385	43.0102	8.06006
569006709	PREDICTED: STE20-like kinase isoform X1 [Mus musculus]	11.93	3	6	6	10	6492432	21.1272	2	2.60159e+06	21.6345	11.93	7	10	1157	132.489	5.09717
6678615	yorkie homolog isoform 2 [Mus musculus]	5.93	8	2	2	3	6.27273e+06	20.3313	2	7.85505e+06	7.15119	5.93	3	3	472	50.672	4.99561
21735427	RWD domain-containing protein 1 [Mus musculus]	19.75	3	2	2	2	4.42063e+06	19.5606	2	46507.4	5.75437	19.75	2	2	243	27.7684	4.25928
94400773	NAD(P)H dehydrogenase [quinone] 1 [Mus musculus]	26.28	1	5	5	9	1.0126e+08	19.3772	5	231.092	22.232	26.28	7	9	274	30.94	8.71924
6681069	cysteine and glycine-rich protein 1 [Mus musculus]	41.45	1	5	5	6	6.0844e+07	18.6219	4	136061	16.1859	41.45	6	6	193	20.5698	8.57275
19527242	tubulin gamma-1 chain [Mus musculus]	7.1	2	1	1	1	11089428	17.3802	1		2.76212	7.1	1	1	451	51.0687	6.02393
549806774	elongation factor 1-delta isoform c [Mus musculus]	48.64	5	1	9	29	5.36795e+08	17.3339	2	50056.8	88.0583	48.64	15	29	257	28.7105	4.97021
66773165	lysophosphatidic acid phosphatase type 6 precursor [Mus musculus]	12.92	1	3	3	3	1.22878e+07	16.6528	2	35207.6	7.19556	12.92	3	3	418	47.5946	7.72314
60592758	inositol 1,4,5-trisphosphate receptor type 2 isoform 2 [Mus musculus]	2.29	3	3	3	3	3.42118e+06	16.3373	2	1328.2	5.30747	2.29	3	3	2668	303.841	6.46826
253735731	mitochondrial fission 1 protein isoform 2 [Mus musculus]	16.55	3	2	2	5	2.35131e+07	15.9792	2	290710	11.5405	16.55	3	5	145	16.2545	9.24658
6679337	phosphatidylinositol transfer protein alpha isoform [Mus musculus]	8.49	1	1	1	2	9.3186e+06	15.6318	2	16789.9	4.45807	8.49	1	2	271	31.873	6.3667
569009753	PREDICTED: isocitrate dehydrogenase [NAD] subunit gamma 1, mitochondrial isoform X2 [Mus musculus]	16.12	3	2	2	2	17107849	13.9198	2	473200	7.95768	16.12	2	2	335	36.6999	8.06006
568975307	PREDICTED: glyoxalase domain-containing protein 4 isoform X1 [Mus musculus]	39.07	2	7	7	10	5.23094e+07	13.3218	6	2586.67	25.8182	39.07	9	10	279	30.7511	4.88135
111955302	bcl-2 homologous antagonist/killer [Mus musculus]	11	2	1	1	5	2.70049e+07	13.0415	2	41180	14.8441	11	1	5	209	23.2799	6.17627
9910550	signal peptidase complex catalytic subunit SEC11A [Mus musculus]	9.5	1	2	2	2	3.12418e+07	12.4004	2	3.33725e+08	4.92474	9.5	2	2	179	20.6131	9.33447
568983558	PREDICTED: PDZ and LIM domain protein 7 isoform X1 [Mus musculus]	12.06	6	2	2	3	4.51855e+06	12.1243	2	7920.85	10.5614	12.06	2	3	423	46.5859	8.33838
22094115	signal transducer and activator of transcription 3 isoform 3 [Mus musculus]	7.76	3	3	3	4	7.05677e+06	11.9457	4	1075.51	9.80469	7.76	4	4	722	83.0733	7.12256
254675189	H/ACA ribonucleoprotein complex non-core subunit NAF1 [Mus musculus]	5.19	1	1	1	2	1.78682e+06	10.1838	2	965.568	3.09589	5.19	1	2	597	63.6112	5.21143
163954953	E3 ubiquitin-protein ligase ARIH1 [Mus musculus]	2.52	1	1	1	2	4575640	8.8833	2	6738.95	6.63167	2.52	2	2	555	63.9747	5.08447
568990201	PREDICTED: 5'-AMP-activated protein kinase catalytic subunit alpha-1 isoform X16 [Mus musculus]	4.1	5	1	1	2	6.33316e+06	7.68658	1		4.73774	4.1	2	2	415	47.1895	6.21436
285026450	protein ERGIC-53 precursor [Mus musculus]	10.44	1	2	2	9	4.09321e+07	6.61034	2	19234.9	19.4669	10.44	2	9	517	57.7529	6.34131
70909354	paired mesoderm homeobox protein 1 isoform c [Mus musculus]	6.5	5	1	1	1	1.60406e+07	6.58754	1		2.7668	6.5	1	1	200	22.5164	9.43701
160298213	glutathione reductase, mitochondrial precursor [Mus musculus]	5.8	1	2	2	2	2.16654e+07	6.56002	1		5.58453	5.8	2	2	500	53.6285	7.98682
569006876	PREDICTED: tight junction protein ZO-2 isoform X6 [Mus musculus]	0.95	7	1	1	1	4.26564e+06	6.26957	1		2.70023	0.95	1	1	1157	130.209	6.81494
568927322	PREDICTED: ubiquitin-associated protein 2 isoform X4 [Mus musculus]	3.2	5	2	2	2	5.23727e+06	5.71959	2	196435	6.65536	3.2	2	2	1126	117.351	7.72314
568998964	PREDICTED: erythrocyte protein band 4.1-like 3 isoform X33 [Mus musculus]	9.25	30	4	4	5	7.73901e+06	5.26274	3	100.541	13.3541	9.25	4	5	876	97.818	5.99854
568908379	PREDICTED: cytosolic phospholipase A2 isoform X1 [Mus musculus]	3.92	2	2	2	2	7.19523e+06	5.22692	1		2.60872	3.92	2	2	740	84.2141	5.42725
18699998	cyclin-dependent kinase 9 [Mus musculus]	9.41	95	2	3	5	4.51235e+07	4.90765	2	36717	11.5683	9.41	4	5	372	42.7342	8.79248
98986447	cyclin-dependent kinase inhibitor 2A, isoform 3 isoform 2 [Mus musculus]	29.17	1	2	2	3	1.06184e+07	4.90223	1		7.76048	29.17	2	3	168	17.9298	6.52197
568914143	PREDICTED: serine/threonine-protein phosphatase 6 catalytic subunit isoform X1 [Mus musculus]	14.54	2	2	2	2	8.14137e+06	4.44991	1		5.13595	14.54	2	2	227	26.2272	7.04932
262331580	high mobility group protein HMG-I/HMG-Y isoform b [Mus musculus]	14.58	1	1	1	2	32328630	4.33356	2	12.5192	5.40741	14.58	2	2	96	10.6106	10.3159
357527384	maleylacetoacetate isomerase isoform 2 [Mus musculus]	20.5	3	2	2	2	5.19606e+06	4.22523	1		5.9797	20.5	2	2	161	17.9745	7.28369
160707945	splicing factor 1 isoform 2 [Mus musculus]	12.04	9	4	4	4	3.4691e+07	4.17848	3	77.9379	11.2651	12.04	4	4	548	59.6609	9.49561
22122387	cystathionine gamma-lyase [Mus musculus]	41.21	2	9	9	18	1.01243e+08	4.16854	8	7.98784	48.5931	41.21	13	18	398	43.5392	7.6499
158966670	annexin A6 isoform b [Mus musculus]	44.38	1	1	21	47	2.21134e+08	4.08507	1		127.845	44.38	29	47	667	75.241	5.5542
225543163	galectin-3 [Mus musculus]	24.62	1	5	5	9	1.97708e+08	3.8924	5	23.8805	22.3473	24.62	7	9	264	27.3975	8.55811
84794548	UDP-N-acetylhexosamine pyrophosphorylase-like protein 1 [Mus musculus]	10.06	8	4	4	7	2.50741e+07	3.86618	3	61.902	19.2144	10.06	5	7	507	56.5777	5.42725
568986698	PREDICTED: S-formylglutathione hydrolase isoform X1 [Mus musculus]	55.34	4	7	7	35	6.08122e+08	3.81266	17	48.1244	89.0509	55.34	10	35	262	29.2544	7.41553
312283736	growth hormone-inducible transmembrane protein [Mus musculus]	2.89	1	1	1	1	5.03772e+07	3.79478	1		2.64342	2.89	1	1	346	37.2504	9.80322
161484660	oxygen-dependent coproporphyrinogen-III oxidase, mitochondrial precursor [Mus musculus]	2.93	1	1	1	1	2.01515e+07	3.72046	1		2.28727	2.93	1	1	443	49.6828	8.52881
25014095	poly [ADP-ribose] polymerase 3 [Mus musculus]	4.73	2	1	1	3	7.43413e+06	3.70919	1		3.14335	4.73	1	3	528	59.4149	7.12256
157277950	radixin isoform a [Mus musculus]	16.64	2	2	10	31	4.75133e+08	3.60046	3	47.3345	86.6911	16.64	13	31	583	68.5003	6.20166
228480287	ras-related protein Rab-23 [Mus musculus]	11.39	1	2	2	3	4.314e+06	3.54629	2	112.068	7.12227	11.39	3	3	237	26.7606	7.29834
575771952	four and a half LIM domains protein 2 [Mus musculus]	25.09	1	4	4	6	8.22373e+06	3.50499	4	26.6281	13.4187	25.09	5	6	279	32.0505	7.29834
8392847	alpha-centractin [Mus musculus]	20.74	1	3	4	10	2.87149e+07	3.46364	5	67.3454	29.3648	20.74	5	10	376	42.5869	6.63916
21312784	peptidyl-prolyl cis-trans isomerase-like 1 [Mus musculus]	24.7	1	3	3	4	4.15333e+07	3.28687	1		7.85185	24.7	3	4	166	18.2251	7.98682
568973214	PREDICTED: notchless protein homolog 1 isoform X1 [Mus musculus]	5.32	2	1	1	2	7.20188e+06	3.27878	1		6.50813	5.32	1	2	395	43.6361	9.05615
72384371	KIF1-binding protein [Mus musculus]	4.86	1	2	2	2	3.73673e+06	3.26713	1		4.16111	4.86	2	2	617	71.0069	5.47803
270309161	programmed cell death protein 4 [Mus musculus]	5.97	1	2	2	2	9594232	3.22267	2	159.109	5.70681	5.97	2	2	469	51.67	5.16064
21703974	ras and Rab interactor 1 [Mus musculus]	8.52	6	3	3	3	7.74124e+06	3.11762	3	20.2057	8.86862	8.52	3	3	763	82.9622	8.71924
21704122	pyruvate dehydrogenase kinase, isozyme 3 [Mus musculus]	3.86	1	1	1	1	4562406	3.11208	1		0	3.86	1	1	415	47.8926	8.82178
13385806	U6 snRNA-associated Sm-like protein LSm3 [Mus musculus]	11.76	1	1	1	3	61372465	3.10475	1		7.41075	11.76	2	3	102	11.838	4.70361
568917774	PREDICTED: nck-associated protein 1 isoform X3 [Mus musculus]	1.24	4	1	1	1	3.18232e+06	3.07593	1		1.89342	1.24	1	1	1126	128.444	6.62451
222418581	spartin isoform b [Mus musculus]	5.37	2	2	2	6	1.17401e+07	3.05544	3	11.5264	14.4162	5.37	3	6	614	66.4086	5.51611
28077029	phosphoenolpyruvate carboxykinase [GTP], mitochondrial [Mus musculus]	41.08	4	17	17	37	1.46363e+08	3.05329	21	122.982	94.2677	41.08	24	37	667	73.371	7.73779
254826790	mitochondrial dicarboxylate carrier [Mus musculus]	5.57	1	1	1	1	31717699	3.04793	1		3.30108	5.57	1	1	287	31.6941	9.31982
209862992	dihydropyrimidinase-related protein 3 isoform 1 [Mus musculus]	31.16	5	8	10	17	8.51949e+07	2.96681	10	45.4355	46.1404	31.16	14	17	568	61.741	6.49365
568957219	PREDICTED: ATP-binding cassette sub-family B member 10, mitochondrial isoform X1 [Mus musculus]	3.16	2	1	1	1	7459341	2.9182	1		2.58795	3.16	1	1	380	41.2885	6.55127
255708401	lymphocyte antigen 6E precursor [Mus musculus]	10.29	1	1	1	1	9.21062e+06	2.91791	1		2.23316	10.29	1	1	136	14.3821	7.04932
160707958	annexin A7 [Mus musculus]	3.46	2	1	1	4	5.49887e+07	2.8937	3	1.99257	10.792	3.46	2	4	463	49.8933	6.17627
569000297	PREDICTED: thyroid adenoma-associated protein homolog isoform X5 [Mus musculus]	0.63	4	1	1	1	6.86876e+06	2.89255	1		1.76649	0.63	1	1	1585	178.129	6.3667
23956214	splicing factor, proline- and glutamine-rich [Mus musculus]	25.89	3	11	12	23	1.49927e+08	2.8764	13	53.3226	59.8891	25.89	16	23	699	75.3943	9.43701
406647878	macrophage-capping protein [Mus musculus]	24.07	3	6	6	12	1.85076e+08	2.86542	7	27.0014	34.4721	24.07	8	12	349	38.7447	6.94678
33859662	synaptic vesicle membrane protein VAT-1 homolog [Mus musculus]	23.65	1	7	7	13	1.14385e+08	2.79797	9	32.4466	35.2387	23.65	11	13	406	43.069	6.3667
568929802	PREDICTED: nucleoporin NDC1 isoform X2 [Mus musculus]	8.01	3	2	2	6	3.24876e+06	2.7914	2	655.831	16.3413	8.01	2	6	549	61.7317	8.99756
6679791	aldose reductase-related protein 2 [Mus musculus]	17.72	3	3	3	7	3.25433e+07	2.78366	1		18.8479	17.72	4	7	316	36.0976	6.3667
124339829	heat shock 70 kDa protein 1A [Mus musculus]	11.54	2	2	5	34	1.48942e+09	2.7739	4	49.6073	98.529	11.54	10	34	641	70.036	5.71924
40538842	2',5'-phosphodiesterase 12 [Mus musculus]	7.57	1	2	2	2	2.79055e+06	2.70176	1		4.94349	7.57	2	2	608	67.471	6.91748
254281331	neutral amino acid transporter A [Mus musculus]	10.9	1	3	3	9	1.52257e+07	2.6912	4	86.3723	21.3069	10.9	4	9	532	56.0257	5.87158
568384815	four and a half LIM domains protein 1 isoform 3 [Mus musculus]	45.71	9	9	9	19	1.45109e+08	2.68811	10	17.1572	44.0465	45.71	11	19	280	31.8668	8.36768
19526986	argininosuccinate lyase [Mus musculus]	4.74	3	2	2	3	2.67988e+07	2.68701	3	49.6837	8.12146	4.74	3	3	464	51.7066	6.96143
31981027	proteasomal ubiquitin receptor ADRM1 [Mus musculus]	6.88	2	2	2	2	2.25498e+07	2.67953	2	1068.8	4.95031	6.88	2	2	407	42.0337	5.07178
13385260	acyl-coenzyme A thioesterase 13 [Mus musculus]	25.71	1	2	2	3	1.57555e+07	2.64646	3	21.1858	6.9064	25.71	3	3	140	15.1729	8.82178
7305307	protein NDRG3 isoform 2 [Mus musculus]	10.93	4	2	2	2	6.45587e+06	2.59108	1		5.91587	10.93	2	2	375	41.5285	5.24951
226958490	peroxisomal biogenesis factor 19 isoform a [Mus musculus]	17.06	3	3	3	6	6.75513e+06	2.58407	1		16.6886	17.06	3	6	299	32.7126	4.33545
568957465	PREDICTED: methylthioribose-1-phosphate isomerase isoform X1 [Mus musculus]	15.71	3	3	3	3	1.14218e+07	2.57935	3	187.343	8.08224	15.71	3	3	331	35.3172	6.84424
238624114	acyl-coenzyme A thioesterase 2, mitochondrial precursor [Mus musculus]	6.84	2	2	2	4	1.55379e+07	2.56613	3	2.3813	12.2966	6.84	3	4	453	49.6257	7.35693
164698506	vacuolar protein sorting-associated protein 4B [Mus musculus]	4.28	1	1	1	1	3.70981e+06	2.53982	1		0	4.28	1	1	444	49.3885	7.10791
45598372	brain acid soluble protein 1 [Mus musculus]	42.48	1	4	4	9	1.96104e+07	2.52358	3	11.0082	22.2982	42.48	5	9	226	22.0736	4.51318
7305189	integrin alpha-3 precursor [Mus musculus]	7.5	2	5	5	7	7.48233e+06	2.5223	4	359.886	14.1492	7.5	6	7	1053	116.671	6.56592
568910708	PREDICTED: protein PRRC2C isoform X7 [Mus musculus]	2.64	8	4	4	5	4.91658e+06	2.51934	3	239.277	13.8872	2.64	4	5	2729	298.495	9.15869
47523981	probable aminopeptidase NPEPL1 [Mus musculus]	2.29	2	1	1	1	7.73831e+06	2.50655	1		2.41592	2.29	1	1	524	55.9044	6.84424
342307066	serpin B6 isoform b [Mus musculus]	53.17	2	15	15	40	2.51539e+08	2.49733	22	25.2332	119.644	53.17	22	40	378	42.5712	5.74463
568959948	PREDICTED: isobutyryl-CoA dehydrogenase, mitochondrial isoform X2 [Mus musculus]	10.39	4	2	2	2	6.26504e+06	2.47342	1		4.31921	10.39	2	2	356	38.6091	7.31299
257153454	nicotinamide phosphoribosyltransferase [Mus musculus]	11	1	3	3	4	1.34644e+07	2.4669	1		11.2794	11	3	4	491	55.4125	7.15186
254675168	mitochondrial import inner membrane translocase subunit Tim23 [Mus musculus]	9.57	1	1	1	1	7.80367e+06	2.42366	1		2.81233	9.57	1	1	209	21.895	8.60205
176866061	eukaryotic initiation factor 4A-II isoform c [Mus musculus]	37.57	7	2	10	40	5.70607e+08	2.40593	3	59.194	104.07	37.57	17	40	362	41.2642	5.64307
568981400	PREDICTED: 6-phosphofructokinase type C isoform X2 [Mus musculus]	14.6	6	5	6	10	2.58629e+07	2.40577	3	4.29883	28.1834	14.6	7	10	733	80.0997	7.6792
256665238	cytosolic purine 5'-nucleotidase isoform 3 [Mus musculus]	2.32	3	1	1	1	1.7245e+07	2.37898	1		2.4519	2.32	1	1	560	64.7673	6.21436
13386060	thioredoxin domain-containing protein 17 [Mus musculus]	41.46	1	4	4	6	8.62873e+07	2.3632	6	108.962	13.3713	41.46	6	6	123	14.0057	4.76709
7106289	dihydrofolate reductase [Mus musculus]	9.63	1	1	1	1	7.19827e+06	2.34264	1		2.06657	9.63	1	1	187	21.5922	8.52881
148536859	sodium/myo-inositol cotransporter [Mus musculus]	11	1	4	4	11	2.10246e+07	2.33952	1		29.1573	11	4	11	718	79.5301	7.29834
568931986	PREDICTED: UDP-glucose 4-epimerase isoform X4 [Mus musculus]	8.26	2	1	1	2	1.52047e+07	2.32791	1		6.60744	8.26	1	2	230	25.1995	7.72314
20270267	serum deprivation-response protein [Mus musculus]	39.47	1	7	7	14	1.19252e+08	2.32066	6	126.362	35.9104	39.47	9	14	418	46.7354	5.21143
568918135	PREDICTED: tRNA (adenine(58)-N(1))-methyltransferase non-catalytic subunit TRM6 isoform X2 [Mus musculus]	4.46	3	1	1	1	2.72038e+06	2.31727	1		3.0269	4.46	1	1	314	34.7835	5.63037
113205071	ATP-dependent Clp protease ATP-binding subunit clpX-like, mitochondrial isoform 1 [Mus musculus]	6.47	2	2	2	7	3805564	2.31033	1		5.10035	6.47	2	7	634	69.1857	7.7085
240120054	aflatoxin B1 aldehyde reductase member 2 [Mus musculus]	7.08	1	2	2	4	2.04535e+07	2.30524	3	0.562175	7.57394	7.08	3	4	367	40.5862	8.11865
8393066	copper chaperone for superoxide dismutase [Mus musculus]	2.55	1	1	1	1	1.46125e+07	2.30299	1		1.73679	2.55	1	1	274	28.8934	6.1001
568921629	PREDICTED: alcohol dehydrogenase class 4 mu/sigma chain isoform X2 [Mus musculus]	29.11	3	6	6	13	5.91113e+07	2.27689	8	18.6422	35.6629	29.11	8	13	371	39.6223	7.6792
6754090	glutathione S-transferase omega-1 [Mus musculus]	41.25	2	7	7	17	1.85196e+08	2.27327	7	19.2945	33.329	41.25	9	17	240	27.4799	7.35693
6681137	acyl-CoA-binding protein isoform 2 [Mus musculus]	32.18	2	2	2	5	2.3649e+08	2.27266	4	16.1918	12.7769	32.18	4	5	87	9.99414	8.82178
13386146	ribose-phosphate pyrophosphokinase 2 [Mus musculus]	38.05	2	3	8	13	1.06971e+08	2.26859	3	51.174	32.2086	38.05	10	13	318	34.764	6.60986
110227381	calpain small subunit 1 [Mus musculus]	29.85	2	5	5	13	5.01258e+07	2.25652	3	31.9317	35.46	29.85	6	13	268	28.3879	5.63037
568990598	PREDICTED: V-type proton ATPase subunit C 1 isoform X1 [Mus musculus]	7.33	2	1	1	2	9.04849e+06	2.25607	1		4.11645	7.33	2	2	273	31.9597	8.83643
569000530	PREDICTED: aldose 1-epimerase isoform X1 [Mus musculus]	5.71	2	1	1	2	2.485e+07	2.25425	1		6.07447	5.71	1	2	245	26.8195	5.12256
13385112	cytochrome b-c1 complex subunit 10 [Mus musculus]	21.43	1	1	1	1	4.10439e+06	2.24608	1		2.20627	21.43	1	1	56	6.53442	9.81787
114326466	ferritin light chain 1 [Mus musculus]	7.1	1	1	1	1	5.49357e+06	2.24264	1		2.0988	7.1	1	1	183	20.7595	5.99854
291045426	microtubule-associated protein 1A isoform 2 [Mus musculus]	2.02	3	3	3	5	4.63626e+06	2.23774	2	56.6555	8.90145	2.02	3	5	2776	299.957	4.99561
568986473	PREDICTED: propionyl-CoA carboxylase alpha chain, mitochondrial isoform X4 [Mus musculus]	5.33	5	2	2	4	7.26856e+06	2.23622	2	3.13455	10.9965	5.33	3	4	544	60.6533	7.95752
283945577	mRNA cap guanine-N7 methyltransferase isoform 2 [Mus musculus]	3.66	2	1	1	1	3.52322e+06	2.22923	1		3.05552	3.66	1	1	410	46.8374	7.09326
23956266	dnaJ homolog subfamily C member 9 [Mus musculus]	10.42	1	2	2	3	8354375	2.22783	2	25.6996	9.38569	10.42	2	3	259	30.0403	5.93506
13384778	6-phosphogluconolactonase isoform 1 [Mus musculus]	56.42	2	8	8	16	7.15894e+07	2.21322	10	40.3805	44.8246	56.42	9	16	257	27.2374	5.84619
113866024	ras-related protein Rab-5C [Mus musculus]	17.13	2	2	3	4	2.25679e+07	2.21032	2	212.095	12.1081	17.13	3	4	216	23.3978	8.41162
158631194	peptidyl-prolyl cis-trans isomerase H isoform 1 [Mus musculus]	15.25	2	1	1	2	3.37407e+06	2.20196	1		5.78343	15.25	1	2	177	19.1956	8.07471
228008363	switch-associated protein 70 [Mus musculus]	1.71	1	1	1	1	1.1496e+07	2.20063	1		2.31204	1.71	1	1	585	68.9525	6.04932
329755243	gelsolin isoform 2 [Mus musculus]	38.71	4	17	17	50	3.8435e+08	2.18454	23	28.8565	146.878	38.71	24	50	731	80.7124	5.75732
312222675	Golgin subfamily A member 5 [Mus musculus]	5.9	1	2	2	4	3.56523e+06	2.1702	1		12.5419	5.9	2	4	729	82.3176	6.22705
304555605	immunoglobulin-binding protein 1 [Mus musculus]	8.24	1	2	2	2	9.98907e+06	2.15684	1		5.29546	8.24	2	2	340	38.9466	6.17627
568962117	PREDICTED: ADP-dependent glucokinase isoform X1 [Mus musculus]	3.23	2	1	1	1	2.39806e+06	2.12853	1		2.831	3.23	1	1	495	53.7545	5.61768
158635992	PDZ and LIM domain protein 1 [Mus musculus]	54.43	1	9	9	21	9.86465e+07	2.12581	10	15.0907	61.1282	54.43	13	21	327	35.7519	6.84424
37574048	cytochrome b-c1 complex subunit 9 [Mus musculus]	37.5	3	2	2	2	1.82768e+07	2.12028	2	112.003	4.50385	37.5	2	2	64	7.44087	9.18799
19745156	importin-4 [Mus musculus]	9.7	3	6	6	18	1.25574e+07	2.09855	8	90.626	42.6892	9.7	9	18	1082	119.198	5.03369
283436218	mitochondrial 10-formyltetrahydrofolate dehydrogenase [Mus musculus]	26.54	4	17	17	35	1.09037e+08	2.09842	17	25.8003	83.2127	26.54	22	35	923	101.526	6.29053
12963643	39S ribosomal protein L46, mitochondrial [Mus musculus]	7.07	1	1	1	1	1.10915e+06	2.0763	1		2.53348	7.07	1	1	283	32.1117	7.40088
568909449	PREDICTED: serine/threonine-protein kinase 25 isoform X2 [Mus musculus]	5.73	7	1	1	2	5.09763e+06	2.07376	1		4.14975	5.73	2	2	262	29.5143	5.79541
568971584	PREDICTED: protein flightless-1 homolog isoform X1 [Mus musculus]	5.51	2	4	4	6	6.98903e+06	2.05008	4	225.408	15.3781	5.51	4	6	1270	144.613	6.06201
31982437	sterol-4-alpha-carboxylate 3-dehydrogenase, decarboxylating [Mus musculus]	15.75	1	3	3	11	3.36942e+07	2.04449	4	28.0074	21.1975	15.75	4	11	362	40.66	7.85498
312147392	NADP-dependent malic enzyme isoform 2 [Mus musculus]	16.67	2	5	5	6	1.98202e+07	2.04399	1		16.0933	16.67	5	6	552	61.4417	6.48096
19527116	phosphoserine phosphatase [Mus musculus]	32.44	2	5	5	9	1.13712e+08	2.04335	6	19.7961	29.1183	32.44	6	9	225	25.0799	6.13818
568914913	PREDICTED: isopentenyl-diphosphate Delta-isomerase 1-like [Mus musculus]	47.14	2	6	6	12	88744808	2.04129	7	28.1886	34.0682	47.14	7	12	227	26.2724	6.16357
21729757	acetylserotonin O-methyltransferase-like [Mus musculus]	6.87	1	1	1	1	2.54695e+06	2.03831	1		3.533	6.87	1	1	233	25.051	5.24951
568986460	PREDICTED: dynein, axonemal, heavy chain 1 isoform X3 [Mus musculus]	0.25	3	1	1	1	4.77254e+07	2.03548	1		1.8089	0.25	1	1	3630	415.771	5.56689
20806109	poly [ADP-ribose] polymerase 1 [Mus musculus]	7.3	1	5	5	6	2.17318e+07	2.03265	5	157.956	16.7133	7.3	6	6	1014	112.65	8.95361
167716849	cytochrome b (mitochondrion) [Mus musculus musculus]	2.36	3	1	1	1	9101109	2.02732	1		2.72562	2.36	1	1	381	43.1807	7.97217
161484638	catechol O-methyltransferase [Mus musculus]	4.91	1	1	1	1	1.32158e+07	2.01378	1		2.33084	4.91	1	1	265	29.4673	5.8335
568910490	PREDICTED: 3-keto-steroid reductase isoform X1 [Mus musculus]	5.4	2	1	1	1	7.17856e+06	2.01256	1		2.78574	5.4	1	1	315	35.216	6.72705
118150658	protein NDRG1 [Mus musculus]	18.02	1	3	3	7	2.03421e+07	2.0088	2	99.6377	20.2046	18.02	5	7	394	42.9809	6.1001
239052674	major vault protein [Mus musculus]	6.55	1	3	3	8	1.23467e+07	2.00727	2	48.392	12.7277	6.55	3	8	870	96.7977	5.64307
6753036	aldehyde dehydrogenase, mitochondrial precursor [Mus musculus]	52.02	2	19	19	48	2.71604e+08	2.00192	22	11.9169	137.552	52.02	28	48	519	56.5018	7.62061
33859650	extended synaptotagmin-1 [Mus musculus]	4.67	2	3	3	5	1.45281e+07	1.99634	4	46.1596	13.5575	4.67	4	5	1092	121.478	5.94775
284005490	deoxyhypusine hydroxylase [Mus musculus]	21.19	1	3	3	5	6.76517e+06	1.99237	1		13.8067	21.19	3	5	302	32.8846	4.84326
9507023	geranylgeranyl transferase type-2 subunit alpha [Mus musculus]	2.12	1	1	1	1	4.61245e+06	1.97899	1		3.06007	2.12	1	1	567	64.9481	5.79541
17933768	glyoxylate reductase/hydroxypyruvate reductase [Mus musculus]	20.12	1	4	4	8	1.40963e+07	1.97635	2	113.91	15.6565	20.12	6	8	328	35.3065	7.6499
597955354	glutathione synthetase isoform b [Mus musculus]	10.12	2	3	3	4	1.22082e+07	1.97518	4	39.1432	8.72326	10.12	4	4	405	44.7641	6.27783
124001580	heme-binding protein 1 [Mus musculus]	42.63	1	4	4	7	3.30824e+07	1.97357	6	37.7987	22.0083	42.63	6	7	190	21.0534	5.26221
311893360	dynactin subunit 1 isoform 3 [Mus musculus]	18.32	13	11	11	14	1.95882e+07	1.97175	7	65.0775	40.9611	18.32	12	14	1239	136.763	5.45264
568958695	PREDICTED: oligoribonuclease, mitochondrial isoform X1 [Mus musculus]	21.05	3	3	3	4	1.09822e+07	1.97114	2	1.80594	7.98849	21.05	3	4	209	23.6331	8.92432
357394934	non-POU domain-containing octamer-binding protein [Mus musculus]	29.39	2	8	9	22	1.49051e+08	1.97109	10	13.8572	59.3187	29.39	13	22	473	54.5064	8.95361
15617197	V-type proton ATPase subunit G 1 [Mus musculus]	26.27	1	2	2	7	2.74209e+07	1.96684	3	14.2099	21.8849	26.27	4	7	118	13.716	7.97217
161016828	branched-chain-amino-acid aminotransferase, cytosolic isoform 2 [Mus musculus]	28.5	8	7	7	16	4.44942e+07	1.9654	8	116.553	37.1904	28.5	9	16	386	42.7636	5.38916
110347487	cytoplasmic aconitate hydratase [Mus musculus]	2.14	1	1	1	1	2.27154e+06	1.95913	1		1.79285	2.14	1	1	889	98.0635	7.50342
225543276	MAP7 domain-containing protein 1 isoform 2 [Mus musculus]	11.5	7	3	3	3	5.07528e+06	1.95909	1		7.76437	11.5	3	3	774	85.7126	9.94971
58037125	dolichol-phosphate mannosyltransferase subunit 3 precursor [Mus musculus]	10.87	2	1	1	1	1.21865e+07	1.93633	1		1.83146	10.87	1	1	92	10.1323	7.07861
167466258	cullin-4A [Mus musculus]	3.82	3	1	2	2	1.2353e+07	1.93409	1		2.18391	3.82	2	2	759	87.6975	8.35303
568928120	PREDICTED: poly(ADP-ribose) glycohydrolase ARH3 isoform X1 [Mus musculus]	5.83	2	1	1	1	2.09182e+06	1.92261	1		2.09729	5.83	1	1	240	25.0725	5.77002
449083347	fibronectin isoform g precursor [Mus musculus]	2.25	11	2	2	4	6.71582e+06	1.92003	1		4.94548	2.25	2	4	2176	239.571	6.1001
568995255	PREDICTED: protein CIP2A isoform X2 [Mus musculus]	2.21	3	1	1	1	1.75565e+06	1.91195	1		1.99926	2.21	1	1	587	66.4077	5.8208
158966689	putative ribosomal RNA methyltransferase NOP2 [Mus musculus]	11.46	1	4	4	14	2.41136e+07	1.9101	2	67.1318	29.3929	11.46	5	14	794	86.8538	9.18799
568960017	PREDICTED: actin-binding protein anillin isoform X2 [Mus musculus]	2.94	3	2	2	4	7.84715e+06	1.90294	1		11.4716	2.94	3	4	1019	110.705	6.94678
38490690	isoleucine--tRNA ligase, mitochondrial precursor [Mus musculus]	13.24	2	9	9	13	1.81311e+07	1.89482	8	71.4554	28.9854	13.24	10	13	1012	112.732	6.81494
575501696	cytosolic non-specific dipeptidase [Mus musculus]	4.84	1	2	2	3	2.10334e+07	1.89283	2	123.086	6.9937	4.84	3	3	475	52.7336	5.65576
224967126	granulins precursor [Mus musculus]	8.8	1	3	3	4	1.51778e+07	1.87699	4	69.7901	4.56489	8.8	3	4	602	64.9719	6.99072
568904643	PREDICTED: peroxiredoxin-6-like isoform X1 [Mus musculus]	60.71	3	1	9	35	2.74121e+08	1.87578	2	5.29518	89.4287	60.71	17	35	224	24.885	6.01123
31982664	inosine triphosphate pyrophosphatase [Mus musculus]	30.3	1	3	3	3	6.36738e+06	1.87277	2	78.3977	8.56927	30.3	3	3	198	21.883	5.87158
13384676	D-tyrosyl-tRNA(Tyr) deacylase 1 [Mus musculus]	7.66	1	1	1	1	1.09303e+07	1.87182	1		3.69169	7.66	1	1	209	23.3698	7.86963
161484668	serine/threonine-protein phosphatase PP1-beta catalytic subunit [Mus musculus]	40.06	2	2	8	19	7.38705e+07	1.87004	2	68.6861	53.7932	40.06	10	19	327	37.1626	6.18896
16930823	proline synthase co-transcribed bacterial homolog protein isoform a [Mus musculus]	22.26	6	3	3	5	1.51699e+07	1.86923	2	76.6796	14.2481	22.26	3	5	274	30.0296	8.26514
326381098	serine--tRNA ligase, cytoplasmic isoform 2 [Mus musculus]	39.06	2	14	14	38	1.96513e+08	1.86485	19	11.2268	103.954	39.06	21	38	512	58.3517	6.30322
568912255	PREDICTED: phosphotriesterase-related protein isoform X4 [Mus musculus]	15.53	5	3	3	6	2.16826e+07	1.85663	4	13.0807	16.9894	15.53	5	6	264	28.6897	6.78564
599044855	derlin-2 isoform b [Mus musculus]	18.18	3	1	1	4	4.97563e+06	1.85367	1		4.74621	18.18	1	4	165	18.9207	6.06201
21312520	dihydropteridine reductase [Mus musculus]	37.76	1	6	6	9	1.01711e+08	1.85049	7	8.6507	25.0422	37.76	8	9	241	25.5538	7.81104
167716839	cytochrome c oxidase subunit I (mitochondrion) [Mus musculus musculus]	6.23	2	1	1	1	1.11093e+07	1.84977	1		2.96824	6.23	1	1	514	56.9019	6.69775
27754097	protein Dr1 [Mus musculus]	13.64	1	1	1	3	5.06734e+06	1.84529	1		5.78332	13.64	1	3	176	19.4187	4.75439
9790153	peroxisomal membrane protein PEX14 [Mus musculus]	4.79	1	1	1	2	6.95143e+06	1.84469	1		6.9388	4.79	1	2	376	41.1828	5.10986
188219518	dynactin subunit 5 [Mus musculus]	13.74	1	2	2	4	1.11283e+07	1.83983	4	11.9617	10.0043	13.74	4	4	182	20.1273	8.01611
111118996	nucleolar and spindle-associated protein 1 isoform b [Mus musculus]	4.82	2	1	1	2	3138617	1.83382	1		4.52223	4.82	1	2	394	44.8553	9.87646
119508441	26S proteasome non-ATPase regulatory subunit 9 [Mus musculus]	16.22	1	3	3	5	3.70579e+07	1.82884	4	20.3831	14.2061	16.22	4	5	222	24.7046	6.43018
40254361	heat shock 70 kDa protein 4L [Mus musculus]	48.81	2	24	26	59	2.08646e+08	1.82734	28	22.9825	159.112	48.81	37	59	838	94.3225	5.74463
6753762	epoxide hydrolase 1 precursor [Mus musculus]	4.4	1	2	2	2	1.84433e+07	1.82549	2	46.1558	5.26284	4.4	2	2	455	52.543	8.35303
170650623	PDZ and LIM domain protein 5 isoform ENH1 [Mus musculus]	11.51	21	4	4	13	1.94113e+07	1.8163	7	34.9532	30.0459	11.51	5	13	591	63.2591	8.25049
568984258	PREDICTED: microtubule-associated protein 1B isoform X1 [Mus musculus]	7.57	2	9	9	24	1.04363e+07	1.81547	5	31.3524	53.4414	7.57	12	24	2338	256.213	4.81787
145207948	E3 ubiquitin/ISG15 ligase TRIM25 [Mus musculus]	2.68	1	1	1	1	4.4292e+06	1.81491	1		2.27562	2.68	1	1	634	71.6799	8.27979
568894758	PREDICTED: costars family protein ABRACL-like [Mus musculus]	16.92	1	1	2	7	7.74143e+07	1.80948	2	15.4042	14.7639	16.92	3	7	130	14.4026	8.17725
568949081	PREDICTED: uncharacterized protein LOC102637690 isoform X1 [Mus musculus]	5.13	1	1	1	1	9.37546e+06	1.80679	1		1.89567	5.13	1	1	195	21.681	10.0083
545477648	CD63 antigen [Mus musculus]	4.62	1	1	1	1	2.23935e+07	1.80675	1		2.93749	4.62	1	1	238	25.7492	6.97607
6996917	glucose-6-phosphate 1-dehydrogenase X [Mus musculus]	43.69	2	14	14	36	8.3404e+07	1.80388	17	9.66836	92.9748	43.69	24	36	515	59.2248	6.49365
568968296	PREDICTED: cell division cycle and apoptosis regulator protein 1 isoform X4 [Mus musculus]	2.86	2	2	2	4	9.21959e+06	1.80367	2	95.6064	9.08235	2.86	3	4	1084	124.669	6.02393
254281222	serine protease HTRA2, mitochondrial [Mus musculus]	5.46	1	2	2	4	2.57e+07	1.79999	3	18.8351	11.3957	5.46	3	4	458	49.3181	9.59814
161016799	annexin A4 [Mus musculus]	39.18	2	10	10	25	9.83213e+07	1.79737	14	9.77888	67.0562	39.18	16	25	319	35.8931	5.56689
569007654	PREDICTED: NHL repeat-containing protein 2 isoform X1 [Mus musculus]	6.6	2	1	1	3	1.81068e+06	1.78603	1		5.17998	6.6	1	3	500	54.7642	6.75635
257196134	pre-rRNA-processing protein TSR2 homolog isoform 2 [Mus musculus]	8.33	2	1	1	2	1.74226e+07	1.78443	2	5.57529	7.24976	8.33	2	2	192	21.009	4.23389
14149750	PRA1 family protein 3 [Mus musculus]	21.28	1	3	3	4	4.60737e+07	1.78107	4	123.126	12.5409	21.28	3	4	188	21.5433	9.61279
568918074	PREDICTED: catenin, beta like 1 isoform X1 [Mus musculus]	2.36	2	1	1	1	2.89005e+06	1.78064	1		1.93422	2.36	1	1	339	39.3633	7.03467
160707894	aldose reductase [Mus musculus]	38.61	1	10	10	34	315123250	1.77975	20	8.74612	86.1632	38.61	18	34	316	35.7095	7.18115
124494256	prolow-density lipoprotein receptor-related protein 1 precursor [Mus musculus]	6.18	1	14	14	22	1.09624e+07	1.77544	8	268.717	42.9419	6.18	15	22	4545	504.441	5.36377
597517955	phosphatidate cytidylyltransferase 2 isoform c [Mus musculus]	14.73	3	1	1	3	1.14214e+07	1.77475	1		6.10508	14.73	2	3	129	14.9215	4.94482
21746161	tubulin beta-2B chain [Mus musculus]	76.18	2	1	24	197	2.15488e+09	1.77155	2	8.99719	528.913	76.18	41	197	445	49.9209	4.89404
28077049	charged multivesicular body protein 4b [Mus musculus]	7.14	1	1	1	1	1.68508e+07	1.76441	1		3.04867	7.14	1	1	224	24.9206	4.81787
227330633	phosphoglucomutase-2 [Mus musculus]	13.88	1	5	5	12	3.12636e+07	1.76102	6	30.3737	36.0126	13.88	9	12	562	61.3796	6.56592
281332142	ubiquitin-conjugating enzyme E2 H isoform 2 [Mus musculus]	9.87	2	1	1	1	1.26703e+07	1.75891	1		2.10631	9.87	1	1	152	17.1634	4.66553
568911703	PREDICTED: 3'(2'),5'-bisphosphate nucleotidase 1 isoform X4 [Mus musculus]	13.83	4	2	2	2	2.47166e+07	1.75624	1		4.822	13.83	2	2	253	27.379	5.30029
568918656	PREDICTED: pantothenate kinase 2 isoform X4 [Mus musculus]	6.59	3	1	1	2	1.38244e+06	1.75459	1		6.04567	6.59	1	2	258	28.3756	9.53955
568987278	PREDICTED: oxidoreductase NAD-binding domain-containing protein 1 isoform X1 [Mus musculus]	6.98	2	1	1	1	7.20761e+06	1.75387	1		2.53331	6.98	1	1	172	18.7599	9.81787
7657031	5'(3')-deoxyribonucleotidase, cytosolic type [Mus musculus]	29.5	1	4	4	4	3.63871e+07	1.75155	4	21.5981	10.1543	29.5	4	4	200	23.0618	5.49072
31542438	cytochrome b5 type B precursor [Mus musculus]	17.12	2	2	2	2	1.13669e+07	1.74567	2	51.4362	4.59742	17.12	2	2	146	16.3078	4.89404
10946870	alcohol dehydrogenase [NADP(+)] [Mus musculus]	25.85	4	6	6	11	6.47891e+07	1.74521	6	42.9627	27.1646	25.85	7	11	325	36.5639	7.38623
47059151	Golgi-associated plant pathogenesis-related protein 1 [Mus musculus]	8.44	1	1	1	4	1.10215e+07	1.74266	1		11.1462	8.44	2	4	154	17.0795	9.51025
568933909	PREDICTED: replication factor C subunit 1 isoform X3 [Mus musculus]	2.21	4	2	2	3	1.72226e+07	1.74154	2	105.407	6.00586	2.21	2	3	1130	125.787	9.34912
164518942	dolichyl-diphosphooligosaccharide--protein glycosyltransferase subunit DAD1 [Mus musculus]	10.62	1	1	1	2	7.47874e+07	1.73804	1		5.94306	10.62	1	2	113	12.4886	7.07861
254587958	RNA 3'-terminal phosphate cyclase [Mus musculus]	7.65	3	2	2	5	1.15098e+07	1.73746	3	25.3509	11.6549	7.65	3	5	366	39.2293	7.89893
662236772	UV excision repair protein RAD23 homolog A isoform 3 [Mus musculus]	18.63	3	2	2	3	1.38838e+07	1.73663	2	77.925	5.85722	18.63	2	3	322	34.8125	4.69092
28077067	tubulin-specific chaperone D [Mus musculus]	3.26	6	3	3	7	8.6037e+06	1.73439	4	33.3083	17.9588	3.26	5	7	1196	133.236	6.50732
13626040	A-kinase anchor protein 12 [Mus musculus]	13.6	1	11	11	22	1.68195e+07	1.7335	11	227.678	64.3758	13.6	14	22	1684	180.586	4.43701
119433663	leucine zipper protein 1 [Mus musculus]	1.87	1	1	1	2	2.89614e+06	1.73109	1		2.56406	1.87	1	2	1068	119.239	7.98682
33859560	rab GDP dissociation inhibitor alpha [Mus musculus]	28.86	1	5	10	24	1.06986e+08	1.72856	6	20.2238	66.7464	28.86	14	24	447	50.4891	5.08447
31981470	39S ribosomal protein L3, mitochondrial [Mus musculus]	4.02	1	1	1	1	4.10162e+06	1.72726	1		2.88852	4.02	1	1	348	39.0852	9.5542
23956176	suppressor of G2 allele of SKP1 homolog [Mus musculus]	13.69	1	3	3	10	2.89964e+07	1.72604	6	37.5283	28.8	13.69	6	10	336	38.135	5.45264
6681079	cathepsin B preproprotein [Mus musculus]	23.01	1	5	5	15	1.03161e+08	1.72571	7	28.227	41.678	23.01	9	15	339	37.2557	5.90967
18017602	SH3 domain-binding glutamic acid-rich-like protein 3 [Mus musculus]	20.43	1	2	2	2	110403212	1.72469	1		5.40042	20.43	2	2	93	10.4703	5.13525
568921143	PREDICTED: transducin (beta)-like 1X-linked receptor 1 isoform X3 [Mus musculus]	5.81	3	1	1	1	8.08337e+06	1.72347	1		2.45502	5.81	1	1	482	52.4646	5.61768
568965555	PREDICTED: vacuolar protein sorting-associated protein VTA1 homolog isoform X1 [Mus musculus]	7.14	2	1	1	2	2.01958e+07	1.7183	1		7.82209	7.14	1	2	280	31.0295	6.44287
7305395	purine nucleoside phosphorylase [Mus musculus]	39.1	3	8	8	10	3.74619e+07	1.71425	9	33.8647	25.5837	39.1	9	10	289	32.242	6.16357
568940988	PREDICTED: bifunctional methylenetetrahydrofolate dehydrogenase/cyclohydrolase, mitochondrial isoform X1 [Mus musculus]	41.09	2	7	7	13	2.19418e+07	1.70839	6	107.095	36.2255	41.09	9	13	331	35.8739	8.22119
23346437	splicing factor 3B subunit 4 [Mus musculus]	8.73	1	2	2	2	2.94969e+06	1.70805	1		4.78616	8.73	2	2	424	44.3271	8.55811
188528613	glia maturation factor beta [Mus musculus]	14.08	9	2	2	4	4.0168e+07	1.70432	4	5.17316	11.1822	14.08	4	4	142	16.7124	5.16064
13384616	guanine nucleotide-binding protein G(I)/G(S)/G(O) subunit gamma-10 precursor [Mus musculus]	26.47	1	1	1	2	7387610	1.70261	1		9.62823	26.47	1	2	68	7.22477	7.85498
568986489	PREDICTED: adenosine kinase isoform X2 [Mus musculus]	18.03	4	3	3	20	4.50177e+07	1.7015	2	10.4942	46.1393	18.03	5	20	244	27.348	6.63916
124486895	6-phosphogluconate dehydrogenase, decarboxylating [Mus musculus]	41.41	3	12	12	36	3.13276e+08	1.69718	22	17.4952	92.1299	41.41	21	36	483	53.2131	7.2251
134053913	26S proteasome non-ATPase regulatory subunit 5 [Mus musculus]	15.08	2	5	5	8	2.84029e+07	1.69133	5	10.0246	23.4429	15.08	5	8	504	55.9369	5.21143
28076937	SOSS complex subunit B1 [Mus musculus]	10.38	2	1	1	1	2.92474e+06	1.68971	1		0	10.38	1	1	212	22.6143	9.05615
33469123	asparagine synthetase [glutamine-hydrolyzing] [Mus musculus]	22.99	2	9	9	18	1.29942e+08	1.68488	10	37.5198	50.3641	22.99	13	18	561	64.2415	6.58057
227499240	hydroxyacylglutathione hydrolase, mitochondrial isoform 2 [Mus musculus]	6.15	2	1	1	1	1.21971e+07	1.68262	1		2.69864	6.15	1	1	260	28.9018	7.12256
7305523	60 kDa SS-A/Ro ribonucleoprotein [Mus musculus]	5.76	1	2	2	2	3.99203e+06	1.67975	1		2.28566	5.76	2	2	538	60.0851	7.89893
568975752	PREDICTED: TATA-binding protein-associated factor 2N isoform X2 [Mus musculus]	16.44	5	3	3	15	1.13313e+07	1.67972	4	23.5578	25.5293	16.44	4	15	505	53.1844	8.03076
31543942	vinculin [Mus musculus]	49.72	2	36	36	97	2.56328e+08	1.67858	58	20.5921	276.205	49.72	56	97	1066	116.644	5.99854
116089322	lon protease homolog, mitochondrial precursor [Mus musculus]	19.49	1	13	13	21	9.55976e+07	1.67857	13	17.1216	52.1904	19.49	17	21	949	105.776	6.56592
18700024	isocitrate dehydrogenase 3, beta subunit [Mus musculus]	17.19	2	4	4	5	2.20968e+07	1.67713	4	38.2676	12.2328	17.19	4	5	384	42.1677	8.60205
359807367	pyruvate kinase, muscle isoform M1 [Mus musculus]	60.83	6	2	30	170	2.17075e+09	1.67436	2	2.03457	541.767	60.83	54	170	531	57.9479	7.13721
257153392	ubiquitin fusion degradation protein 1 homolog [Mus musculus]	4.23	1	1	1	2	1.15721e+07	1.66845	1		4.14829	4.23	2	2	307	34.4593	6.69775
254540041	dynein light chain roadblock-type 1 isoform b [Mus musculus]	34.38	2	2	2	5	1.117e+08	1.66522	3	9.42825	9.86477	34.38	3	5	96	10.9828	7.25439
6680952	calponin-2 [Mus musculus]	33.77	1	5	6	18	1.1703e+08	1.66163	7	14.7577	44.2109	33.77	9	18	305	33.134	7.62061
83921618	ezrin [Mus musculus]	21.33	1	5	12	30	4.75133e+08	1.65953	8	24.3969	75.256	21.33	16	30	586	69.3636	6.1001
569007565	PREDICTED: ADP-ribosylation factor-like 3 isoform X1 [Mus musculus]	12.22	2	1	1	1	8.04759e+06	1.65686	1		2.2202	12.22	1	1	180	20.2146	5.41455
161016820	aspartyl aminopeptidase isoform b [Mus musculus]	20.72	2	5	5	9	7.8791e+07	1.65306	5	8.34387	21.8519	20.72	6	9	473	52.1738	7.25439
28076935	dynactin subunit 2 isoform 3 [Mus musculus]	51	4	10	10	19	4.8744e+07	1.65095	8	50.9727	46.1999	51	13	19	402	44.0897	5.26221
162138915	carnitine O-palmitoyltransferase 2, mitochondrial precursor [Mus musculus]	6.08	1	2	2	2	2.79113e+06	1.65043	1		4.62706	6.08	2	2	658	73.9336	8.36768
225543168	lipoma-preferred partner homolog isoform 2 [Mus musculus]	23.57	2	6	6	10	1.96031e+07	1.6501	4	29.1638	31.2872	23.57	7	10	488	52.5013	7.84033
569001389	PREDICTED: Luc7 homolog (S. cerevisiae)-like isoform X2 [Mus musculus]	8.49	4	1	2	7	3.02695e+07	1.64851	2	4.77208	20.6283	8.49	4	7	318	37.9535	10.0815
124494244	unconventional myosin-Ic isoform b [Mus musculus]	13.72	3	10	10	18	3.05527e+07	1.64761	11	22.1866	50.5081	13.72	13	18	1028	118.082	9.34912
70778897	GTP-binding protein 1 [Mus musculus]	12.13	2	5	5	6	1.94836e+07	1.64673	2	10.888	14.3532	12.13	6	6	668	72.255	8.29443
227430367	WD40 repeat-containing protein SMU1 [Mus musculus]	4.87	1	2	2	5	5.51598e+06	1.64657	2	11.2888	6.7854	4.87	3	5	513	57.5072	7.18115
75832031	HD domain-containing protein 2 [Mus musculus]	20.6	1	2	2	3	1.18014e+07	1.64633	2	13.5319	8.9001	20.6	3	3	199	22.7383	5.021
568942805	PREDICTED: pentatricopeptide repeat domain-containing protein 3, mitochondrial isoform X3 [Mus musculus]	14.32	3	2	2	2	2.22943e+06	1.6451	1		6.24277	14.32	2	2	468	53.2142	6.48096
21313570	uncharacterized protein C4orf3 homolog [Mus musculus]	21.54	2	1	1	2	1.0017e+07	1.64419	2	26.1997	4.30002	21.54	2	2	65	7.39971	5.23682
6680908	cyclin-dependent kinase 5 [Mus musculus]	10.62	96	2	3	6	4.9265e+07	1.64145	2	36.2708	15.2309	10.62	4	6	292	33.2672	7.66455
26986557	translation initiation factor eIF-2B subunit epsilon [Mus musculus]	3.77	1	1	1	1	1.99279e+06	1.63802	1		3.01927	3.77	1	1	717	80.0363	5.07178
162138894	phenylalanine--tRNA ligase alpha subunit [Mus musculus]	16.73	2	5	5	11	5.45226e+07	1.63739	7	48.1933	31.1853	16.73	7	11	508	57.5628	8.27979
12963569	protein phosphatase 1 regulatory subunit 7 [Mus musculus]	17.17	1	4	4	7	1.52021e+07	1.63615	4	48.4409	19.44	17.17	5	7	361	41.2665	4.91943
9789995	stathmin [Mus musculus]	14.77	2	2	2	5	1.25091e+08	1.62982	3	7.28658	10.8979	14.77	3	5	149	17.2639	5.97314
33859488	tubulin beta-2A chain [Mus musculus]	67.42	2	1	23	180	2.15488e+09	1.6265	2	2.3453	517.058	67.42	40	180	445	49.875	4.89404
568981341	PREDICTED: LOW QUALITY PROTEIN: protein AHNAK2 [Mus musculus]	27.3	3	7	7	20	2.15023e+08	1.62616	10	22.8268	53.0274	27.3	10	20	4421	462.377	5.87158
568971897	PREDICTED: LIM and SH3 domain protein 1 isoform X2 [Mus musculus]	5.29	2	1	1	1	1.42952e+07	1.622	1		3.40813	5.29	1	1	227	25.7614	5.94775
568917452	PREDICTED: Cobl-like 1 isoform X16 [Mus musculus]	1.01	16	1	1	1	3.47515e+06	1.62027	1		2.02719	1.01	1	1	1190	127.996	7.60596
170014698	cullin-2 [Mus musculus]	5.1	1	2	2	2	2.94436e+06	1.61742	2	1.50357e+13	5.53546	5.1	2	2	745	86.8208	7.00537
55741460	protein DJ-1 [Mus musculus]	64.55	2	9	9	26	2.36028e+08	1.6154	15	29.0532	66.502	64.55	14	26	189	20.0084	6.771
6678359	transketolase [Mus musculus]	65.17	1	24	24	82	5.75617e+08	1.61153	38	19.3638	229.113	65.17	34	82	623	67.5876	7.50342
568931297	PREDICTED: trans-2-enoyl-CoA reductase, mitochondrial isoform X8 [Mus musculus]	27.61	4	3	3	9	9.96026e+06	1.60909	4	37.2386	18.3536	27.61	3	9	297	32.0409	8.39697
568912259	PREDICTED: ras suppressor protein 1 isoform X2 [Mus musculus]	28.46	3	4	4	6	2.41737e+07	1.60839	4	6.13172	12.7009	28.46	5	6	260	29.5246	8.22119
58037289	cytidine deaminase [Mus musculus]	13.7	1	1	1	2	4.10005e+06	1.60185	1		3.30718	13.7	1	2	146	16.121	5.57959
146231960	chondroitin sulfate proteoglycan 4 precursor [Mus musculus]	4.73	1	5	5	11	1.89844e+07	1.60041	4	85.4716	29.8885	4.73	6	11	2327	252.153	5.43994
21312062	transmembrane emp24 domain-containing protein 10 precursor [Mus musculus]	27.4	2	4	4	9	3.30316e+07	1.59761	4	71.9265	21.1813	27.4	7	9	219	24.8949	6.69775
576067830	AMP deaminase 2 isoform b [Mus musculus]	4.14	5	2	2	3	4950616	1.59746	2	6.11887	6.89408	4.14	2	3	798	91.9654	6.22705
13384700	thioredoxin domain-containing protein 12 precursor [Mus musculus]	37.06	1	3	3	7	3.44816e+07	1.59678	3	28.8404	18.1219	37.06	3	7	170	19.0365	5.26221
38016154	nuclear pore complex protein Nup50 [Mus musculus]	5.36	1	1	1	2	9.04188e+06	1.59654	1		5.59527	5.36	1	2	466	49.4546	6.23975
21311867	cytochrome c oxidase assembly factor 3 homolog, mitochondrial [Mus musculus]	9.26	1	1	1	1	2.48893e+07	1.59472	1		2.35835	9.26	1	1	108	11.9792	9.86182
170932530	transportin-2 [Mus musculus]	15.94	1	5	8	10	4.34995e+07	1.5925	5	41.9449	22.1338	15.94	9	10	897	101.37	5.0083
62460366	parathymosin [Mus musculus]	10.89	1	1	1	2	1.96109e+08	1.59244	2	9.25906	5.1903	10.89	2	2	101	11.4231	4.22119
40254595	dihydropyrimidinase-related protein 2 [Mus musculus]	44.41	4	13	15	36	1.23078e+08	1.58936	14	48.9238	106.652	44.41	20	36	572	62.2386	6.37939
568988855	PREDICTED: R3H and coiled-coil domain-containing protein 1 isoform X1 [Mus musculus]	3.98	1	1	1	1	4.9988e+06	1.58759	1		2.64322	3.98	1	1	502	55.5549	4.95752
6681175	sphingolipid delta(4)-desaturase DES1 [Mus musculus]	4.95	1	1	1	3	13835650	1.58705	1		8.107	4.95	1	3	323	38.2165	7.76709
568991766	PREDICTED: twinfilin-1 isoform X1 [Mus musculus]	12.65	3	3	3	10	1.31402e+08	1.58408	3	21.6898	24.2764	12.65	4	10	324	37.0528	6.40479
110224445	thioredoxin reductase 1, cytoplasmic isoform 2 [Mus musculus]	24.45	3	7	7	20	5.33081e+07	1.57979	11	17.4448	48.7542	24.45	11	20	499	54.5107	6.32861
27369998	calcium-binding mitochondrial carrier protein SCaMC-1 [Mus musculus]	17.89	1	6	6	14	6.72097e+07	1.5784	6	45.7767	35.3554	17.89	8	14	475	52.8682	7.43018
31560731	V-type proton ATPase catalytic subunit A [Mus musculus]	22.53	1	9	9	19	6.67567e+07	1.57493	6	109.617	53.515	22.53	11	19	617	68.2826	5.57959
18700004	3-ketoacyl-CoA thiolase A, peroxisomal precursor [Mus musculus]	24.76	6	6	6	8	2.55326e+07	1.57299	4	43.5796	24.2579	24.76	6	8	424	43.9257	8.44092
126012517	aminoacyl tRNA synthase complex-interacting multifunctional protein 1 [Mus musculus]	36.68	1	7	7	13	1.3263e+08	1.57262	8	97.3274	35.2175	36.68	9	13	319	35.1444	8.57275
257153445	zinc phosphodiesterase ELAC protein 2 [Mus musculus]	11.07	5	5	5	5	1.6785e+07	1.57249	4	33.6414	11.5389	11.07	5	5	831	92.6604	7.34229
226693369	lysosomal alpha-glucosidase precursor [Mus musculus]	8.71	1	5	5	9	4.36358e+07	1.57158	6	44.4288	25.8336	8.71	7	9	953	106.18	5.8335
21281687	deoxyuridine triphosphatase isoform 2 [Mus musculus]	19.14	2	2	2	3	2.62911e+07	1.56897	1		9.59716	19.14	2	3	162	17.3737	6.03662
6680596	importin subunit alpha-4 [Mus musculus]	13.24	1	2	4	12	3.11055e+07	1.56772	2	17.7605	28.2551	13.24	7	12	521	57.7368	4.94482
165377065	UMP-CMP kinase [Mus musculus]	8.81	1	1	1	1	1.78174e+07	1.56754	1		2.47317	8.81	1	1	227	25.6983	7.97217
7657067	ERO1-like protein alpha precursor [Mus musculus]	22.2	1	5	5	13	4.03746e+07	1.56662	4	22.2222	37.6954	22.2	5	13	464	54.0502	6.53662
227116300	importin subunit alpha-7 [Mus musculus]	11.19	3	4	4	5	6.66508e+06	1.56183	4	70.6686	11.369	11.19	5	5	536	59.9264	4.94482
569012154	PREDICTED: SH3 domain-containing kinase-binding protein 1 isoform X6 [Mus musculus]	21.62	11	7	7	9	2.22538e+07	1.56052	5	1.83308e+09	27.8515	21.62	8	9	606	66.4393	8.08936
21553309	NAD(P)H-hydrate epimerase precursor [Mus musculus]	20.21	2	3	3	6	3.13816e+07	1.56021	3	28.0319	18.7046	20.21	4	6	282	30.9528	7.69385
19263322	methylosome protein 50 [Mus musculus]	26.02	1	6	6	9	5.04402e+07	1.55844	6	55.3681	22.8552	26.02	8	9	342	36.9192	5.2749
569005837	PREDICTED: splicing factor 3b, subunit 2 isoform X1 [Mus musculus]	8.89	2	4	4	8	8.8579e+06	1.55302	4	20.5138	22.1963	8.89	5	8	877	98.0378	5.61768
569009379	PREDICTED: malignant T-cell-amplified sequence 1 isoform X3 [Mus musculus]	28.46	4	2	2	6	3.57513e+07	1.55178	4	19.8028	16.2225	28.46	4	6	130	14.6386	8.44092
568947209	PREDICTED: AP-2 complex subunit alpha-1 isoform X1 [Mus musculus]	7.1	4	1	4	5	2.15494e+07	1.55003	1		10.2926	7.1	4	5	901	99.0444	6.26514
268370088	histone-lysine N-methyltransferase setd3 [Mus musculus]	2.02	2	1	1	1	5.12325e+06	1.54959	1		2.66469	2.02	1	1	594	67.1341	5.60498
568967304	PREDICTED: early endosome antigen 1 isoform X4 [Mus musculus]	4.71	5	4	4	5	7.20072e+06	1.54899	4	27.3825	13.5534	4.71	4	5	1296	148.06	5.93506
9790219	destrin [Mus musculus]	46.67	1	5	5	12	1.65074e+08	1.54828	8	4.81748	34.015	46.67	8	12	165	18.5095	7.97217
13385466	prostaglandin reductase 1 [Mus musculus]	23.71	1	5	5	6	3.63508e+07	1.54175	4	27.4022	15.3501	23.71	5	6	329	35.5372	7.95752
10092608	glutathione S-transferase P 1 [Mus musculus]	59.05	6	8	8	30	3.5611e+08	1.54154	17	27.5661	84.7332	59.05	13	30	210	23.5941	7.86963
158508568	tyrosine-protein phosphatase non-receptor type 11 isoform b [Mus musculus]	4.55	2	2	2	2	4.53902e+06	1.53232	1		4.62442	4.55	2	2	593	67.9921	7.29834
238624186	glypican-4 precursor [Mus musculus]	5.92	1	2	2	3	1.96918e+06	1.53031	1		7.51025	5.92	2	3	557	62.5458	6.32861
10257421	centrin-2 [Mus musculus]	7.56	1	1	1	2	3.01077e+06	1.52993	1		4.22301	7.56	1	2	172	19.7839	4.99561
33563284	COP9 signalosome complex subunit 6 [Mus musculus]	24.38	1	4	4	9	1.70238e+07	1.52937	3	7.87762	17.1232	24.38	5	9	324	35.857	5.73193
31982373	rRNA 2'-O-methyltransferase fibrillarin [Mus musculus]	11.62	1	2	2	3	2.65349e+07	1.52844	2	13.1451	7.39341	11.62	3	3	327	34.2857	10.2427
568916474	PREDICTED: rho GTPase-activating protein 1 isoform X8 [Mus musculus]	13.18	3	3	3	5	1.91867e+07	1.5261	3	124.047	13.0367	13.18	4	5	402	45.682	7.03467
126090857	constitutive coactivator of PPAR-gamma-like protein 1 [Mus musculus]	7.1	3	4	4	6	2.10218e+07	1.52309	3	68.4541	13.6669	7.1	5	6	1112	121.569	8.92432
568946628	PREDICTED: eukaryotic translation initiation factor 3 subunit K isoform X1 [Mus musculus]	40.46	4	3	3	3	1.47874e+07	1.5224	2	5.78433	7.3755	40.46	3	3	131	15.1354	4.64014
568906521	PREDICTED: ubiquitin carboxyl-terminal hydrolase 37 isoform X5 [Mus musculus]	2.19	3	2	2	2	1.01796e+07	1.52146	1		4.68385	2.19	2	2	957	107.666	5.99854
6753086	DNA-(apurinic or apyrimidinic site) lyase [Mus musculus]	35.02	1	7	7	16	1.35899e+08	1.52069	10	25.2041	48.6949	35.02	11	16	317	35.4681	7.91357
568975369	PREDICTED: methyltransferase like 16 isoform X4 [Mus musculus]	11.34	3	1	1	1	8.47078e+06	1.52032	1		2.95754	11.34	1	1	335	37.6533	7.31299
27754054	dephospho-CoA kinase domain-containing protein [Mus musculus]	5.63	1	1	1	1	1.54106e+06	1.52016	1		2.4441	5.63	1	1	231	26.4593	9.5835
21426847	astrocytic phosphoprotein PEA-15 isoform 2 [Mus musculus]	16.92	1	2	2	3	2.14777e+07	1.51957	2	47.3898	7.41994	16.92	3	3	130	15.0448	5.021
153791468	costars family protein ABRACL [Mus musculus]	46.91	1	1	3	8	9.32848e+07	1.51612	1		26.1261	46.91	5	8	81	9.05282	5.79541
6755911	thioredoxin [Mus musculus]	46.67	1	5	5	13	8.64217e+08	1.5122	5	10.8793	39.9959	46.67	6	13	105	11.6676	4.91943
31982755	vimentin [Mus musculus]	34.12	6	13	13	27	7.34665e+07	1.50683	13	21.6333	73.0871	34.12	18	27	466	53.6551	5.12256
22122795	cytoplasmic dynein 1 light intermediate chain 1 [Mus musculus]	37.28	1	9	10	14	2.44813e+07	1.50405	6	20.4721	32.5499	37.28	11	14	523	56.5791	6.41748
253970508	retinoid-inducible serine carboxypeptidase precursor [Mus musculus]	15.04	1	5	5	10	5.50626e+07	1.50372	7	14.8183	25.469	15.04	6	10	452	50.9318	5.65576
157951741	catalase [Mus musculus]	29.6	2	9	9	15	3.6272e+07	1.5037	10	25.4648	43.1281	29.6	11	15	527	59.7577	7.88428
411147387	tyrosine--tRNA ligase, cytoplasmic [Mus musculus]	32.62	2	14	14	27	8.13862e+07	1.50339	15	26.7841	69.0604	32.62	19	27	564	62.9621	8.44092
482677662	tropomyosin beta chain isoform 2 [Mus musculus]	35.56	4	5	11	25	3.53864e+08	1.50121	5	2.49251	75.6927	35.56	18	25	284	32.7806	4.67822
86198335	bis(5'-nucleosyl)-tetraphosphatase [asymmetrical] [Mus musculus]	25.85	1	2	2	3	1.35671e+07	1.50053	3	94.4826	8.22647	25.85	2	3	147	16.9787	6.27783
41056093	putative GTP cyclohydrolase 1 type 2 Nif3l1 [Mus musculus]	3.72	1	1	1	1	5.14078e+06	1.49989	1		0	3.72	1	1	376	41.7194	6.75635
29789239	N-acetylglucosamine-6-sulfatase precursor [Mus musculus]	13.6	1	5	5	8	2.32732e+07	1.49979	5	25.5906	19.1283	13.6	7	8	544	61.1357	8.23584
226423873	drebrin-like protein isoform 3 [Mus musculus]	20.6	3	5	5	10	5.01509e+07	1.49977	4	23.4394	30.1512	20.6	7	10	432	48.3115	4.91943
576067844	protein kinase C and casein kinase II substrate protein 3 [Mus musculus]	4.25	1	1	1	2	3.2859e+06	1.49881	1		3.36565	4.25	2	2	424	48.5548	6.1001
568918562	PREDICTED: ER membrane protein complex subunit 7 isoform X1 [Mus musculus]	14.2	2	1	1	3	1.50045e+07	1.49799	2	161.243	8.5702	14.2	1	3	169	19.0706	9.89111
227499103	aminopeptidase B isoform 1 [Mus musculus]	4.15	2	2	2	2	1.12517e+07	1.49163	1		2.40509	4.15	2	2	650	72.3701	5.35107
162461907	stress-70 protein, mitochondrial [Mus musculus]	51.84	1	30	30	115	6.15158e+08	1.49107	57	8.19296	324.032	51.84	52	115	679	73.4156	6.07471
227908779	ribosome biogenesis regulatory protein homolog [Mus musculus]	3.01	1	1	1	1	7.45111e+06	1.49071	1		2.85278	3.01	1	1	365	41.5264	10.77
6755160	interferon-induced, double-stranded RNA-activated protein kinase [Mus musculus]	8.93	2	3	3	5	9.16399e+06	1.4907	2	12.8625	14.1142	8.93	4	5	515	58.2435	8.57275
568966925	PREDICTED: paralemmin-1 isoform X1 [Mus musculus]	6.05	3	1	1	2	3.73602e+06	1.48844	1		7.50531	6.05	2	2	314	33.5377	4.729
594150381	glycylpeptide N-tetradecanoyltransferase 2 isoform c [Mus musculus]	10.93	4	1	4	8	1.34537e+07	1.4866	1		23.6147	10.93	4	8	485	56.5017	9.56885
145207992	exosome complex exonuclease RRP44 [Mus musculus]	8.04	3	4	4	7	2.33998e+07	1.48656	5	2.07789	14.9919	8.04	6	7	958	108.769	7.53271
9790019	acid ceramidase precursor [Mus musculus]	3.05	1	1	1	1	5.29599e+06	1.48381	1		2.14389	3.05	1	1	394	44.6408	8.45557
31981562	pyruvate kinase, muscle isoform M2 [Mus musculus]	66.1	12	4	32	187	2.17075e+09	1.4829	9	8.05608	596.351	66.1	59	187	531	57.808	7.47412
569003345	PREDICTED: protein IMPACT isoform X1 [Mus musculus]	32.67	2	5	5	12	1.42092e+07	1.48124	5	8.81461	37.6041	32.67	6	12	300	34.2363	5.31299
568917869	PREDICTED: isovaleryl-CoA dehydrogenase, mitochondrial isoform X1 [Mus musculus]	6.17	2	2	2	4	7.01705e+06	1.47996	1		9.40394	6.17	3	4	389	42.2829	7.98682
124517663	annexin A1 [Mus musculus]	60.98	1	21	21	78	8.73875e+08	1.47826	37	5.41521	232.872	60.98	35	78	346	38.71	7.37158
569005894	PREDICTED: RNA-binding protein 14 isoform X1 [Mus musculus]	11.15	4	4	4	6	2.43543e+07	1.47451	5	38.2215	14.7493	11.15	5	6	601	61.3131	9.59814
21312546	protein FAM162A [Mus musculus]	12.26	1	2	2	2	2.40475e+07	1.4721	1		3.14646	12.26	2	2	155	17.7134	9.87646
148747461	acetyl-CoA acetyltransferase, cytosolic [Mus musculus]	46.1	1	8	8	28	1.85431e+08	1.46889	15	36.5766	64.5111	46.1	13	28	397	41.2712	7.50342
219275596	asparagine--tRNA ligase, cytoplasmic isoform 2 [Mus musculus]	30.82	2	12	12	31	1.87756e+08	1.46827	18	7.80258	83.0901	30.82	18	31	558	64.167	5.85889
58037183	probable RNA-binding protein EIF1AD [Mus musculus]	9.41	1	1	1	1	6.63128e+06	1.46595	1		2.74424	9.41	1	1	170	19.5084	4.86865
45504359	V-type proton ATPase subunit E 1 [Mus musculus]	11.06	1	2	2	3	3.25019e+07	1.46408	3	34.5699	9.56248	11.06	3	3	226	26.1408	8.42627
52353955	D-3-phosphoglycerate dehydrogenase [Mus musculus]	50.09	1	21	21	80	8.06761e+08	1.46139	37	7.29798	215.425	50.09	33	80	533	56.5491	6.53662
240120117	2-amino-3-ketobutyrate coenzyme A ligase, mitochondrial isoform a [Mus musculus]	16.11	2	4	4	8	8.10543e+06	1.46047	3	30.3339	22.5983	16.11	5	8	416	44.9019	7.32764
160707925	annexin A3 [Mus musculus]	72.76	1	20	21	66	3.77865e+08	1.45908	34	11.8799	190.019	72.76	33	66	323	36.3616	5.75732
45598396	cAMP-dependent protein kinase type II-beta regulatory subunit [Mus musculus]	33.17	3	10	10	18	7.69224e+07	1.45674	8	31.148	55.1496	33.17	12	18	416	46.138	4.98291
269954700	Sec24 related gene family, member C isoform 2 [Mus musculus]	2.55	5	2	2	3	6.19033e+06	1.45395	2	33.3179	6.20196	2.55	2	3	1020	111.542	6.7417
70909327	COP9 signalosome complex subunit 2 isoform b [Mus musculus]	22.12	3	5	5	8	2.32991e+07	1.44978	4	59.8313	14.1428	22.12	5	8	443	51.5641	5.52881
22267440	osteoclast-stimulating factor 1 [Mus musculus]	8.84	1	2	2	4	1.87254e+07	1.44947	3	0.203742	10.5171	8.84	3	4	215	23.7679	5.68115
356640163	serine hydroxymethyltransferase, mitochondrial isoform 2 [Mus musculus]	63.87	2	21	22	83	4.22394e+08	1.44756	32	23.159	212.268	63.87	34	83	501	55.3854	8.47021
41054806	guanine nucleotide-binding protein G(i) subunit alpha-2 [Mus musculus]	20.28	14	4	5	8	8.19405e+07	1.44706	5	28.5261	21.7926	20.28	6	8	355	40.463	5.45264
568956031	PREDICTED: core-binding factor subunit beta isoform X1 [Mus musculus]	12.03	4	1	1	2	1.24559e+07	1.4454	2	78.8661	7.1446	12.03	2	2	133	15.3635	5.10986
45597447	superoxide dismutase [Cu-Zn] [Mus musculus]	32.47	1	4	4	18	5.67996e+08	1.44041	10	12.0215	50.183	32.47	8	18	154	15.9328	6.50732
55741463	prefoldin subunit 5 [Mus musculus]	21.43	1	2	2	4	3.76834e+07	1.44036	2	24	9.96803	21.43	3	4	154	17.345	6.32861
27501448	eukaryotic translation initiation factor 6 [Mus musculus]	49.39	1	7	7	16	1.01102e+08	1.43861	10	16.2605	44.1013	49.39	9	16	245	26.4942	4.7417
19882207	farnesyl pyrophosphate synthase isoform 2 [Mus musculus]	40.51	2	10	10	35	3.83709e+08	1.43702	20	16.3101	99.5133	40.51	17	35	353	40.5557	5.65576
21313144	obg-like ATPase 1 isoform a [Mus musculus]	40.15	2	10	10	22	8.7773e+07	1.43655	10	21.0401	55.209	40.15	12	22	396	44.7013	7.81104
25141335	copine-3 [Mus musculus]	11.82	20	3	4	6	2.20975e+07	1.43604	2	0.928702	14.6193	11.82	5	6	533	59.5469	5.78271
162417977	isocitrate dehydrogenase [NADP] cytoplasmic [Mus musculus]	27.05	1	8	9	18	9.62523e+07	1.43597	10	26.7492	44.1961	27.05	12	18	414	46.6445	7.1665
569003987	PREDICTED: myc box-dependent-interacting protein 1 isoform X18 [Mus musculus]	9.02	20	2	2	4	1.9276e+07	1.43569	1		14.9329	9.02	2	4	410	45.7579	5.41455
568942496	PREDICTED: mannosyl-oligosaccharide glucosidase isoform X1 [Mus musculus]	5.36	2	2	2	4	9.61905e+06	1.43215	1		10.5998	5.36	3	4	560	62.3001	7.10791
70778817	WD repeat-containing protein 61 isoform a [Mus musculus]	33.77	4	5	5	6	7.39422e+06	1.42885	5	104.705	16.2712	33.77	6	6	305	33.7518	5.36377
13385882	protein RER1 [Mus musculus]	9.18	1	1	1	2	7651465	1.42855	1		4.5726	9.18	2	2	196	22.9729	9.51025
13994195	serine/threonine-protein phosphatase PP1-alpha catalytic subunit [Mus musculus]	50	1	5	11	22	7.43549e+07	1.4284	7	6.91745	59.7938	50	15	22	330	37.5158	6.32861
31560391	programmed cell death protein 10 [Mus musculus]	16.04	1	2	2	2	2.19878e+07	1.42733	1		5.10188	16.04	2	2	212	24.6999	8.19189
6678499	UDP-glucose 6-dehydrogenase [Mus musculus]	39.76	1	12	12	25	8.20996e+07	1.42666	14	41.286	65.0152	39.76	18	25	493	54.7973	7.56201
84042523	lysosomal protective protein isoform b preproprotein [Mus musculus]	4.22	2	1	1	1	70032706	1.42665	1		3.02547	4.22	1	1	474	53.8095	5.85889
12584984	pescadillo homolog [Mus musculus]	5.31	1	2	2	5	1.22809e+07	1.42549	1		15.2476	5.31	3	5	584	67.753	6.84424
37718993	serine/threonine-protein phosphatase 2A 56 kDa regulatory subunit beta isoform [Mus musculus]	3.82	1	1	1	1	7.08493e+06	1.42445	1		2.39437	3.82	1	1	497	57.3058	6.84424
22122641	niban-like protein 1 [Mus musculus]	16.69	1	6	6	9	3.84868e+07	1.42423	6	20.9238	27.2834	16.69	7	9	749	84.765	5.93506
113680984	zinc finger protein 68 isoform b [Mus musculus]	6.51	2	1	1	1	7.22221e+06	1.4212	1		0	6.51	1	1	568	66.5142	8.54346
568979729	PREDICTED: gephyrin isoform X10 [Mus musculus]	1.97	12	1	1	1	4.36848e+06	1.41743	1		3.76795	1.97	1	1	712	77.4871	6.55127
569006445	PREDICTED: lymphocyte-specific helicase isoform X2 [Mus musculus]	3.35	2	1	1	1	3.82626e+06	1.41625	1		2.535	3.35	1	1	477	55.0687	6.93213
285402638	ribonuclease inhibitor isoform a [Mus musculus]	64.69	2	17	17	45	1.40909e+08	1.41578	21	23.1712	127.004	64.69	25	45	456	49.7841	4.77979
227908823	bifunctional purine biosynthesis protein PURH [Mus musculus]	55.91	1	22	22	57	2.33098e+08	1.41264	37	29.8172	157.795	55.91	32	57	592	64.1771	6.75635
300795920	lanC-like protein 1 [Mus musculus]	3.01	2	1	1	1	1.50816e+07	1.41255	1		2.26375	3.01	1	1	399	45.3116	7.76709
115292433	heparan-alpha-glucosaminide N-acetyltransferase [Mus musculus]	1.68	1	1	1	1	9.9209e+06	1.41214	1		2.5324	1.68	1	1	656	72.4578	8.26514
269954711	tubulin--tyrosine ligase-like protein 12 [Mus musculus]	22.22	1	8	8	11	5.21589e+07	1.41072	7	56.291	32.4822	22.22	10	11	639	73.9958	5.63037
34328278	vesicular integral-membrane protein VIP36 precursor [Mus musculus]	13.69	1	3	3	4	3.19079e+07	1.40956	3	11.8025	11.5997	13.69	3	4	358	40.4042	6.94678
568896715	PREDICTED: ubiquitin-conjugating enzyme E2 L3-like [Mus musculus]	42.21	8	4	4	7	6.8705e+07	1.40927	3	8.34677	16.7588	42.21	5	7	154	17.9194	8.89502
31982511	alcohol dehydrogenase class-3 isoform 1 [Mus musculus]	36.36	2	8	8	18	1.83517e+08	1.4054	8	15.9398	50.8971	36.36	11	18	374	39.5221	7.25439
6680027	glutamate dehydrogenase 1, mitochondrial precursor [Mus musculus]	42.83	1	16	16	41	2.79099e+08	1.40523	19	10.8253	106.152	42.83	23	41	558	61.2982	8.00146
34368584	zinc finger CCCH domain-containing protein 15 [Mus musculus]	8.22	1	2	2	3	1.62904e+07	1.4025	1		10.2083	8.22	2	3	426	48.2974	5.30029
568976325	PREDICTED: TBC1 domain family member 9B isoform X2 [Mus musculus]	1.39	4	1	1	1	4.57453e+06	1.40209	1		3.4732	1.39	1	1	1227	137.698	5.41455
7304931	ribosome biogenesis protein BOP1 [Mus musculus]	3.14	1	1	1	1	13297353	1.3999	1		2.52007	3.14	1	1	732	82.4936	6.27783
9055370	eukaryotic translation initiation factor 3 subunit I [Mus musculus]	59.38	1	12	12	29	1.38691e+08	1.39687	10	41.5348	83.4476	59.38	15	29	325	36.4376	5.64307
568936289	PREDICTED: ADP-ribose pyrophosphatase, mitochondrial isoform X2 [Mus musculus]	4.15	3	1	1	2	1.75988e+07	1.39675	2	9.61442	4.09748	4.15	2	2	289	31.9028	6.29053
30519913	COMM domain-containing protein 8 [Mus musculus]	13.11	1	1	1	3	1.39591e+07	1.3966	1		8.8408	13.11	1	3	183	20.8387	5.59229
13385128	ORM1-like protein 3 [Mus musculus]	9.8	3	1	1	1	5.70893e+06	1.39632	1		3.53205	9.8	1	1	153	17.4653	9.64209
568990641	PREDICTED: processing of precursor 1 isoform X1 [Mus musculus]	10.04	3	2	2	2	1.25596e+07	1.39569	1		4.24321	10.04	2	2	508	56.1786	8.14795
33468857	histidine triad nucleotide-binding protein 1 [Mus musculus]	51.59	1	4	4	21	5.39949e+08	1.39372	13	18.4552	62.3914	51.59	8	21	126	13.7681	6.87354
568929571	PREDICTED: dedicator of cytokinesis protein 7 isoform X9 [Mus musculus]	0.98	10	1	1	1	4.58348e+06	1.39363	1		2.81618	0.98	1	1	1841	207.253	6.48096
6753494	coronin-1B [Mus musculus]	12.4	1	4	4	6	3.2599e+07	1.39332	3	86.4317	19.0252	12.4	4	6	484	53.878	5.78271
63055065	SH3 and PX domain-containing protein 2B [Mus musculus]	4.19	2	1	1	2	9.90107e+06	1.39267	1		3.04032	4.19	1	2	908	101.454	8.66064
29789199	importin-5 [Mus musculus]	44.94	5	31	31	56	1.00926e+08	1.39039	25	29.6891	144.382	44.94	37	56	1097	123.511	4.93213
568987470	PREDICTED: translationally-controlled tumor protein isoform X1 [Mus musculus]	66.92	2	5	5	28	4.71793e+08	1.39012	12	8.3457	91.5804	66.92	7	28	133	14.9495	5.19873
21313520	acetoacetyl-CoA synthetase [Mus musculus]	10.57	1	4	4	7	4.53814e+07	1.38878	4	14.5981	17.9978	10.57	5	7	672	75.1521	6.7124
58218988	long-chain-fatty-acid--CoA ligase 5 [Mus musculus]	3.81	1	2	2	3	6.60605e+06	1.38863	1		7.16247	3.81	2	3	683	76.1575	7.09326
13654268	GDP-L-fucose synthase [Mus musculus]	15.26	5	3	3	5	1.84016e+07	1.38801	1		16.5873	15.26	3	5	321	35.855	6.7417
21312268	type 2 phosphatidylinositol 4,5-bisphosphate 4-phosphatase [Mus musculus]	18.29	6	3	3	7	1.27148e+07	1.38752	3	11.8684	16.3556	18.29	4	7	257	28.0192	8.67529
568974218	PREDICTED: Na(+)/H(+) exchange regulatory cofactor NHE-RF1 isoform X1 [Mus musculus]	23.75	2	3	3	8	2.04502e+07	1.38654	5	19.7628	14.5146	23.75	5	8	240	26.3906	7.85498
6679543	pleiotrophin precursor [Mus musculus]	9.52	2	1	1	1	4.21063e+06	1.38619	1		2.66247	9.52	1	1	168	18.8566	9.59814
20162548	desumoylating isopeptidase 1 [Mus musculus]	14.88	2	1	1	1	4.7545e+06	1.38465	1		2.47668	14.88	1	1	168	18.3732	4.94482
54292132	phosphoserine aminotransferase isoform 1 [Mus musculus]	52.7	4	15	15	44	4.51631e+08	1.38439	26	8.01587	126.182	52.7	25	44	370	40.4467	8.03076
6680019	glutamate--cysteine ligase regulatory subunit [Mus musculus]	10.22	1	2	2	3	2.28047e+07	1.3822	2	47.6951	7.49555	10.22	2	3	274	30.5155	5.51611
93587673	probable ATP-dependent RNA helicase DDX17 isoform 4 [Mus musculus]	30.77	7	12	17	38	2.12e+08	1.38215	11	9.57787	104.199	30.77	24	38	650	72.354	8.5874
11968166	cathepsin Z preproprotein [Mus musculus]	36.6	1	6	6	15	6.40242e+07	1.38077	8	9.27079	39.8308	36.6	8	15	306	33.9742	6.59521
568942492	PREDICTED: NFU1 iron-sulfur cluster scaffold homolog, mitochondrial isoform X4 [Mus musculus]	16.32	4	2	2	3	2.65389e+07	1.38024	3	2.27975	8.50771	16.32	3	3	190	21.1644	4.36084
22122825	actin-related protein 2 [Mus musculus]	16.5	2	5	5	12	8.69083e+07	1.37903	3	42.7386	29.1907	16.5	6	12	394	44.7322	6.7417
61657921	kinesin-1 heavy chain [Mus musculus]	16.1	3	10	10	18	3.01131e+07	1.37848	6	43.6006	49.5014	16.1	13	18	963	109.484	6.44287
45476581	non-specific lipid-transfer protein [Mus musculus]	8.04	1	3	3	3	6.82484e+06	1.37822	2	4.54558	8.62948	8.04	3	3	547	59.0878	7.44482
18266680	succinyl-CoA:3-ketoacid coenzyme A transferase 1, mitochondrial precursor [Mus musculus]	40.19	1	12	12	26	1.51196e+08	1.37798	14	24.6366	69.81	40.19	13	26	520	55.953	8.52881
116734870	leukotriene A-4 hydrolase [Mus musculus]	25.53	2	11	11	19	3.80581e+07	1.37678	13	33.4595	56.0812	25.53	14	19	611	69.0071	6.41748
569012136	PREDICTED: acyl-coenzyme A thioesterase 9, mitochondrial isoform X1 [Mus musculus]	25.53	3	6	6	8	3.18914e+07	1.37556	5	27.7878	16.2599	25.53	7	8	380	43.7643	7.1665
568948478	PREDICTED: aldehyde dehydrogenase family 16 member A1 isoform X1 [Mus musculus]	2.56	2	1	1	2	1.49603e+07	1.37494	2	53.1411	6.19241	2.56	2	2	741	77.9413	6.18896
40254624	platelet-activating factor acetylhydrolase IB subunit beta [Mus musculus]	12.66	4	2	2	9	2.47374e+07	1.37426	3	6.71878	23.797	12.66	3	9	229	25.5652	5.92236
224922806	glycerol-3-phosphate dehydrogenase, mitochondrial precursor [Mus musculus]	5.23	1	2	2	4	8.61268e+06	1.3718	3	3.47235	5.24873	5.23	2	4	727	80.9025	6.60986
15617203	chloride intracellular channel protein 1 [Mus musculus]	56.02	1	10	10	31	2.84127e+08	1.37145	14	9.20994	85.4608	56.02	15	31	241	26.9957	5.17334
6679034	NEDD8 precursor [Mus musculus]	34.57	1	2	2	5	5.22492e+07	1.37024	5	43.7468	9.60509	34.57	4	5	81	8.96687	7.25439
6679082	glycylpeptide N-tetradecanoyltransferase 1 [Mus musculus]	22.98	1	4	7	14	2.3655e+07	1.36958	4	25.2321	43.0668	22.98	8	14	496	56.8519	8.00146
568984435	PREDICTED: polyadenylate-binding protein-interacting protein 1 isoform X3 [Mus musculus]	4.56	5	1	1	1	6.52089e+06	1.36873	1		2.84967	4.56	1	1	263	30.3259	4.76709
27754056	tubulin beta-6 chain [Mus musculus]	66.22	2	8	20	105	1.52977e+09	1.36635	14	18.642	256.584	66.22	32	105	447	50.0581	4.89404
262118273	arginine--tRNA ligase, cytoplasmic [Mus musculus]	47.73	1	24	24	70	2.24788e+08	1.36324	37	17.9711	178.268	47.73	39	70	660	75.6251	7.54736
19527358	pre-mRNA-processing factor 19 isoform 2 [Mus musculus]	22.82	3	5	5	13	5.10165e+07	1.36105	3	1.13349	29.5001	22.82	6	13	504	55.2044	6.60986
9910548	SH3 domain-binding glutamic acid-rich-like protein [Mus musculus]	69.3	1	5	5	14	9.98302e+07	1.36065	7	13.0043	40.1131	69.3	8	14	114	12.8032	4.91943
6678469	tubulin alpha-1C chain [Mus musculus]	78.62	2	2	25	189	2.48303e+09	1.35923	2	7.34791	551.07	78.62	42	189	449	49.8775	5.09717
6671549	peroxiredoxin-6 [Mus musculus]	54.91	4	1	9	32	2.75623e+08	1.3588	1		78.9528	54.91	16	32	224	24.811	6.3667
568907654	PREDICTED: tubulin alpha-4A chain isoform X1 [Mus musculus]	55.66	2	3	17	142	2.31692e+09	1.35662	4	33.2548	413.475	55.66	30	142	433	48.2976	5.0083
145207996	insulin-like growth factor 2 mRNA-binding protein 2 [Mus musculus]	8.95	1	3	3	5	4.38389e+06	1.35638	3	72.397	9.22361	8.95	4	5	592	65.5433	8.03076
568906989	PREDICTED: KDEL motif-containing protein 1 isoform X1 [Mus musculus]	5.67	2	1	1	4	8.30063e+06	1.35574	2	11.0215	15.3866	5.67	2	4	282	32.1153	7.76709
568966729	PREDICTED: hexokinase-1 isoform X6 [Mus musculus]	16.37	10	10	11	12	2.66421e+07	1.35378	8	18.4991	32.0233	16.37	11	12	904	100.524	6.88818
568971270	PREDICTED: ankyrin repeat and FYVE domain-containing protein 1 isoform X1 [Mus musculus]	1.78	2	1	1	2	7.57701e+06	1.3518	1		6.31998	1.78	1	2	1011	110.247	6.04932
139948802	ubiquitin carboxyl-terminal hydrolase isozyme L3 [Mus musculus]	21.3	5	3	3	9	4.19896e+07	1.35158	4	7.70895	26.8783	21.3	5	9	230	26.135	5.04639
9506971	profilin-2 [Mus musculus]	10	1	1	1	3	5.40681e+07	1.35132	1		9.67933	10	2	3	140	15.0223	6.99072
569004234	PREDICTED: transcription elongation regulator 1 isoform X6 [Mus musculus]	2.13	7	2	2	5	1.10577e+07	1.35105	2	3.12081	11.8035	2.13	3	5	1079	121.501	8.54346
568971092	PREDICTED: acetyl-CoA carboxylase 1 isoform X8 [Mus musculus]	7.4	10	8	8	11	3.31982e+07	1.35006	4	36.1552	19.7745	7.4	8	11	2176	246.255	6.39209
31982030	rho GDP-dissociation inhibitor 1 [Mus musculus]	42.65	1	7	7	30	8.04288e+08	1.34956	15	4.52147	90.6325	42.65	14	30	204	23.3928	5.19873
188528624	protein arginine N-methyltransferase 5 [Mus musculus]	4.87	1	2	2	4	1.71358e+07	1.34955	2	57.8245	9.31365	4.87	3	4	637	72.6916	6.34131
255759902	amine oxidase [flavin-containing] A [Mus musculus]	25.48	2	9	9	15	6.43796e+07	1.3494	6	44.49	39.4421	25.48	12	15	526	59.5637	7.81104
13259376	multiple myeloma tumor-associated protein 2 homolog [Mus musculus]	5.38	1	1	1	5	3.99081e+06	1.34836	2	7.46729	12.9326	5.38	2	5	260	29.281	9.86182
311771690	adenylate kinase isoenzyme 1 isoform 2 [Mus musculus]	31.96	2	4	4	6	1.39694e+07	1.34811	3	39.6402	13.0716	31.96	5	6	194	21.5261	5.80811
568978770	PREDICTED: cofilin-2 isoform X1 [Mus musculus]	41.61	2	3	4	11	7.11483e+08	1.34795	3	6.51475	36.339	41.61	6	11	149	16.879	8.6167
93102413	galactokinase [Mus musculus]	33.16	1	9	9	14	8.73091e+07	1.34744	10	27.5089	36.4557	33.16	12	14	392	42.2685	5.26221
22165384	tubulin beta-4B chain [Mus musculus]	78.2	2	3	26	214	2.08664e+09	1.34682	6	8.39732	584.415	78.2	47	214	445	49.799	4.89404
115334671	4-trimethylaminobutyraldehyde dehydrogenase precursor [Mus musculus]	24.13	2	6	6	11	3.58905e+07	1.34606	7	82.4904	32.9281	24.13	6	11	518	55.8514	7.45947
10946578	thymosin beta-4 [Mus musculus]	43.18	1	2	2	6	1.08792e+08	1.34422	5	65.9146	18.6651	43.18	4	6	44	5.04952	5.05908
258547156	programmed cell death 6-interacting protein isoform 3 [Mus musculus]	22.44	3	13	13	23	5.98497e+07	1.34382	11	26.8893	65.0356	22.44	16	23	869	95.9642	6.52197
260763917	ADP-ribosylation factor GTPase-activating protein 2 isoform 2 [Mus musculus]	6.54	2	2	2	2	1.02504e+07	1.34324	2	29.0504	6.13101	6.54	2	2	520	56.5631	8.17725
254675251	plectin isoform 1d [Mus musculus]	14.61	12	40	40	83	5.58435e+07	1.34259	43	25.3159	227.318	14.61	53	83	4511	513.419	5.77002
6753136	copper transport protein ATOX1 [Mus musculus]	47.06	1	2	2	7	2.46043e+08	1.3419	4	8.32271	18.4271	47.06	3	7	68	7.33366	6.50732
157951598	calpain-2 catalytic subunit [Mus musculus]	20.14	2	9	9	17	5.01064e+07	1.3414	12	46.4972	43.6861	20.14	14	17	700	79.8218	4.95752
568968040	PREDICTED: small glutamine-rich tetratricopeptide repeat-containing protein alpha isoform X2 [Mus musculus]	12.1	2	3	3	7	6.07e+07	1.338	3	23.5266	21.6785	12.1	4	7	314	34.1728	5.05908
666875876	adenylyl cyclase-associated protein 1 [Mus musculus]	44.73	1	12	12	33	2.18523e+08	1.33778	20	6.94548	82.2944	44.73	17	33	474	51.5324	7.51807
226958458	phosphoribosylformylglycinamidine synthase [Mus musculus]	20.04	1	13	13	22	4.84522e+07	1.3345	11	36.858	46.0053	20.04	15	22	1337	144.538	5.66846
568906219	PREDICTED: beta-centractin isoform X2 [Mus musculus]	18.37	3	2	3	5	9.76852e+06	1.3344	1		9.44582	18.37	3	5	332	37.4653	6.31592
33859686	phosphoglucomutase-1 [Mus musculus]	10	4	4	4	6	1.38108e+07	1.3339	2	19.0889	13.7293	10	4	6	620	68.7043	6.13818
71725358	proteasome activator complex subunit 2 isoform 2 [Mus musculus]	27.71	2	4	4	5	1.89423e+07	1.33367	4	34.5277	11.812	27.71	5	5	231	26.1427	5.19873
226874952	hepatocyte growth factor-regulated tyrosine kinase substrate isoform 2 [Mus musculus]	1.42	7	1	1	2	19111494	1.33095	1		4.86836	1.42	1	2	775	85.9605	6.16357
149363634	peptidyl-tRNA hydrolase 2, mitochondrial isoform b [Mus musculus]	27.07	2	3	3	7	2.92634e+07	1.33012	4	42.0138	14.9361	27.07	3	7	181	19.514	7.41553
256818806	tryptophan--tRNA ligase, cytoplasmic isoform 2 [Mus musculus]	13.26	2	4	4	7	3.24329e+07	1.32959	3	167.031	18.3101	13.26	5	7	475	53.6068	7.07861
255958202	TBC1 domain family member 15 [Mus musculus]	9.84	2	5	5	13	1.39789e+07	1.32903	5	128.067	35.7803	9.84	7	13	671	76.478	5.30029
120537241	leucine--tRNA ligase, cytoplasmic [Mus musculus]	31.15	1	25	25	53	1.13512e+08	1.32885	30	16.7362	140.407	31.15	34	53	1178	134.106	7.04932
568991113	PREDICTED: adenylosuccinate lyase isoform X3 [Mus musculus]	33.13	4	7	7	9	2.0031e+07	1.32734	7	22.3309	20.659	33.13	8	9	332	37.7784	8.01611
31560737	adenylosuccinate synthetase isozyme 2 [Mus musculus]	18.42	2	6	6	16	5.37122e+07	1.3259	8	22.2	40.794	18.42	9	16	456	49.9896	6.37939
145046259	p21-activated protein kinase-interacting protein 1 [Mus musculus]	6.54	1	1	1	1	5.27991e+06	1.32564	1		2.23654	6.54	1	1	382	42.0894	8.47021
28202007	methionine aminopeptidase 1 [Mus musculus]	39.12	1	9	9	11	3.89939e+07	1.32527	6	55.5704	26.9945	39.12	10	11	386	43.1932	7.1665
31982520	long-chain specific acyl-CoA dehydrogenase, mitochondrial precursor [Mus musculus]	13.72	1	4	4	5	4.08284e+07	1.3248	4	13.7042	11.4652	13.72	5	5	430	47.8665	8.14795
157909782	cellular nucleic acid-binding protein isoform 2 [Mus musculus]	33.33	2	1	4	11	1.84335e+08	1.32407	1		28.0745	33.33	6	11	171	18.8583	7.57666
6753060	annexin A5 [Mus musculus]	65.2	1	19	19	76	9.38542e+08	1.32364	37	6.3606	208.541	65.2	32	76	319	35.7302	4.95752
26024309	phosphoribosyl pyrophosphate amidotransferase [Mus musculus]	3.29	1	1	1	3	1.6018e+07	1.32322	1		11.2152	3.29	2	3	517	57.3664	6.96143
40254507	phosphoglycolate phosphatase [Mus musculus]	19	1	4	4	9	3.41973e+07	1.32262	5	11.4276	26.0186	19	5	9	321	34.5187	5.35107
6671672	F-actin-capping protein subunit alpha-2 [Mus musculus]	30.07	1	4	5	11	9.64119e+07	1.32257	5	26.004	26.3139	30.07	8	11	286	32.9466	5.84619
6755114	peroxiredoxin-5, mitochondrial precursor [Mus musculus]	20.95	1	4	4	12	1.30662e+08	1.32132	8	17.922	26.886	20.95	8	12	210	21.8835	8.85107
31542070	low molecular weight phosphotyrosine protein phosphatase isoform 2 [Mus musculus]	24.68	2	3	3	10	4.53216e+07	1.32064	7	86.0759	31.2616	24.68	6	10	158	18.1799	6.7417
31981304	V-type proton ATPase subunit d 1 [Mus musculus]	3.13	1	1	1	1	2.83181e+07	1.31944	1		2.13374	3.13	1	1	351	40.2752	4.99561
27229101	redox-regulatory protein FAM213A [Mus musculus]	5.96	4	1	1	3	31753633	1.31852	1		9.93628	5.96	1	3	218	24.3789	9.17334
70906472	tRNA pseudouridine synthase A, mitochondrial isoform 3 [Mus musculus]	9.16	6	2	2	3	1.52346e+07	1.31795	2	71.9789	7.30592	9.16	3	3	393	44.0653	8.20654
225007593	heme oxygenase 2 [Mus musculus]	13.97	3	2	2	4	1.17373e+07	1.31339	1		8.62835	13.97	2	4	315	35.7159	5.87158
41281866	high mobility group nucleosome-binding domain-containing protein 3 isoform Hmgn3b [Mus musculus]	19.48	3	1	1	1	1.23918e+06	1.31087	1		0	19.48	1	1	77	8.44953	10.0962
6678674	L-lactate dehydrogenase B chain [Mus musculus]	23.65	2	7	8	25	6.86491e+08	1.30927	12	34.2452	67.2195	23.65	13	25	334	36.549	6.04932
23943838	solute carrier family 25, member 1 [Mus musculus]	10.29	1	3	3	4	2.61844e+07	1.30692	3	42.7137	4.79038	10.29	4	4	311	33.9099	9.89111
569006038	PREDICTED: zinc finger like protein 1 isoform X4 [Mus musculus]	5.56	2	1	1	1	1.73325e+07	1.30676	1		0	5.56	1	1	252	27.9767	7.34229
6754004	guanine nucleotide-binding protein subunit alpha-11 [Mus musculus]	4.18	1	1	1	1	19909290	1.30665	1		2.08378	4.18	1	1	359	41.9975	5.97314
20806111	ubiquitin-conjugating enzyme E2 G2 [Mus musculus]	13.33	1	1	1	1	3.7289e+06	1.30634	1		2.41474	13.33	1	1	165	18.5541	4.70361
25141332	copine-1 [Mus musculus]	10.26	1	2	3	3	1.73717e+07	1.30524	2	29.2795	7.0465	10.26	3	3	536	58.8494	5.65576
6679685	enhancer of rudimentary homolog [Mus musculus]	22.12	2	2	2	4	4.61585e+07	1.30349	1		9.8593	22.12	2	4	104	12.251	5.92236
117606270	nucleoside diphosphate kinase B [Mus musculus]	68.42	2	5	9	63	1.66874e+09	1.30183	12	7.13797	172.571	68.42	16	63	152	17.3519	7.50342
11096332	UPF0160 protein MYG1, mitochondrial precursor [Mus musculus]	20.53	2	5	5	7	3.12027e+07	1.30158	4	34.8908	18.9101	20.53	6	7	380	42.6956	7.02002
160333789	sepiapterin reductase [Mus musculus]	45.8	1	8	8	14	1.15541e+08	1.29936	5	79.5203	39.2441	45.8	9	14	262	27.9104	6.21436
599044572	mitochondrial import receptor subunit TOM34 isoform a [Mus musculus]	25.57	2	5	5	9	2.31897e+07	1.29807	4	28.2766	26.9146	25.57	7	9	309	34.2568	9.14404
14192922	actin, alpha cardiac muscle 1 [Mus musculus]	59.68	5	8	15	141	1.18846e+10	1.29784	11	34.4202	360.018	59.68	23	141	377	41.9919	5.38916
22122591	UBX domain-containing protein 1 [Mus musculus]	29.63	1	3	3	7	5.60733e+06	1.29705	2	61.5112	15.186	29.63	4	7	297	33.552	5.26221
568912786	PREDICTED: serine/threonine-protein phosphatase 2A activator isoform X1 [Mus musculus]	3.98	2	1	1	3	3.45817e+07	1.29617	2	14.9931	7.76419	3.98	2	3	251	28.2403	5.16064
58037109	NADH dehydrogenase [ubiquinone] 1 beta subcomplex subunit 10 [Mus musculus]	33.52	1	4	4	4	7.71626e+06	1.29602	2	7.52645	11.689	33.52	4	4	176	21.0104	8.03076
244790003	3-mercaptopyruvate sulfurtransferase [Mus musculus]	3.37	1	1	1	1	1.12521e+07	1.29582	1		1.65774	3.37	1	1	297	33.0765	6.46826
315507139	prefoldin 4 isoform 3 [Mus musculus]	20.77	3	2	2	2	3.39001e+07	1.29451	2	18.0724	5.68191	20.77	2	2	130	14.7223	4.50049
6754084	glutathione S-transferase Mu 1 [Mus musculus]	42.66	11	7	8	17	1.04413e+08	1.29156	8	23.8494	44.3217	42.66	11	17	218	25.9531	7.94287
93102417	glycine--tRNA ligase [Mus musculus]	30.18	1	15	15	25	1.75107e+08	1.29149	12	28.9211	62.6268	30.18	21	25	729	81.8257	6.65381
21617851	BRCA1-A complex subunit BRE isoform V [Mus musculus]	3.66	1	1	1	2	1.26473e+07	1.29014	1		4.47378	3.66	2	2	383	43.5168	5.93506
6679803	peptidyl-prolyl cis-trans isomerase FKBP1A [Mus musculus]	29.63	1	3	3	6	1.03773e+08	1.28932	4	38.6028	22.7616	29.63	5	6	108	11.9151	8.1626
13385798	dynactin subunit 4 [Mus musculus]	11.09	2	3	3	5	9.63195e+06	1.28797	2	9.40346	12.2031	11.09	3	5	460	52.2086	7.69385
21539599	cytochrome b-c1 complex subunit 6, mitochondrial [Mus musculus]	20.22	1	1	1	6	190334607	1.28728	3	5.80409	12.4698	20.22	2	6	89	10.428	4.86865
11596855	transferrin receptor protein 1 [Mus musculus]	8.65	1	5	5	13	5.41487e+07	1.28724	7	28.9518	30.5596	8.65	9	13	763	85.6773	6.56592
165377271	dnaJ homolog subfamily B member 4 [Mus musculus]	7.72	1	1	1	3	1.84789e+07	1.28718	1		8.46665	7.72	1	3	337	37.7582	8.5874
115648101	centromere-associated protein E [Mus musculus]	0.73	1	1	1	1	985782	1.28708	1		3.14304	0.73	1	1	2471	286.037	5.32568
6679439	peptidyl-prolyl cis-trans isomerase A [Mus musculus]	67.07	2	10	10	94	3.73376e+09	1.28703	25	4.73586	237.906	67.07	17	94	164	17.9599	7.89893
6679961	myotrophin [Mus musculus]	43.22	1	3	3	15	7.88214e+07	1.28609	8	30.1589	54.1878	43.22	5	15	118	12.8526	5.51611
568955482	PREDICTED: microtubule-associated protein 1S isoform X1 [Mus musculus]	4.47	3	3	3	3	5.63401e+06	1.28586	1		6.24388	4.47	3	3	939	99.0724	7.1958
13385392	alpha-soluble NSF attachment protein [Mus musculus]	17.63	5	4	4	6	1.90432e+07	1.28493	4	181.527	16.0875	17.63	6	6	295	33.1682	5.45264
20149756	eukaryotic initiation factor 4A-III [Mus musculus]	7.06	4	1	2	6	4.10717e+08	1.28408	1		19.9449	7.06	3	6	411	46.8102	6.72705
169234938	ATP-binding cassette sub-family B member 7, mitochondrial [Mus musculus]	4.52	1	2	2	2	1.36398e+06	1.28359	1		5.28255	4.52	2	2	752	82.529	9.31982
33598964	myosin-10 [Mus musculus]	30.97	23	33	44	115	4.98118e+08	1.28211	43	32.1622	333.112	30.97	63	115	1976	228.855	5.5415
568992030	PREDICTED: protein FAM49B isoform X8 [Mus musculus]	29.21	4	3	3	5	1.05524e+07	1.28004	2	14.6079	14.684	29.21	3	5	178	20.2081	7.79639
568981976	PREDICTED: leucine-rich repeat-containing protein 16A isoform X9 [Mus musculus]	1.43	8	1	1	1	1.90808e+06	1.27825	1		2.38705	1.43	1	1	1332	147.063	7.86963
283046784	SRA stem-loop-interacting RNA-binding protein, mitochondrial [Mus musculus]	25	1	1	1	1	5.99868e+07	1.27698	1		2.81864	25	1	1	112	12.5975	9.81787
96975138	hypoxanthine-guanine phosphoribosyltransferase [Mus musculus]	33.94	1	5	5	11	7.17754e+07	1.27567	6	24.5672	21.7203	33.94	9	11	218	24.5546	6.68311
575771835	zyxin isoform b [Mus musculus]	3	2	1	1	3	2.80572e+07	1.27515	1		7.91986	3	2	3	533	56.99	6.63916
227116327	talin-1 [Mus musculus]	40.77	11	58	58	142	1.03268e+08	1.27395	73	25.9918	374.648	40.77	77	142	2541	269.653	6.17627
569016358	PREDICTED: phenylalanine--tRNA ligase beta subunit isoform X1 [Mus musculus]	27.07	2	11	11	23	5.12182e+07	1.27246	12	30.7193	48.5438	27.07	14	23	569	63.4091	7.48877
568957396	PREDICTED: cancer-related nucleoside-triphosphatase homolog isoform X2 [Mus musculus]	7.78	2	1	1	1	1.161e+07	1.27122	1		0	7.78	1	1	167	18.2253	9.37842
6680193	histone deacetylase 1 [Mus musculus]	11.2	2	2	3	4	3.27102e+07	1.26985	1		13.7173	11.2	3	4	482	55.0397	5.47803
213418055	deoxynucleoside triphosphate triphosphohydrolase SAMHD1 isoform 1 [Mus musculus]	16.41	3	6	6	9	2.10013e+07	1.26855	5	24.9308	26.4722	16.41	7	9	658	75.8448	7.92822
6754254	heat shock protein HSP 90-alpha [Mus musculus]	55.39	2	24	38	235	3.46563e+09	1.26764	47	25.5975	647.898	55.39	70	235	733	84.7348	5.0083
219283246	AK010878-Moap1 protein [Mus musculus]	28	2	1	1	2	3.99673e+06	1.26574	1		6.29061	28	1	2	75	7.88964	4.09424
568951040	PREDICTED: nucleobindin-2 isoform X5 [Mus musculus]	12.66	3	2	2	5	7.88457e+06	1.26497	2	29.5279	14.7367	12.66	3	5	308	36.9775	5.36377
568906185	PREDICTED: X-ray repair cross-complementing protein 5 isoform X2 [Mus musculus]	5.08	4	2	2	4	5.87864e+06	1.26468	2	35.9694	7.77041	5.08	2	4	729	82.9189	5.16064
6755204	proteasome subunit beta type-5 [Mus musculus]	32.58	1	6	6	18	1.07272e+08	1.2628	9	17.625	49.8475	32.58	10	18	264	28.5142	7.02002
19482160	coactosin-like protein [Mus musculus]	30.28	1	2	2	3	7.27296e+07	1.26243	2	21.5952	8.53005	30.28	3	3	142	15.934	5.40186
33620739	myosin light polypeptide 6 [Mus musculus]	76.16	10	1	10	46	6.94797e+08	1.26228	2	19.153	129.448	76.16	19	46	151	16.9501	4.55127
27229277	threonine--tRNA ligase, cytoplasmic [Mus musculus]	38.23	2	21	21	47	1.49141e+08	1.25921	27	25.7973	126.478	38.23	30	47	722	83.3029	7.35693
124430541	eukaryotic translation initiation factor 5 [Mus musculus]	27.97	1	7	7	11	6.02852e+07	1.25854	7	54.9227	26.4863	27.97	10	11	429	48.9377	5.51611
6755596	U1 small nuclear ribonucleoprotein C [Mus musculus]	18.87	1	2	2	5	7.93953e+07	1.25652	4	10.7083	8.33611	18.87	4	5	159	17.3512	9.67139
29293809	ATP-citrate synthase isoform 2 [Mus musculus]	38.5	3	30	30	61	1.47229e+08	1.25457	34	15.3088	162.29	38.5	42	61	1091	119.651	7.44482
21704120	plastin-3 [Mus musculus]	28.41	7	11	11	14	3.54177e+07	1.2542	10	23.5555	36.6737	28.41	12	14	630	70.6972	5.61768
6753518	insulin-like growth factor 2 mRNA-binding protein 1 [Mus musculus]	7.97	1	3	3	4	9.1986e+06	1.25402	3	19.9144	8.05189	7.97	4	4	577	63.4112	9.20264
31543349	vesicle-fusing ATPase [Mus musculus]	1.61	1	1	1	1	1.52765e+07	1.25317	1		2.39189	1.61	1	1	744	82.561	6.94678
119508443	dnaJ homolog subfamily C member 10 precursor [Mus musculus]	5.55	1	2	2	3	5.51142e+06	1.25241	2	12.9866	9.63382	5.55	2	3	793	90.5251	6.96143
568909573	PREDICTED: UBX domain-containing protein 4 isoform X2 [Mus musculus]	15.33	3	3	3	7	1.93037e+07	1.25053	2	12.2928	18.0808	15.33	3	7	463	51.4877	6.39209
28827786	multiple coagulation factor deficiency protein 2 homolog precursor [Mus musculus]	11.72	2	1	1	2	32698162	1.25014	2	66.1848	6.13188	11.72	1	2	145	16.1578	4.71631
195947387	DNA polymerase epsilon catalytic subunit A [Mus musculus]	0.31	1	1	1	2	139574892	1.24949	2	0.414354	4.09443	0.31	2	2	2283	261.932	6.44287
39930429	translocation protein SEC62 [Mus musculus]	6.03	1	1	1	1	5.1974e+06	1.24906	1		3.27148	6.03	1	1	398	45.5521	7.31299
164607135	glutaminase kidney isoform, mitochondrial isoform 2 [Mus musculus]	19.24	3	1	6	17	4.4373e+07	1.249	1		36.2497	19.24	7	17	603	65.9521	8.11865
568965113	PREDICTED: protein-L-isoaspartate(D-aspartate) O-methyltransferase isoform X8 [Mus musculus]	10.3	9	1	1	1	1.32527e+07	1.24763	1		2.77294	10.3	1	1	165	17.7122	5.56689
85702353	elongation of very long chain fatty acids protein 1 isoform 1 [Mus musculus]	4.66	1	1	1	1	1.01309e+07	1.24743	1		4.01952	4.66	1	1	279	32.656	9.62744
31542427	casein kinase II subunit alpha [Mus musculus]	19.44	1	5	5	6	1.61322e+07	1.24621	6	68.3362	5.82285	19.44	6	6	391	45.1048	7.73779
31543773	Sjoegren syndrome/scleroderma autoantigen 1 homolog [Mus musculus]	23.62	1	2	2	4	4.55359e+07	1.24574	3	33.6379	15.016	23.62	3	4	199	21.3226	5.12256
13385042	protein FAM136A [Mus musculus]	28.99	1	2	2	5	2.7983e+07	1.24548	2	2.17429	13.5679	28.99	3	5	138	15.6635	7.60596
568929395	PREDICTED: ras-related GTP-binding protein C isoform X1 [Mus musculus]	24.07	3	4	4	4	2.48244e+07	1.24546	4	25.1863	7.87837	24.07	4	4	295	32.5849	4.67822
34610207	alanine--tRNA ligase, cytoplasmic [Mus musculus]	45.97	1	28	28	84	2.09525e+08	1.24542	40	14.6421	223.809	45.97	43	84	968	106.841	5.66846
47271535	signal recognition particle subunit SRP68 [Mus musculus]	16.8	1	6	6	10	2.25919e+07	1.24504	6	12.5879	31.0911	16.8	7	10	625	70.5303	8.57275
19527228	CDGSH iron-sulfur domain-containing protein 1 [Mus musculus]	35.19	1	3	3	9	3.48357e+07	1.24486	4	48.3043	16.6759	35.19	3	9	108	12.0892	9.05615
9790055	mitochondrial carrier homolog 2 [Mus musculus]	13.86	1	2	2	3	5.04554e+07	1.24425	2	22.0735	6.99132	13.86	2	3	303	33.477	8.25049
160358787	disintegrin and metalloproteinase domain-containing protein 9 isoform 2 precursor [Mus musculus]	6.51	3	4	4	7	5.08533e+06	1.24391	5	9.35141	12.2991	6.51	6	7	845	92.0197	7.47412
19526878	pyrroline-5-carboxylate reductase 2 [Mus musculus]	26.88	2	6	6	6	5.75638e+07	1.24379	5	35.6433	12.6643	26.88	6	6	320	33.6376	7.76709
568992479	PREDICTED: protein kinase C and casein kinase substrate in neurons protein 2 isoform X7 [Mus musculus]	13.71	4	6	6	11	3.0354e+07	1.24143	7	45.7166	27.002	13.71	7	11	445	51.3472	5.38916
46559406	serine/threonine-protein kinase PAK 2 precursor [Mus musculus]	16.41	7	4	4	10	1.73072e+07	1.24139	5	15.5719	26.2053	16.41	5	10	524	57.8938	5.77002
568910724	PREDICTED: TIP41-like protein isoform X2 [Mus musculus]	4.78	3	1	1	4	1.8739e+07	1.24086	1		12.2551	4.78	1	4	230	26.5673	5.2749
568971094	PREDICTED: 39S ribosomal protein L10, mitochondrial isoform X1 [Mus musculus]	13.69	2	1	1	1	7.11218e+06	1.24076	1		2.76913	13.69	1	1	168	18.8131	7.92822
6753164	[3-methyl-2-oxobutanoate dehydrogenase [lipoamide]] kinase, mitochondrial precursor [Mus musculus]	5.58	1	1	2	2	4.29144e+07	1.2406	1		3.10136	5.58	2	2	412	46.5582	8.90967
225735657	sulfated glycoprotein 1 isoform F preproprotein [Mus musculus]	10.89	6	4	4	10	1.77182e+08	1.24033	6	2.58023	25.2221	10.89	6	10	551	60.6319	5.23682
568908752	PREDICTED: importin-9 isoform X1 [Mus musculus]	18.18	3	8	8	16	2.34217e+07	1.23958	8	18.7691	39.6462	18.18	10	16	1001	110.925	5.021
356995917	disks large homolog 1 isoform 2 [Mus musculus]	8.29	17	3	3	5	4.06657e+06	1.23922	3	21.9475	11.0903	8.29	3	5	893	99.5686	6.07471
71037403	myosin light chain, regulatory B-like [Mus musculus]	62.21	4	10	10	24	4.30464e+08	1.23791	11	6.68045	75.7233	62.21	14	24	172	19.8825	4.80518
71061455	dynamin-1-like protein isoform b [Mus musculus]	22.75	16	10	10	15	1.72462e+07	1.23669	10	31.8034	44.6758	22.75	12	15	699	77.9621	6.81494
19527388	ubiquitin thioesterase OTUB1 [Mus musculus]	50.18	1	10	10	26	1.04816e+08	1.23466	13	5.87477	65.4729	50.18	14	26	271	31.2504	4.94482
21886811	protein S100-A11 [Mus musculus]	64.29	5	3	3	18	6.00396e+08	1.23439	4	0.743825	52.3497	64.29	5	18	98	11.0755	5.45264
297747288	prefoldin subunit 6 [Mus musculus]	6.3	1	1	1	1	25288347	1.23356	1		1.94778	6.3	1	1	127	14.4457	8.88037
16716467	sialic acid synthase [Mus musculus]	13.93	1	2	2	4	3.09441e+07	1.2328	2	10.8011	9.32544	13.93	2	4	359	39.9984	7.06396
549806822	caspase-3 [Mus musculus]	35.74	1	6	7	12	43785204	1.23259	6	18.9188	31.3353	35.74	8	12	277	31.4544	6.91748
114326446	myosin-9 [Mus musculus]	49.49	33	79	90	321	6.68001e+08	1.2322	134	10.9327	961.513	49.49	142	321	1960	226.232	5.65576
18079341	eukaryotic translation initiation factor 3 subunit H [Mus musculus]	34.94	2	7	7	12	5.13881e+07	1.23067	6	51.5032	31.663	34.94	9	12	352	39.807	6.66846
569004264	PREDICTED: elongator complex protein 2 isoform X1 [Mus musculus]	10.04	3	3	3	5	7.41167e+06	1.23022	3	9.90704	15.5827	10.04	4	5	787	88.2816	5.71924
70778915	moesin [Mus musculus]	53.9	2	20	28	107	6.03789e+08	1.23021	42	13.556	290.686	53.9	44	107	577	67.7249	6.59521
157909784	cellular nucleic acid-binding protein isoform 3 [Mus musculus]	32.94	2	1	4	12	2.12516e+08	1.22948	2	1.05073	32.6824	32.94	6	12	170	18.7292	7.7085
261878543	C-1-tetrahydrofolate synthase, cytoplasmic [Mus musculus]	32.51	1	19	19	40	9.82903e+07	1.22813	20	17.456	103.561	32.51	26	40	935	101.136	7.13721
125347376	filamin-A isoform 1 [Mus musculus]	46.46	3	73	76	262	5.70206e+08	1.22787	127	9.27311	682.65	46.46	124	262	2639	280.325	6.01123
83523740	histocompatibility 60a precursor [Mus musculus]	3.82	1	1	1	1	31950982	1.22704	1		2.43385	3.82	1	1	262	30.1088	8.22119
23956138	ribosome maturation protein SBDS [Mus musculus]	21.6	2	3	3	5	1.79592e+07	1.22699	3	3.67965	15.2963	21.6	4	5	250	28.7623	8.76318
568930616	PREDICTED: hydroxymethylglutaryl-CoA lyase, mitochondrial isoform X2 [Mus musculus]	4.69	3	1	1	1	8.74412e+06	1.22637	1		1.86799	4.69	1	1	256	27.0756	7.89893
568984745	PREDICTED: neurolysin, mitochondrial isoform X2 [Mus musculus]	7.93	2	3	3	3	2.32161e+07	1.22507	3	14.8862	9.88787	7.93	3	3	681	77.8461	6.03662
124487362	arfaptin-1 isoform 1 [Mus musculus]	10.72	2	2	2	6	1.23658e+07	1.22489	2	17.7038	11.2271	10.72	3	6	373	41.4925	6.75635
6755206	proteasome subunit beta type-7 precursor [Mus musculus]	36.1	2	6	6	15	7.29124e+07	1.22477	8	38.0352	35.5191	36.1	9	15	277	29.8723	7.98682
550821966	heterochromatin protein 1-binding protein 3 isoform 4 [Mus musculus]	8.35	8	2	2	2	7.94433e+06	1.22418	1		4.87098	8.35	2	2	503	55.4885	9.86182
166197675	RNA methyltransferase-like protein 1 [Mus musculus]	2.63	1	1	1	1	3.08141e+06	1.22409	1		2.23088	2.63	1	1	418	46.7666	9.39307
358679354	muscleblind-like protein 1 isoform 4 [Mus musculus]	10.04	30	1	1	2	2.32358e+07	1.22349	1		6.72203	10.04	1	2	249	26.4171	8.30908
9789991	estradiol 17-beta-dehydrogenase 12 [Mus musculus]	27.56	1	7	7	13	8.12338e+07	1.22277	7	13.9506	35.8523	27.56	8	13	312	34.7194	9.5249
568926904	PREDICTED: DENN domain-containing protein 4C isoform X3 [Mus musculus]	0.93	3	1	1	1	1.64304e+06	1.22248	1		2.35449	0.93	1	1	1720	190.565	6.20166
84579909	mitogen-activated protein kinase 1 [Mus musculus]	39.94	26	5	8	11	3.59065e+07	1.22228	4	7.68506	30.7774	39.94	8	11	358	41.2492	6.97607
6996913	annexin A2 [Mus musculus]	62.24	1	22	22	102	1.01127e+09	1.22188	48	9.11084	335.929	62.24	38	102	339	38.6518	7.69385
568964030	PREDICTED: coiled-coil domain-containing protein 51 isoform X1 [Mus musculus]	6.23	2	1	1	2	7.58791e+06	1.22123	2	14.1666	5.52433	6.23	2	2	321	35.5824	7.21045
83921589	fragile X mental retardation syndrome-related protein 2 [Mus musculus]	5.34	8	2	2	4	2.29554e+07	1.22115	3	5.55529	8.84169	5.34	4	4	674	74.2081	6.22705
61888838	3-hydroxyacyl-CoA dehydrogenase type-2 [Mus musculus]	62.45	1	9	9	27	1.46649e+08	1.22086	12	23.4561	72.3734	62.45	13	27	261	27.2566	8.76318
21704156	caldesmon 1 [Mus musculus]	18.87	8	7	7	12	5.60367e+07	1.22073	8	18.2196	30.0445	18.87	9	12	530	60.4168	7.37158
255958292	delta-1-pyrroline-5-carboxylate synthase isoform 1 [Mus musculus]	37.23	3	17	18	35	1.21787e+08	1.22019	23	32.4589	93.5636	37.23	23	35	795	87.2119	7.54736
20070420	ES1 protein homolog, mitochondrial precursor [Mus musculus]	15.04	1	2	2	3	3.37235e+07	1.22006	1		9.68049	15.04	2	3	266	28.0728	8.77783
6755212	proteasome activator complex subunit 1 [Mus musculus]	10.04	1	2	2	3	2.37486e+07	1.21964	2	18.7908	6.90634	10.04	2	3	249	28.655	5.97314
568993033	PREDICTED: pyrroline-5-carboxylate reductase 3 isoform X1 [Mus musculus]	36.97	2	4	4	8	4.29879e+07	1.21886	5	18.7532	20.8054	36.97	6	8	165	17.3128	6.85889
6678553	vesicle-associated membrane protein 3 [Mus musculus]	32.04	3	2	2	5	3.97845e+07	1.2183	3	4.94274	15.6285	32.04	3	5	103	11.473	8.49951
41054974	nuclear protein localization protein 4 homolog isoform B [Mus musculus]	25.17	3	7	7	12	2.05294e+07	1.21817	6	64.2406	28.9074	25.17	8	12	576	64.3382	6.59521
6754976	peroxiredoxin-1 [Mus musculus]	70.35	1	12	14	47	1.13716e+09	1.21775	20	8.44616	125.398	70.35	22	47	199	22.1624	8.11865
568908292	PREDICTED: leucine-rich repeat flightless-interacting protein 1 isoform X36 [Mus musculus]	23.11	76	7	7	19	3.54353e+07	1.21757	6	7.42892	52.1267	23.11	8	19	688	74.7129	4.77979
6753364	cell division control protein 42 homolog isoform 1 precursor [Mus musculus]	40.31	2	5	5	11	1.08345e+08	1.21687	4	23.8252	31.5797	40.31	6	11	191	21.245	6.55127
130488506	four and a half LIM domains protein 3 [Mus musculus]	28.03	4	4	4	5	1.87306e+07	1.21659	5	12.1059	13.0499	28.03	5	5	289	31.7729	6.20166
13386054	actin-related protein 2/3 complex subunit 4 isoform 1 [Mus musculus]	11.31	3	2	2	4	8.65438e+07	1.21632	1		10.6256	11.31	3	4	168	19.6543	8.42627
13385678	endoplasmic reticulum-Golgi intermediate compartment protein 1 [Mus musculus]	23.79	3	4	4	5	2.20737e+07	1.21526	4	3.93499	11.5021	23.79	5	5	290	32.5415	7.06396
568931876	PREDICTED: cytosolic acyl coenzyme A thioester hydrolase isoform X2 [Mus musculus]	24.92	7	6	6	18	1.27866e+08	1.2147	10	14.8006	51.6071	24.92	11	18	329	36.8078	7.97217
11230802	alpha-actinin-4 [Mus musculus]	63.49	9	27	42	148	4.04925e+08	1.21401	39	13.1194	412.531	63.49	68	148	912	104.911	5.41455
31980844	dehydrogenase/reductase SDR family member 1 [Mus musculus]	4.79	1	1	1	3	1.94474e+07	1.21273	1		8.05386	4.79	1	3	313	33.9834	8.35303
6678265	dynein light chain Tctex-type 1 [Mus musculus]	51.33	3	3	3	8	2.97811e+07	1.21268	5	12.6498	24.7848	51.33	4	8	113	12.475	5.08447
21312256	m7GpppX diphosphatase [Mus musculus]	29.88	1	6	6	11	3.6702e+07	1.21264	4	18.0115	23.4199	29.88	7	11	338	38.9643	6.48096
21314854	transcriptional repressor p66-beta [Mus musculus]	5.22	3	2	2	2	3.67387e+06	1.21234	1		4.68866	5.22	2	2	594	65.37	9.70068
27734986	putative adenosylhomocysteinase 2 [Mus musculus]	22.08	12	8	8	13	5.35563e+07	1.21211	6	43.1642	30.9003	22.08	10	13	530	58.9134	6.88818
188528894	transmembrane 9 superfamily member 2 precursor [Mus musculus]	6.65	1	3	3	6	2.22474e+07	1.2114	2	22.3891	16.0743	6.65	4	6	662	75.2802	7.43018
258547119	cytoplasmic FMR1-interacting protein 1 isoform b [Mus musculus]	3.04	3	3	3	6	8.04343e+06	1.21083	4	16.9256	16.714	3.04	4	6	1251	144.824	6.94678
568946507	PREDICTED: symplekin isoform X4 [Mus musculus]	2.3	4	1	1	4	7.69222e+06	1.21066	1		9.91123	2.3	1	4	826	91.4091	9.5835
569019357	PREDICTED: mitochondrial 2-oxoglutarate/malate carrier protein isoform X1 [Mus musculus]	9.93	2	2	2	2	1.14332e+07	1.20672	1		4.91017	9.93	2	2	282	30.9883	9.77393
568977373	PREDICTED: E3 ubiquitin-protein ligase RNF213 isoform X4 [Mus musculus]	0.59	4	2	2	2	1.73831e+06	1.2066	1		4.20308	0.59	2	2	4393	497.681	6.56592
114520594	microtubule-associated protein 6 isoform 3 [Mus musculus]	24.51	4	3	3	12	6.68593e+06	1.20617	3	38.5805	23.1514	24.51	4	12	306	32.7832	9.48096
469832296	adapter molecule crk isoform 3 [Mus musculus]	13.41	5	1	1	1	18960141	1.20559	1		2.67702	13.41	1	1	82	9.00147	8.74854
26006861	pyridoxal kinase [Mus musculus]	5.45	1	1	1	1	1.49384e+07	1.20522	1		2.47404	5.45	1	1	312	34.9927	6.29053
29336059	DNA-directed RNA polymerase II subunit RPB3 [Mus musculus]	8.36	1	1	1	1	4.8948e+06	1.20317	1		0	8.36	1	1	275	31.4237	4.91943
228008337	26S protease regulatory subunit 6A [Mus musculus]	45.02	1	13	13	32	7.83979e+07	1.20305	16	21.9814	86.5766	45.02	21	32	442	49.5176	5.18604
224809382	actin-related protein 2/3 complex subunit 5 [Mus musculus]	39.74	2	4	4	13	5.48431e+07	1.20286	5	25.9856	48.2659	39.74	6	13	151	16.2783	5.66846
9055178	mitochondrial pyruvate carrier 1 [Mus musculus]	23.85	1	1	1	1	1.2884e+06	1.20246	1		2.87769	23.85	1	1	109	12.4463	9.61279
569002201	PREDICTED: general transcription factor IIF subunit 1 isoform X1 [Mus musculus]	11.25	2	3	3	6	6.02279e+06	1.20229	3	58.8266	19.09	11.25	4	6	480	54.1289	6.22705
7305485	endophilin-A2 isoform 1 [Mus musculus]	14.4	2	3	3	5	2.62717e+07	1.20123	2	380.98	14.2666	14.4	4	5	368	41.4922	5.71924
469832253	crk-like protein isoform 2 [Mus musculus]	16.67	2	1	1	3	10128569	1.20094	2	32.5578	6.47908	16.67	2	3	108	12.4272	7.51807
7305579	mitochondrial import inner membrane translocase subunit Tim8 B [Mus musculus]	13.25	1	1	1	3	1.9112e+07	1.20072	2	3.80177	8.28922	13.25	2	3	83	9.28052	5.12256
13385800	transcription elongation factor B polypeptide 2 [Mus musculus]	45.76	1	4	4	8	1.14844e+08	1.2006	6	18.6733	22.5436	45.76	6	8	118	13.1616	5.0083
131412198	kinesin light chain 1 isoform 1A [Mus musculus]	5.72	21	2	2	2	1.29591e+07	1.20007	1		5.22511	5.72	2	2	542	61.591	5.75732
568938269	PREDICTED: SCAN domain containing 3 isoform X2 [Mus musculus]	26.43	7	2	2	9	9.75508e+07	1.19951	3	11.7033	29.968	26.43	4	9	140	14.328	7.21045
283135118	monofunctional C1-tetrahydrofolate synthase, mitochondrial precursor [Mus musculus]	32.24	3	19	19	42	1.80125e+08	1.19941	24	28.8067	108.821	32.24	28	42	977	105.662	7.02002
161353463	serine/threonine-protein kinase DCLK1 isoform 4 [Mus musculus]	6.61	6	2	2	6	1.11172e+07	1.19915	2	7.24787	15.3504	6.61	4	6	363	40.3558	9.67139
29126205	3-ketoacyl-CoA thiolase, mitochondrial [Mus musculus]	24.43	1	5	5	8	1.48478e+07	1.19806	4	32.178	25.8737	24.43	6	8	397	41.8034	8.08936
111038118	hydroxyacyl-coenzyme A dehydrogenase, mitochondrial precursor [Mus musculus]	45.22	2	6	6	15	9.24987e+07	1.19652	9	20.5547	47.6724	45.22	8	15	314	34.4419	8.646
6679567	polymerase I and transcript release factor [Mus musculus]	32.14	1	7	7	26	1.29076e+08	1.19616	10	17.5516	86.3434	32.14	10	26	392	43.927	5.51611
113195678	lysosome-associated membrane glycoprotein 1 precursor [Mus musculus]	12.07	1	4	4	8	1.21445e+08	1.1955	3	2.77989	20.3637	12.07	5	8	406	43.8373	8.39697
12963591	stomatin-like protein 2, mitochondrial [Mus musculus]	41.08	1	8	8	16	3.47407e+07	1.19528	11	61.853	41.1923	41.08	10	16	353	38.3612	8.86572
568956483	PREDICTED: target of Myb protein 1 isoform X2 [Mus musculus]	9.12	3	1	1	2	4.48217e+06	1.19515	1		6.46597	9.12	1	2	340	37.1845	4.75439
148747558	peroxiredoxin-2 [Mus musculus]	64.14	1	10	10	31	5.20614e+08	1.19512	16	16.6036	94.5703	64.14	15	31	198	21.7651	5.41455
9789873	methionine aminopeptidase 2 [Mus musculus]	21.13	2	5	5	8	2.11193e+07	1.19488	4	60.0123	21.8471	21.13	5	8	478	52.8883	5.8208
18017605	ubiquitin-conjugating enzyme E2 N [Mus musculus]	23.68	4	3	3	4	8.97878e+07	1.19473	3	18.4844	8.47909	23.68	3	4	152	17.127	6.56592
124487135	uracil phosphoribosyltransferase homolog [Mus musculus]	8.06	1	2	2	3	4.1871e+06	1.19351	1		7.35621	8.06	3	3	310	34.2561	6.22705
597517975	diphosphoinositol polyphosphate phosphohydrolase 1 isoform 2 [Mus musculus]	14.39	2	1	1	1	7.36277e+06	1.19236	1		1.95965	14.39	1	1	139	15.692	6.78564
194353962	ADP-ribosylation factor 1 [Mus musculus]	53.59	3	4	8	22	1.83958e+08	1.19124	8	6.31663	60.0025	53.59	13	22	181	20.6837	6.80029
568941435	PREDICTED: ubiquitin carboxyl-terminal hydrolase 5 isoform X2 [Mus musculus]	29.8	3	16	16	31	7.19329e+07	1.19016	19	31.3574	81.8887	29.8	21	31	812	90.7679	5.05908
239916005	thimet oligopeptidase [Mus musculus]	21.98	1	12	12	23	6.61137e+07	1.1901	13	22.642	63.6603	21.98	14	23	687	77.9772	5.98584
21703842	tRNA-splicing ligase RtcB homolog [Mus musculus]	39.41	1	12	12	16	7.09099e+07	1.18997	10	69.4666	44.6419	39.41	14	16	505	55.2139	7.2251
18390327	protein phosphatase 1 regulatory subunit 11 [Mus musculus]	33.59	1	2	2	3	9.28748e+06	1.18854	1		9.52769	33.59	2	3	131	14.5229	6.37939
170932536	ATP-dependent RNA helicase DDX19A [Mus musculus]	8.37	5	2	2	5	3.29295e+07	1.18841	2	5.87162	14.8708	8.37	3	5	478	53.8988	6.66846
58037117	NADH dehydrogenase [ubiquinone] iron-sulfur protein 3, mitochondrial precursor [Mus musculus]	5.7	1	1	1	1	1.29276e+07	1.18834	1		3.35182	5.7	1	1	263	30.1305	7.1665
113931156	peptidyl-prolyl cis-trans isomerase NIMA-interacting 4 [Mus musculus]	40.46	1	3	3	5	2.49326e+07	1.18804	4	13.7144	15.6134	40.46	4	5	131	13.806	9.77393
6755040	profilin-1 [Mus musculus]	64.29	1	7	7	45	1.15742e+09	1.1873	18	5.46802	111.598	64.29	14	45	140	14.9475	8.27979
7305577	mitochondrial import inner membrane translocase subunit Tim8 A [Mus musculus]	63.92	2	4	4	10	6.85203e+07	1.18724	5	6.20351	24.5129	63.92	6	10	97	11.0353	5.16064
6755152	prolyl endopeptidase [Mus musculus]	43.66	1	19	19	45	115288593	1.18699	22	29.1627	131.873	43.66	27	45	710	80.6999	5.73193
134288917	cytoplasmic dynein 1 heavy chain 1 [Mus musculus]	18.67	1	56	56	100	7.82425e+07	1.18626	62	17.8275	250.036	18.67	71	100	4644	531.71	6.41748
568908101	PREDICTED: ATP-dependent RNA helicase A isoform X1 [Mus musculus]	5.66	2	4	4	5	1.08291e+07	1.18563	2	50.7896	13.8859	5.66	4	5	1167	125.68	7.06396
110625673	alpha- and gamma-adaptin-binding protein p34 [Mus musculus]	6.33	1	1	1	1	3.14167e+06	1.18561	1		2.31379	6.33	1	1	316	34.4888	4.64014
237820660	E3 ubiquitin-protein ligase UBR4 [Mus musculus]	3.26	1	7	8	12	1.15855e+07	1.18525	4	19.4776	36.6697	3.26	9	12	5180	571.927	6.06201
158854016	S-phase kinase-associated protein 1 [Mus musculus]	44.79	2	5	5	12	1.12296e+08	1.18511	5	8.3999	34.5553	44.79	6	12	163	18.6603	4.53857
22122515	activator of 90 kDa heat shock protein ATPase homolog 1 [Mus musculus]	37.87	2	7	7	16	8.2685e+07	1.1847	8	17.5867	44.5602	37.87	11	16	338	38.0932	5.52881
62909983	cleavage and polyadenylation specificity factor subunit 6 [Mus musculus]	12.16	4	5	5	12	2.05709e+07	1.18352	3	2.25567	36.3418	12.16	6	12	551	59.1164	7.15186
364023817	39S ribosomal protein L39, mitochondrial [Mus musculus]	3.57	1	1	1	1	8.91471e+06	1.18331	1		1.93501	3.57	1	1	336	38.5247	7.94287
254553372	isoleucine--tRNA ligase, cytoplasmic [Mus musculus]	23.77	1	18	18	37	8.86723e+07	1.18324	20	34.3776	98.4332	23.77	23	37	1262	144.179	6.55127
160837788	actin-related protein 2/3 complex subunit 1B [Mus musculus]	30.11	2	7	7	13	9.33235e+07	1.18176	6	9.74653	32.0869	30.11	9	13	372	41.0375	8.35303
569003708	PREDICTED: eukaryotic peptide chain release factor subunit 1 isoform X2 [Mus musculus]	15.1	2	5	5	12	5.08551e+07	1.18056	7	11.991	30.8836	15.1	8	12	404	45.4343	5.56689
444299620	ubiquitin-like modifier-activating enzyme 1 isoform 2 [Mus musculus]	63.33	5	39	39	143	4.05162e+08	1.18048	58	21.3571	380.157	63.33	58	143	1058	117.734	5.65576
158853992	alpha-enolase [Mus musculus]	75.81	8	22	27	296	3.50606e+09	1.17849	84	11.8415	841.863	75.81	49	296	434	47.1112	6.80029
9790141	actin-related protein 2/3 complex subunit 3 [Mus musculus]	13.48	1	2	2	3	5.37007e+07	1.17765	3	27.1969	6.16812	13.48	3	3	178	20.5113	8.5874
251823891	histidine--tRNA ligase, cytoplasmic [Mus musculus]	17.68	4	8	8	14	3.33681e+07	1.17764	4	49.4883	33.8863	17.68	9	14	509	57.3961	5.99854
568956416	PREDICTED: tRNA (guanine(26)-N(2))-dimethyltransferase isoform X1 [Mus musculus]	15.83	7	5	5	6	1.12058e+07	1.17678	3	66.0112	14.3221	15.83	6	6	638	69.4221	7.63525
9790123	nucleoside diphosphate kinase, mitochondrial precursor [Mus musculus]	7.53	3	1	1	2	5.95777e+06	1.17514	2	17.8507	6.01914	7.53	1	2	186	20.5355	9.02686
13385998	heat shock protein 75 kDa, mitochondrial precursor [Mus musculus]	25.21	2	10	11	30	1.40539e+09	1.17403	13	21.4092	86.4321	25.21	17	30	706	80.1585	6.68311
568923320	PREDICTED: polypyrimidine tract-binding protein 2 isoform X3 [Mus musculus]	8.29	10	2	3	4	4.7768e+07	1.17357	1		9.76451	8.29	4	4	531	57.4528	8.66064
568939784	PREDICTED: filamin-C isoform X1 [Mus musculus]	23.58	2	33	39	98	3.35679e+08	1.17325	44	17.5351	259.739	23.58	59	98	2693	287.186	5.94775
211065507	aspartate--tRNA ligase, cytoplasmic isoform 1 [Mus musculus]	30.34	2	14	14	32	1.05122e+08	1.17237	19	24.4426	79.3964	30.34	21	32	501	57.1112	6.49365
67846103	serine hydroxymethyltransferase, cytosolic [Mus musculus]	8.79	1	2	3	8	1.08775e+08	1.17218	2	3.62384	23.9057	8.79	5	8	478	52.5675	6.94678
6678127	squalene monooxygenase [Mus musculus]	4.72	1	2	2	2	7.15469e+06	1.17116	1		4.90136	4.72	2	2	572	63.7296	8.47021
118601013	adenine phosphoribosyltransferase [Mus musculus]	62.22	1	7	7	26	1.69573e+08	1.16934	11	15.2657	62.9189	62.22	11	26	180	19.7115	6.78564
21312046	mitotic spindle-associated MMXD complex subunit MIP18 [Mus musculus]	13.5	1	1	1	1	9.07686e+06	1.16917	1		2.90605	13.5	1	1	163	17.656	4.98291
652698106	ras-related protein Rab-7a [Mus musculus]	66.18	1	10	10	17	8.99719e+07	1.16864	12	31.6378	50.5581	66.18	13	17	207	23.4748	6.69775
568958440	PREDICTED: myosin light polypeptide 6-like, partial [Mus musculus]	50.57	8	1	9	44	6.77654e+08	1.16806	1		121.531	50.57	17	44	176	19.9517	5.0083
116089273	rab GDP dissociation inhibitor beta [Mus musculus]	63.6	1	17	22	50	1.89248e+08	1.16711	23	23.4969	127.321	63.6	30	50	445	50.5047	6.25244
569001317	PREDICTED: equilibrative nucleoside transporter 1 isoform X6 [Mus musculus]	3.74	3	2	2	5	8.79495e+06	1.16705	3	78.1655	14.14	3.74	4	5	428	46.3521	8.22119
668259370	calpastatin isoform 5 [Mus musculus]	18.55	23	5	5	7	1.54813e+07	1.16666	3	15.535	22.3692	18.55	5	7	674	72.9985	5.12256
7305085	glutamine--fructose-6-phosphate aminotransferase [isomerizing] 1 [Mus musculus]	9.54	1	4	4	5	2.35675e+07	1.16558	4	14.6918	14.1879	9.54	4	5	681	76.6743	6.771
108860695	chromobox protein homolog 3 [Mus musculus]	30.05	8	4	4	9	5.16139e+07	1.16558	6	27.1065	27.2576	30.05	6	9	183	20.7984	5.32568
158533976	FAS-associated factor 2 [Mus musculus]	17.75	2	5	5	8	2.45964e+07	1.16523	6	19.211	20.1091	17.75	6	8	445	52.4384	5.46533
160707987	cysteine and glycine-rich protein 2 [Mus musculus]	47.15	1	6	6	10	129731573	1.16476	7	12.3075	31.1243	47.15	8	10	193	20.9118	8.6167
83816893	probable ATP-dependent RNA helicase DDX5 [Mus musculus]	38.05	1	12	17	45	2.12e+08	1.16462	16	43.3682	110.566	38.05	25	45	615	69.2228	8.92432
334724453	cdc42-interacting protein 4 isoform 4 [Mus musculus]	10.07	6	3	3	4	7.80453e+06	1.16456	3	38.6756	9.73984	10.07	4	4	546	62.5281	5.41455
75677414	src substrate cortactin isoform 1 [Mus musculus]	13.37	5	4	4	5	2.25961e+07	1.16431	2	9.40264	18.8004	13.37	4	5	546	61.2124	5.40186
568918868	PREDICTED: elongator complex protein 4 isoform X1 [Mus musculus]	4.18	2	1	1	5	9.70577e+06	1.16425	1		15.6409	4.18	2	5	383	42.2139	8.74854
37700232	nucleoside diphosphate kinase A [Mus musculus]	66.45	2	5	9	41	1.66874e+09	1.16323	9	23.7717	105.419	66.45	15	41	152	17.1969	7.37158
158937262	HAI-2 related small protein [Mus musculus]	16.67	1	1	1	1	4.40062e+06	1.163	1		2.83215	16.67	1	1	114	12.1152	9.5542
269954677	glutaminyl-tRNA synthetase isoform 1 [Mus musculus]	15.61	2	9	9	16	4.6164e+07	1.1626	14	22.9168	36.2001	15.61	14	16	775	87.6209	7.31299
19526848	mitochondrial amidoxime reducing component 2 precursor [Mus musculus]	4.14	2	2	2	3	2.30702e+07	1.16206	2	2.33939	1.6575	4.14	3	3	338	38.1696	8.67529
18152793	pyruvate dehydrogenase E1 component subunit beta, mitochondrial precursor [Mus musculus]	39.28	1	11	11	21	1.30051e+08	1.16188	13	14.8618	62.2175	39.28	15	21	359	38.912	6.87354
329664973	actin-related protein 3 [Mus musculus]	41.15	4	12	12	29	1.20965e+08	1.16173	16	15.627	77.6027	41.15	19	29	418	47.327	5.88428
6754474	importin subunit alpha-1 [Mus musculus]	19.47	1	6	6	14	3.69802e+07	1.16144	6	18.3245	44.4109	19.47	8	14	529	57.8922	5.68115
406855427	xaa-Pro aminopeptidase 1 [Mus musculus]	25.08	2	9	9	16	5.14363e+07	1.15867	10	19.237	41.9765	25.08	12	16	666	74.5126	5.8335
158631225	eukaryotic translation initiation factor 1A [Mus musculus]	26.39	11	1	4	9	8.11948e+07	1.15586	1		25.9339	26.39	4	9	144	16.4922	5.23682
31560697	histone H1.0 [Mus musculus]	13.92	1	2	2	5	3.97599e+07	1.15541	3	7.25028	13.3897	13.92	3	5	194	20.8482	10.9019
327180707	serine/threonine-protein phosphatase 2A 55 kDa regulatory subunit B alpha isoform isoform 2 [Mus musculus]	31.61	9	6	6	10	2.92824e+07	1.1541	4	42.1663	23.3902	31.61	6	10	367	42.5788	5.36377
568934035	PREDICTED: WD repeat-containing protein 1 isoform X1 [Mus musculus]	53.87	2	16	16	39	2.5518e+08	1.15305	18	14.4261	121.238	53.87	22	39	542	58.8895	6.99072
9256519	60S acidic ribosomal protein P1 [Mus musculus]	67.54	1	4	4	15	3.85141e+08	1.1523	4	45.1204	49.5713	67.54	5	15	114	11.4677	4.32275
260593696	28S ribosomal protein S2, mitochondrial isoform 1 [Mus musculus]	7.22	2	1	1	2	4.7368e+06	1.15187	1		5.67719	7.22	1	2	291	32.2928	9.14404
153791796	myoferlin [Mus musculus]	35.01	4	52	52	107	1.53529e+08	1.15171	64	20.5017	275.617	35.01	75	107	2048	233.177	6.16357
14916479	cation-dependent mannose-6-phosphate receptor precursor [Mus musculus]	6.47	1	1	1	2	4.13153e+07	1.15124	2	13.9049	4.70533	6.47	2	2	278	31.1524	5.38916
227499242	ubiquitin-like modifier-activating enzyme 5 [Mus musculus]	15.14	2	3	3	5	9.7593e+06	1.15028	3	5.95327	12.2383	15.14	4	5	403	44.761	4.95752
6680924	cofilin-1 [Mus musculus]	60.24	1	9	10	59	1.67818e+09	1.14853	23	5.3047	208.939	60.24	19	59	166	18.5477	8.08936
68226731	puromycin-sensitive aminopeptidase [Mus musculus]	8.59	3	6	6	9	3.05562e+07	1.14828	6	52.4174	23.1872	8.59	8	9	920	103.26	5.89697
13385518	ADP-ribosylation factor-like protein 8B [Mus musculus]	22.04	2	2	2	3	7.52223e+06	1.14805	2	41.9861	5.56398	22.04	2	3	186	21.5251	8.42627
7305581	mitochondrial import inner membrane translocase subunit Tim13 [Mus musculus]	51.58	1	4	4	9	8.61526e+07	1.14788	5	6.79395	21.3891	51.58	6	9	95	10.4509	8.17725
459352741	insulin-degrading enzyme [Mus musculus]	5.79	1	5	5	7	2.71314e+07	1.14652	5	18.616	15.8026	5.79	6	7	1019	117.577	6.46826
166851828	ATP synthase subunit delta, mitochondrial precursor [Mus musculus]	37.5	2	3	3	6	1.4315e+08	1.14549	2	7.03786	16.4563	37.5	3	6	168	17.5891	5.08447
568972501	PREDICTED: stromal cell-derived factor 2 isoform X3 [Mus musculus]	18.32	3	1	1	1	4.07701e+06	1.14479	1		3.7509	18.32	1	1	131	14.0161	9.5249
82617575	bifunctional glutamate/proline--tRNA ligase [Mus musculus]	33.66	3	36	36	84	2.17707e+08	1.14453	54	20.7937	234.36	33.66	53	84	1512	169.972	7.66455
31543976	14-3-3 protein gamma [Mus musculus]	46.96	2	6	9	38	1.02096e+09	1.14433	8	7.69677	97.4108	46.96	15	38	247	28.2849	4.89404
6754696	macrophage migration inhibitory factor [Mus musculus]	26.09	1	2	2	8	9.30886e+08	1.144	2	0.645408	21.4806	26.09	3	8	115	12.4962	7.34229
6753490	COP9 signalosome complex subunit 4 [Mus musculus]	47.54	3	13	13	21	4.16291e+07	1.1435	11	25.6137	60.834	47.54	16	21	406	46.2557	5.8335
13385324	cysteine and histidine-rich domain-containing protein 1 [Mus musculus]	20.85	2	4	4	5	3.10503e+07	1.14329	3	13.1256	7.61607	20.85	4	5	331	37.3267	7.89893
568965357	PREDICTED: utrophin isoform X9 [Mus musculus]	1.2	9	3	3	3	4.7924e+06	1.14325	2	18.8458	8.58541	1.2	3	3	3168	363.061	5.42725
649572215	cytochrome c oxidase subunit 4 isoform 1, mitochondrial isoform 2 [Mus musculus]	33.14	2	5	5	14	1.4426e+08	1.14235	10	28.9628	38.0108	33.14	8	14	169	19.5179	9.23193
27552760	mitochondrial import receptor subunit TOM70 [Mus musculus]	22.75	1	7	7	14	2.24748e+07	1.14216	7	11.252	49.9633	22.75	9	14	611	67.5469	7.53271
13386092	density-regulated protein [Mus musculus]	29.8	3	4	4	7	2.03064e+07	1.14169	4	59.0205	20.5949	29.8	4	7	198	22.1521	5.30029
568907993	PREDICTED: COP9 signalosome complex subunit 8 isoform X1 [Mus musculus]	43.18	2	4	4	8	3.66734e+07	1.14013	3	0.75393	23.7225	43.18	5	8	176	19.7282	6.12549
169234780	condensin complex subunit 3 [Mus musculus]	3.98	1	3	3	5	1.09501e+07	1.13939	4	94.3031	15.0147	3.98	4	5	1004	112.798	5.5542
110347489	A-kinase anchor protein 1, mitochondrial [Mus musculus]	3.03	1	1	1	1	4.40233e+06	1.13877	1		3.52574	3.03	1	1	857	92.1372	5.021
31980942	inositol monophosphatase 1 [Mus musculus]	25.27	4	5	5	10	7.49636e+07	1.13817	5	21.7119	23.0488	25.27	9	10	277	30.4092	5.18604
161086971	F-actin-capping protein subunit alpha-1 [Mus musculus]	35.31	2	5	6	18	1.4019e+08	1.13782	6	33.6456	34.6317	35.31	8	18	286	32.9333	5.5542
110626031	KH domain-containing, RNA-binding, signal transduction-associated protein 1 [Mus musculus]	16.7	1	3	3	5	4.83394e+07	1.13781	4	20.6131	12.1232	16.7	4	5	443	48.3404	8.71924
568915281	PREDICTED: cytoplasmic dynein 1 intermediate chain 2 isoform X6 [Mus musculus]	18.33	10	7	7	12	4.8866e+07	1.13779	5	6.89994	26.3985	18.33	8	12	611	68.2236	5.2876
31543330	NAD(P) transhydrogenase, mitochondrial precursor [Mus musculus]	2.95	1	2	2	5	212538150	1.13759	2	59.6408	16.4992	2.95	3	5	1086	113.809	7.63525
115511018	probable ubiquitin carboxyl-terminal hydrolase FAF-X [Mus musculus]	9.01	4	1	16	37	2.21447e+07	1.13719	1		83.7851	9.01	23	37	2554	290.031	5.8335
19526818	phosphate carrier protein, mitochondrial precursor [Mus musculus]	32.49	3	9	9	26	4.80636e+08	1.13681	14	11.587	78.4395	32.49	14	26	357	39.6065	9.26123
12025542	ATPase Asna1 [Mus musculus]	25.86	2	6	6	9	4.41062e+07	1.13583	5	19.7558	19.4259	25.86	8	9	348	38.7974	4.90674
303523272	epithelial cell transforming sequence 2 oncogene-like [Mus musculus]	0.77	1	1	1	1	1.40023e+08	1.13566	1		1.61427	0.77	1	1	911	104.694	8.54346
568906317	PREDICTED: angio-associated migratory cell protein isoform X2 [Mus musculus]	3.03	4	1	1	4	1.3876e+07	1.13551	1		8.62965	3.03	2	4	429	46.3235	4.65283
269973931	FH1/FH2 domain-containing protein 1 [Mus musculus]	4.09	1	2	2	8	5.39224e+06	1.13522	2	7.51838	15.4103	4.09	3	8	1197	129.52	6.27783
16716343	cytochrome c oxidase subunit 6C [Mus musculus]	9.21	2	1	1	1	1.3784e+08	1.13484	1		2.02227	9.21	1	1	76	8.46351	10.1401
569008633	PREDICTED: ATP-dependent RNA helicase DDX3X isoform X1 [Mus musculus]	28.74	12	12	13	34	1.53464e+08	1.13475	17	17.8399	95.8408	28.74	21	34	661	73.027	7.18115
6755965	voltage-dependent anion-selective channel protein 2 [Mus musculus]	50.51	1	12	12	36	3.31464e+08	1.13473	18	9.42843	88.0314	50.51	18	36	295	31.7126	7.48877
83649709	ataxin-10 [Mus musculus]	30.74	1	10	10	17	5.22293e+07	1.13434	9	11.5604	45.4421	30.74	13	17	475	53.6725	5.24951
115385966	transportin-1 isoform 2 [Mus musculus]	22.58	3	10	13	25	6.18437e+07	1.13421	11	42.2248	73.0138	22.58	16	25	890	101.246	4.95752
255958318	cAMP-dependent protein kinase catalytic subunit beta isoform 2 [Mus musculus]	23.96	4	3	5	9	1.49416e+07	1.13369	2	4.38603	23.8375	23.96	6	9	338	39.4244	8.55811
188219551	translation initiation factor eIF-2B subunit delta isoform 2 [Mus musculus]	14.31	2	4	4	9	1.06326e+07	1.13271	3	25.6361	22.1327	14.31	5	9	524	57.5882	9.24658
13937391	guanine nucleotide-binding protein G(I)/G(S)/G(T) subunit beta-2 [Mus musculus]	41.18	3	6	9	22	1.20069e+08	1.1322	5	23.5434	59.6562	41.18	14	22	340	37.3071	5.99854
88014720	importin subunit beta-1 [Mus musculus]	37.44	2	24	24	84	2.26178e+08	1.13211	37	19.0302	234.931	37.44	41	84	876	97.1221	4.77979
240120112	fumarylacetoacetase [Mus musculus]	2.86	1	1	1	1	5781162	1.13111	1		2.69405	2.86	1	1	419	46.146	7.18115
568967632	PREDICTED: dual specificity mitogen-activated protein kinase kinase 2 isoform X1 [Mus musculus]	5.25	2	2	2	3	7.05449e+06	1.13066	1		7.60016	5.25	2	3	400	44.275	7.04932
110625813	mesencephalic astrocyte-derived neurotrophic factor precursor [Mus musculus]	15.08	2	2	2	4	2.84153e+07	1.12919	2	21.0253	9.24996	15.08	2	4	179	20.3746	8.25049
133778978	cation-independent mannose-6-phosphate receptor precursor [Mus musculus]	1.85	1	3	3	3	1.37823e+07	1.12778	3	97.5769	7.18016	1.85	3	3	2483	273.639	5.70654
33859690	ubiquinone biosynthesis protein COQ9, mitochondrial precursor [Mus musculus]	17.89	1	3	3	6	1.22942e+07	1.1275	3	3.31186	13.9757	17.89	4	6	313	35.0605	5.92236
42741690	ubiquitin-conjugating enzyme E2 variant 1 [Mus musculus]	22.45	5	1	3	12	6.00955e+07	1.12657	2	9.42318	31.0592	22.45	6	12	147	16.3442	7.95752
229577360	OCIA domain-containing protein 1 isoform 3 [Mus musculus]	27.51	3	3	3	7	2.19703e+07	1.12608	4	14.9511	23.9064	27.51	4	7	189	20.8354	7.81104
13385942	citrate synthase, mitochondrial precursor [Mus musculus]	34.7	1	12	12	33	3.00433e+08	1.12547	14	15.4246	74.9478	34.7	15	33	464	51.7034	8.57275
298919223	40S ribosomal protein S30 precursor [Mus musculus]	8.27	1	2	2	2	2.09661e+08	1.12496	2	8.47508	2.5359	8.27	2	2	133	14.4068	10.0522
100817933	acyl-CoA dehydrogenase family member 9, mitochondrial [Mus musculus]	10.56	2	4	4	9	2.81393e+07	1.12454	5	25.5664	19.6184	10.56	5	9	625	68.6787	7.45947
169646352	nucleolar protein 9 [Mus musculus]	1.89	1	1	1	1	2.61634e+06	1.12373	1		1.87259	1.89	1	1	636	70.0027	7.26904
594190786	cleavage stimulation factor subunit 2 isoform 2 [Mus musculus]	12.64	8	3	3	6	7.11464e+06	1.12372	1		14.9653	12.64	4	6	554	58.5341	6.48096
270265851	ubiquitin carboxyl-terminal hydrolase 19 isoform 5 [Mus musculus]	1.23	8	1	1	1	3.00794e+06	1.12349	1		0	1.23	1	1	1299	143.363	6.22705
33239431	protein RCC2 [Mus musculus]	49.04	1	17	17	46	1.40179e+08	1.12312	29	20.8826	109.926	49.04	27	46	520	55.9481	8.71924
58037409	14 kDa phosphohistidine phosphatase [Mus musculus]	21.77	1	3	3	9	1.48892e+07	1.12249	5	18.7768	20.5465	21.77	6	9	124	13.9877	5.52881
6679421	NADPH--cytochrome P450 reductase [Mus musculus]	17.55	1	6	6	10	3.91127e+07	1.12202	5	6.74713	23.9478	17.55	8	10	678	76.9953	5.52881
71061466	alpha-endosulfine isoform b [Mus musculus]	26.5	6	2	2	4	2.93077e+07	1.12199	3	0.330011	5.08479	26.5	3	4	117	12.9135	8.26514
30519997	bleomycin hydrolase [Mus musculus]	16.7	1	5	5	7	2.31848e+07	1.12045	5	8.61996	13.3314	16.7	7	7	455	52.4769	6.48096
568955532	PREDICTED: U6 snRNA-associated Sm-like protein LSm4 isoform X1 [Mus musculus]	25	2	2	2	3	3.59281e+07	1.1194	3	9.7568	9.42855	25	3	3	124	13.6509	9.99365
262359900	eukaryotic translation initiation factor 5A-1 [Mus musculus]	62.99	3	10	10	47	5.76736e+08	1.11834	25	4.87173	146.689	62.99	17	47	154	16.8214	5.23682
87116677	transmembrane and coiled-coil domain-containing protein 1 precursor [Mus musculus]	7.98	1	1	1	2	1.38912e+07	1.11809	2	21.7746	4.31815	7.98	2	2	188	21.1612	9.74463
45544618	S-methyl-5'-thioadenosine phosphorylase [Mus musculus]	53.71	1	10	10	21	2.06267e+08	1.11723	15	29.428	59.1727	53.71	14	21	283	31.0417	7.13721
7106439	tubulin beta-5 chain [Mus musculus]	78.38	2	5	27	244	2.15488e+09	1.11663	16	19.7183	681.342	78.38	48	244	444	49.639	4.89404
22902118	death domain-containing membrane protein NRADD [Mus musculus]	11.84	2	2	2	4	1.14658e+07	1.11614	1		10.8306	11.84	3	4	228	24.7113	5.0083
568923807	PREDICTED: chromodomain helicase DNA binding protein 1-like isoform X4 [Mus musculus]	2.63	5	1	1	1	80387160	1.11539	1		2.98157	2.63	1	1	570	64.092	6.26514
33859498	uridine 5'-monophosphate synthase [Mus musculus]	31.19	2	10	10	21	4.69063e+07	1.11525	12	54.4281	58.6741	31.19	12	21	481	52.2593	6.60986
274325486	leucine-rich repeat and calponin homology domain-containing protein 4 isoform 2 [Mus musculus]	3.08	2	1	1	1	1.76367e+06	1.11493	1		2.87191	3.08	1	1	649	69.944	6.88818
295054316	tRNA (cytosine(34)-C(5))-methyltransferase [Mus musculus]	36.06	1	18	18	37	5.40521e+07	1.11481	17	51.2394	86.368	36.06	23	37	757	85.3972	6.58057
21313468	elongation factor Ts, mitochondrial precursor [Mus musculus]	14.81	1	2	2	2	7027995	1.11436	1		5.91448	14.81	2	2	324	35.3121	7.06396
568999125	PREDICTED: hepatoma-derived growth factor-related protein 2 isoform X4 [Mus musculus]	8.46	6	3	3	5	3.23189e+07	1.1133	2	2.76253	13.1862	8.46	4	5	544	60.3506	8.89502
51491852	methionine--tRNA ligase, cytoplasmic isoform 2 [Mus musculus]	26.39	3	15	15	32	5.8175e+07	1.11258	13	31.6061	82.3071	26.39	18	32	902	101.366	7.13721
612339316	hydroxymethylglutaryl-CoA synthase, cytoplasmic [Mus musculus]	42.69	3	15	15	32	1.78759e+08	1.11192	16	18.3759	76.952	42.69	20	32	520	57.5325	5.98584
594150372	apoptosis-inducing factor 1, mitochondrial isoform 2 [Mus musculus]	16.12	2	7	7	15	7.83565e+07	1.11189	9	39.7876	38.9608	16.12	11	15	608	66.0726	9.11475
153792526	ADP-ribosylation factor-like protein 1 [Mus musculus]	8.84	1	1	1	1	3.75854e+06	1.10991	1		2.2857	8.84	1	1	181	20.3985	5.71924
255069715	cytosol aminopeptidase [Mus musculus]	52.02	1	16	16	52	120260967	1.10911	29	18.0188	127.193	52.02	24	52	519	56.1058	7.72314
6755901	tubulin alpha-1A chain [Mus musculus]	78.71	2	2	25	188	2.48303e+09	1.10882	3	1.50392	549.696	78.71	42	188	451	50.1036	5.05908
6678101	serine (or cysteine) proteinase inhibitor, clade B, member 9 [Mus musculus]	11.5	1	2	3	4	2.7057e+07	1.10393	2	61.1811	10.8874	11.5	4	4	374	42.232	5.40186
568932680	PREDICTED: A-kinase anchor protein 9 isoform X7 [Mus musculus]	0.46	8	1	1	2	1.11511e+06	1.10375	1		5.32323	0.46	1	2	3708	424.985	5.04639
568947240	PREDICTED: apoptosis regulator BAX isoform X1 [Mus musculus]	38.01	2	4	4	5	1.71735e+07	1.10366	4	44.1287	12.7172	38.01	4	5	171	18.9435	5.07178
163937861	glutamate-rich WD repeat-containing protein 1 [Mus musculus]	18.61	3	4	4	7	1.60408e+07	1.10358	3	12.6548	13.8385	18.61	5	7	446	49.1929	4.80518
226442901	la-related protein 1 [Mus musculus]	16.42	6	10	10	20	2.88515e+07	1.10243	8	50.4387	53.4299	16.42	15	20	1072	121.05	8.79248
226443091	heterogeneous nuclear ribonucleoprotein A0 [Mus musculus]	17.38	1	2	2	4	9.33276e+07	1.10186	2	8.88657	15.142	17.38	3	4	305	30.5117	9.30518
125628650	coiled-coil domain-containing protein 47 precursor [Mus musculus]	12.01	1	3	3	4	9.56002e+06	1.10165	3	26.4296	10.7691	12.01	3	4	483	55.8083	4.84326
569002974	PREDICTED: proteasome assembly chaperone 2 isoform X1 [Mus musculus]	5.56	2	1	1	1	9.84469e+06	1.10165	1		1.93302	5.56	1	1	234	25.9821	7.72314
568980678	PREDICTED: protein TALPID3 isoform X4 [Mus musculus]	1.67	6	1	1	1	6.21756e+06	1.10137	1		0	1.67	1	1	957	106.524	9.18799
568950488	PREDICTED: RNA-binding protein FUS isoform X3 [Mus musculus]	37.06	3	7	7	23	1.90625e+08	1.10091	11	15.4115	61.637	37.06	9	23	313	32.5165	8.85107
19526826	vacuolar protein sorting-associated protein 26A isoform a [Mus musculus]	18.35	3	4	4	6	5.76267e+07	1.1005	4	36.1834	15.4163	18.35	6	6	327	38.0897	6.56592
47894398	tropomyosin alpha-4 chain [Mus musculus]	46.37	1	11	12	43	3.09402e+08	1.09971	18	3.36594	138.233	46.37	20	43	248	28.4504	4.67822
226958349	triosephosphate isomerase [Mus musculus]	57.86	1	11	11	48	8.02974e+08	1.09966	25	13.6496	130.837	57.86	18	48	299	32.1713	5.74463
114145493	heterogeneous nuclear ribonucleoprotein Q isoform 1 [Mus musculus]	32.58	6	9	12	17	9.73154e+07	1.09903	7	26.1788	49.312	32.58	15	17	623	69.5896	8.5874
568930544	PREDICTED: ephrin type-A receptor 2 isoform X1 [Mus musculus]	6.97	2	2	2	4	7.10974e+06	1.09859	3	78.9844	12.381	6.97	3	4	703	78.2764	7.59131
61098078	striatin [Mus musculus]	8.08	2	3	3	4	5.37441e+06	1.09821	1		9.64446	8.08	3	4	780	85.9127	5.2749
74315981	zinc finger Ran-binding domain-containing protein 2 [Mus musculus]	10.91	1	2	2	2	1.23107e+07	1.09805	2	22.815	7.35547	10.91	2	2	330	37.328	9.89111
225543409	paraspeckle component 1 [Mus musculus]	7.07	2	2	2	3	1.27371e+07	1.09804	1		8.49846	7.07	2	3	523	58.7213	6.66846
568972574	PREDICTED: 116 kDa U5 small nuclear ribonucleoprotein component isoform X1 [Mus musculus]	6.71	3	3	4	7	1.62049e+08	1.09732	2	63.827	16.1124	6.71	5	7	969	109.047	5.021
114205428	reticulocalbin-2 isoform 1 precursor [Mus musculus]	31.25	2	7	7	23	5.06041e+07	1.09724	5	25.3051	71.3151	31.25	10	23	320	37.2478	4.42432
254939694	splicing factor U2AF 35 kDa subunit isoform 1 [Mus musculus]	24.27	3	3	3	4	5.15554e+07	1.09702	3	40.8792	12.1028	24.27	4	4	239	27.7974	8.80713
117938332	spectrin beta chain, non-erythrocytic 1 isoform 1 [Mus musculus]	17.48	3	23	23	51	3.98373e+07	1.09628	19	22.0973	126.898	17.48	28	51	2363	274.052	5.57959
21450277	sodium/potassium-transporting ATPase subunit alpha-1 precursor [Mus musculus]	29.72	8	21	21	53	1.22856e+08	1.09564	28	15.8701	153.407	29.72	33	53	1023	112.91	5.45264
8567338	coatomer subunit gamma-1 isoform 1 [Mus musculus]	27.92	2	13	13	22	2.31052e+07	1.09539	14	39.5802	55.8853	27.92	14	22	874	97.4504	5.35107
153792001	ran-specific GTPase-activating protein [Mus musculus]	54.68	2	7	7	30	3.95808e+08	1.09527	12	5.47407	77.4629	54.68	11	30	203	23.5817	5.22412
13385296	basic leucine zipper and W2 domain-containing protein 1 [Mus musculus]	15.04	2	4	5	8	3.84388e+07	1.09469	3	43.512	17.3588	15.04	8	8	419	48.0127	5.92236
568936992	PREDICTED: ataxin-2 isoform X1 [Mus musculus]	4.63	2	3	3	6	7.53477e+06	1.09423	5	24.3081	16.3801	4.63	5	6	1124	121.163	8.52881
13385268	cytochrome b5 [Mus musculus]	22.39	1	2	2	4	7.99352e+07	1.09423	3	21.4082	6.63402	22.39	2	4	134	15.2315	5.07178
20806532	Y-box-binding protein 3 short isoform [Mus musculus]	50	7	4	8	25	2.205e+08	1.09244	4	4.33763	76.3179	50	13	25	292	30.7465	9.62744
84794552	phosphatidylethanolamine-binding protein 1 [Mus musculus]	71.66	1	9	9	44	7.10501e+08	1.09227	14	5.1882	126.993	71.66	15	44	187	20.8173	5.40186
7304963	chloride intracellular channel protein 4 [Mus musculus]	43.08	1	6	6	15	5.89975e+07	1.09202	9	25.3396	47.1684	43.08	9	15	253	28.7107	5.59229
7657011	DNA damage-binding protein 1 [Mus musculus]	20	2	16	16	31	8.18282e+07	1.09197	18	38.5922	83.7045	20	20	31	1140	126.772	5.26221
244791124	dipeptidyl peptidase 3 [Mus musculus]	16.8	1	7	7	9	4.73722e+07	1.09164	8	23.9743	29.224	16.8	8	9	738	82.8461	5.37646
6680237	hematological and neurological expressed 1 protein [Mus musculus]	64.94	1	4	4	5	7.74688e+07	1.09025	4	21.8815	14.9179	64.94	5	5	154	16.0708	5.31299
13384714	U6 snRNA-associated Sm-like protein LSm7 [Mus musculus]	7.77	2	1	1	1	4.11931e+07	1.0898	1		2.05836	7.77	1	1	103	11.629	5.2749
112363072	actin-related protein 2/3 complex subunit 2 [Mus musculus]	10	1	3	3	4	53920173	1.08967	3	17.751	9.28304	10	3	4	300	34.3355	7.35693
254553458	glucose-6-phosphate isomerase [Mus musculus]	37.1	2	12	12	34	1.72769e+08	1.08859	17	10.5308	91.9626	37.1	18	34	558	62.7272	8.1333
334358907	CCA tRNA nucleotidyltransferase 1, mitochondrial isoform a [Mus musculus]	5.76	3	2	2	4	3.10466e+07	1.08764	3	26.5485	6.99178	5.76	3	4	434	49.864	8.55811
569012198	PREDICTED: E3 ubiquitin-protein ligase HUWE1 isoform X19 [Mus musculus]	6.6	12	16	16	30	1.77542e+07	1.0872	17	35.421	74.5105	6.6	21	30	4304	473.899	5.21143
13928670	vacuolar protein sorting-associated protein 35 [Mus musculus]	24.12	1	15	15	30	8.14239e+07	1.08653	18	42.6217	75.2111	24.12	19	30	796	91.6548	5.43994
172072613	CTP synthase 1 [Mus musculus]	33.16	5	13	13	26	9.5717e+07	1.08587	16	16.6455	70.6392	33.16	18	26	591	66.6401	6.58057
84781725	NHP2-like protein 1 [Mus musculus]	18.75	2	2	2	5	5.63112e+07	1.08585	3	5.22078	14.0515	18.75	3	5	128	14.1646	8.45557
31982726	SRSF protein kinase 1 [Mus musculus]	7.87	2	3	3	7	5.98236e+06	1.08577	4	32.5059	21.9862	7.87	4	7	648	73.0428	6.18896
13386026	UPF0568 protein C14orf166 homolog [Mus musculus]	31.15	1	5	5	15	4.12167e+07	1.08521	7	28.395	43.2935	31.15	8	15	244	28.1348	6.88818
6680690	thioredoxin-dependent peroxide reductase, mitochondrial precursor [Mus musculus]	29.57	1	5	5	20	2.05629e+08	1.08496	9	22.9111	46.8755	29.57	8	20	257	28.1094	7.57666
54607098	succinate dehydrogenase [ubiquinone] flavoprotein subunit, mitochondrial precursor [Mus musculus]	26.96	1	11	11	23	7.09687e+07	1.08462	11	11.241	69.491	26.96	14	23	664	72.5392	7.37158
51093840	eukaryotic translation initiation factor 3 subunit L [Mus musculus]	24.47	1	10	10	29	9.81569e+07	1.08437	17	36.5283	80.6673	24.47	17	29	564	66.5703	6.44287
145587104	X-ray repair cross-complementing protein 6 [Mus musculus]	5.26	3	2	2	2	5.15578e+06	1.08352	2	45.2813	5.8934	5.26	2	2	608	69.4419	6.52197
112734855	DNA topoisomerase 1 [Mus musculus]	6.26	1	3	3	6	1.96362e+07	1.08322	3	35.3858	17.8518	6.26	5	6	767	90.8189	9.33447
356582492	2-oxoglutarate dehydrogenase, mitochondrial isoform 4 [Mus musculus]	13.25	7	9	9	11	3.23108e+07	1.08193	6	51.0127	24.2798	13.25	10	11	1019	115.953	6.97607
93102409	fatty acid synthase [Mus musculus]	48.72	1	74	74	194	2.18236e+08	1.08185	95	13.8812	509.663	48.72	105	194	2504	272.257	6.58057
6678682	galectin-1 [Mus musculus]	73.33	1	6	6	121	5.45684e+09	1.08173	35	21.9574	340.765	73.33	9	121	135	14.8562	5.49072
165932333	lactoylglutathione lyase [Mus musculus]	66.85	1	10	10	19	1.70048e+08	1.08086	12	10.3024	40.7089	66.85	14	19	184	20.7964	5.46533
6755364	activated RNA polymerase II transcriptional coactivator p15 [Mus musculus]	30.71	2	4	4	4	9.75349e+07	1.08042	4	31.4163	6.68565	30.71	4	4	127	14.4184	9.59814
226823367	fumarate hydratase, mitochondrial precursor [Mus musculus]	29.78	1	8	8	25	7.7057e+07	1.08008	6	30.3502	74.0206	29.78	12	25	507	54.3221	9.0415
31980791	pleiotropic regulator 1 [Mus musculus]	6.82	1	2	2	3	5.11914e+06	1.07898	2	86.6289	8.89624	6.82	3	3	513	56.902	9.17334
30519911	transgelin-2 [Mus musculus]	71.86	2	11	11	29	1.9673e+08	1.07889	17	10.3328	81.4119	71.86	17	29	199	22.3812	8.23584
118601011	secretory carrier-associated membrane protein 3 [Mus musculus]	18.62	1	4	4	11	3.22397e+07	1.07863	5	13.0385	31.3813	18.62	6	11	349	38.4333	7.63525
38372907	ATP-dependent RNA helicase DDX39A [Mus musculus]	32.79	2	5	9	22	1.10506e+08	1.07844	5	19.4241	49.068	32.79	12	22	427	49.0359	5.68115
6679937	glyceraldehyde-3-phosphate dehydrogenase isoform 2 [Mus musculus]	63.66	6	15	15	307	5.23056e+09	1.07729	104	19.4432	739.32	63.66	27	307	333	35.7872	8.25049
568983158	PREDICTED: programmed cell death protein 6 isoform X1 [Mus musculus]	24.34	2	4	4	7	3.71845e+07	1.077	5	15.5567	17.0067	24.34	6	7	189	21.6497	5.40186
6754910	nuclear migration protein nudC [Mus musculus]	31.93	1	7	7	9	6.62962e+07	1.07695	6	24.9622	20.3563	31.93	8	9	332	38.3343	5.26221
31542366	cyclin-dependent kinase 1 [Mus musculus]	51.52	97	11	12	30	1.19713e+08	1.07667	13	14.9048	69.3344	51.52	17	30	297	34.085	8.42627
7549752	cullin-1 [Mus musculus]	10.57	1	5	5	8	1.27636e+07	1.07583	3	70.1214	15.0689	10.57	7	8	776	89.635	8.00146
7949018	hsp90 co-chaperone Cdc37 [Mus musculus]	36.41	2	9	9	21	1.05373e+08	1.07563	13	12.749	54.483	36.41	13	21	379	44.5649	5.33838
6753322	T-complex protein 1 subunit delta [Mus musculus]	57.33	1	23	24	79	3.31767e+08	1.07506	38	10.2443	217.02	57.33	39	79	539	58.0297	8.01611
31543902	thioredoxin-like protein 1 [Mus musculus]	23.53	1	5	5	13	5.78439e+07	1.07465	6	3.98996	37.3841	23.53	7	13	289	32.2167	4.95752
13385006	cytochrome c1, heme protein, mitochondrial [Mus musculus]	29.54	1	6	6	16	6.65027e+07	1.07458	6	4.09524	42.2695	29.54	9	16	325	35.3049	9.15869
7106301	microtubule-associated protein RP/EB family member 1 [Mus musculus]	30.97	5	5	5	9	8.17849e+07	1.07445	6	20.732	20.8148	30.97	8	9	268	29.9972	5.22412
568987240	PREDICTED: TSC22 domain family protein 1 isoform X7 [Mus musculus]	13.95	5	1	1	2	2.51138e+07	1.07401	1		5.29495	13.95	1	2	86	9.35275	4.77979
6753738	eukaryotic translation initiation factor 2 subunit 3, X-linked [Mus musculus]	33.9	7	9	9	21	1.78769e+08	1.07345	9	21.2077	48.7938	33.9	13	21	472	51.0332	8.39697
569018835	PREDICTED: F-box only protein 2 isoform X1 [Mus musculus]	29.97	2	5	5	7	5.72546e+07	1.07305	3	17.826	19.4829	29.97	6	7	297	33.627	4.28467
239985513	ATPase family AAA domain-containing protein 3 [Mus musculus]	11.34	3	5	5	9	2.07129e+07	1.07206	7	18.4367	22.6557	11.34	7	9	591	66.7006	9.29053
61743961	AHNAK nucleoprotein isoform 1 [Mus musculus]	61.26	6	148	154	394	1.42525e+09	1.07082	196	20.4317	995.57	61.26	222	394	5656	603.866	6.30322
33859482	elongation factor 2 [Mus musculus]	62.94	1	41	42	189	7.86627e+08	1.07035	69	10.1569	503.531	62.94	69	189	858	95.2529	6.82959
359385698	14-3-3 protein zeta/delta isoform 1 [Mus musculus]	62.45	4	13	15	60	1.31709e+09	1.06996	24	5.1035	171.906	62.45	24	60	245	27.7537	4.79248
568985493	PREDICTED: filamin-B isoform X2 [Mus musculus]	56.17	3	86	90	239	4.45994e+08	1.06924	115	11.1011	655.904	56.17	129	239	2578	275.125	5.77002
110347535	heterogeneous nuclear ribonucleoprotein L-like [Mus musculus]	16.75	2	6	6	9	2.23518e+07	1.06919	6	53.1469	27.6442	16.75	8	9	591	64.0843	5.84619
283135190	serine/threonine-protein kinase MRCK beta [Mus musculus]	0.99	4	1	1	2	4.517e+06	1.06886	2	15.9469	6.83755	0.99	2	2	1713	194.63	6.45557
19527028	vigilin [Mus musculus]	21.69	1	18	18	30	6.83009e+07	1.06836	15	51.0183	89.0707	21.69	22	30	1268	141.655	6.87354
9790285	vacuolar protein sorting-associated protein 29 [Mus musculus]	26.92	2	3	3	5	4.28468e+07	1.06596	4	56.1023	12.8498	26.92	4	5	182	20.4827	6.78564
126521835	T-complex protein 1 subunit beta [Mus musculus]	69.35	1	28	28	92	479097535	1.06501	48	11.7598	254.995	69.35	45	92	535	57.4411	6.40479
568984240	PREDICTED: kinesin family member 2A isoform X5 [Mus musculus]	14.42	4	1	5	8	7.11121e+06	1.06476	2	0.697082	23.0528	14.42	7	8	659	74.798	6.45557
568914422	PREDICTED: actin related protein 2/3 complex, subunit 5-like isoform X4 [Mus musculus]	12.87	3	1	1	1	2.33152e+07	1.06474	1		2.58715	12.87	1	1	101	11.2141	10.0669
27370240	leucyl-cystinyl aminopeptidase [Mus musculus]	4.59	1	3	3	5	3.96902e+06	1.06467	3	9.02355	9.26228	4.59	5	5	1025	117.229	5.96045
13385294	prenylcysteine oxidase precursor [Mus musculus]	6.73	2	2	2	3	1.12764e+07	1.06374	3	19.0414	6.45391	6.73	3	3	505	56.4587	6.91748
568981442	PREDICTED: presequence protease, mitochondrial isoform X1 [Mus musculus]	19.32	3	13	13	21	4.01453e+07	1.0637	10	23.8569	55.105	19.32	14	21	1035	117.141	7.12256
407027854	F-actin-capping protein subunit beta isoform d [Mus musculus]	38.85	6	7	7	22	1.75479e+08	1.06327	12	14.9601	61.5413	38.85	12	22	260	29.2768	6.91748
568978923	PREDICTED: retinol dehydrogenase 11 isoform X1 [Mus musculus]	7.67	2	2	2	2	1.87656e+07	1.06001	2	24.9128	5.21977	7.67	2	2	300	33.2192	8.79248
85540468	CD44 antigen isoform c precursor [Mus musculus]	10.68	10	2	2	7	5.06904e+07	1.05945	1		20.5643	10.68	3	7	365	40.2377	6.02393
568959934	PREDICTED: 39S ribosomal protein L4, mitochondrial isoform X4 [Mus musculus]	10	5	1	1	1	1.66342e+07	1.05916	1		2.22938	10	1	1	160	18.0707	11.356
148271073	myeloid-associated differentiation marker [Mus musculus]	5.31	1	1	1	4	3.80196e+07	1.05903	2	4.09026	14.6994	5.31	2	4	320	35.2613	8.30908
170784811	regulator of nonsense transcripts 1 isoform b [Mus musculus]	12.04	2	9	9	21	2.97205e+07	1.0587	7	24.3546	41.7924	12.04	12	21	1113	122.58	6.68311
6678131	spermidine synthase [Mus musculus]	48.68	1	11	11	24	1.38446e+08	1.05841	12	29.3337	56.0498	48.68	15	24	302	33.9728	5.50342
13385854	peptidyl-prolyl cis-trans isomerase D [Mus musculus]	54.05	2	16	16	55	2.35426e+08	1.05834	22	9.83418	140.666	54.05	24	55	370	40.7167	7.43018
18390321	replication protein A 70 kDa DNA-binding subunit isoform 2 [Mus musculus]	4.82	3	2	2	2	8.90108e+06	1.05814	1		4.77731	4.82	2	2	623	68.9936	7.91357
21312594	mitochondrial pyruvate carrier 2 [Mus musculus]	7.87	1	1	1	2	1.58574e+07	1.05751	1		5.20038	7.87	1	2	127	14.2766	10.6089
30424800	DNA repair protein SWI5 homolog isoform b [Mus musculus]	23.6	2	1	1	1	2.7769e+06	1.05712	1		2.68393	23.6	1	1	89	10.2542	4.76709
568978636	PREDICTED: alpha-actinin-1 isoform X5 [Mus musculus]	52.87	8	19	34	105	3.93095e+08	1.05684	26	29.263	299.204	52.87	52	105	887	102.655	5.47803
21312712	transcription elongation factor B polypeptide 1 [Mus musculus]	41.07	5	3	3	10	8.22324e+07	1.05582	5	17.0279	28.1169	41.07	5	10	112	12.465	4.77979
6671509	actin, cytoplasmic 1 [Mus musculus]	69.6	2	12	20	424	1.3368e+10	1.05581	71	17.5089	1195.6	69.6	35	424	375	41.7097	5.47803
124517689	neural cell adhesion molecule 1 isoform 1 precursor [Mus musculus]	11.67	25	5	5	7	3.47737e+07	1.05565	3	21.1018	20.4417	11.67	5	7	848	93.4336	4.90674
124430543	sorcin isoform 2 [Mus musculus]	28.96	4	4	4	7	4.03764e+07	1.05524	4	9.04441	18.574	28.96	5	7	183	20.2827	5.33838
6671702	T-complex protein 1 subunit epsilon [Mus musculus]	55.45	2	22	23	60	3.78839e+08	1.05493	29	15.1783	158.311	55.45	33	60	541	59.5859	6.02393
568941429	PREDICTED: NEDD8-activating enzyme E1 catalytic subunit isoform X4 [Mus musculus]	15.65	5	5	5	5	1.05288e+07	1.05483	4	33.58	9.69786	15.65	5	5	441	49.196	5.50342
9903607	protein canopy homolog 2 precursor [Mus musculus]	43.96	2	7	7	15	9.7672e+07	1.05431	10	15.5046	42.0573	43.96	10	15	182	20.7543	5.07178
19527256	ATP-dependent RNA helicase DDX1 [Mus musculus]	22.16	1	11	11	23	6.50947e+07	1.05378	12	10.9176	57.5744	22.16	16	23	740	82.4478	7.21045
84452155	ubiquitin carboxyl-terminal hydrolase 14 isoform 2 [Mus musculus]	33.62	3	9	9	21	6.48366e+07	1.05368	10	35.0557	57.0676	33.62	13	21	458	52.2853	5.65576
126032329	elongation factor 1-alpha 1 [Mus musculus]	59.52	2	19	19	289	3.82494e+09	1.0534	69	56.443	740.057	59.52	32	289	462	50.0821	9.01221
213688406	dynein light chain 1, cytoplasmic [Mus musculus]	24.72	1	1	1	5	192442718	1.0534	2	1.50408	16.0454	24.72	2	5	89	10.3591	7.40088
568994540	PREDICTED: CREB-binding protein isoform X4 [Mus musculus]	1.04	5	1	1	2	1.51596e+06	1.05339	1		0	1.04	1	2	2403	261.043	8.45557
14389431	stress-induced-phosphoprotein 1 [Mus musculus]	44.38	1	23	23	65	3.6734e+08	1.0532	34	8.97695	170.677	44.38	34	65	543	62.5424	6.80029
568927075	PREDICTED: ubiquitin-conjugating enzyme E2 J1 isoform X1 [Mus musculus]	5.04	2	1	1	3	4.96171e+06	1.0531	2	16.8596	7.45507	5.04	2	3	278	30.8367	8.41162
172088095	RNA polymerase II subunit A C-terminal domain phosphatase SSU72 [Mus musculus]	6.19	1	1	1	2	2.29435e+07	1.05284	2	8.47418	4.53036	6.19	2	2	194	22.5029	5.21143
27805389	alanine aminotransferase 2 [Mus musculus]	22.99	4	7	7	14	3.26542e+07	1.05253	6	21.702	41.3429	22.99	9	14	522	57.9065	8.00146
158711665	cullin-4B [Mus musculus]	8.97	1	4	5	15	1.92788e+07	1.0521	3	43.8547	24.6404	8.97	6	15	970	110.63	8.36768
6680854	caveolin-1 isoform 1 [Mus musculus]	19.66	2	2	2	4	7.12603e+06	1.05121	1		10.17	19.66	4	4	178	20.5255	6.02393
262263372	adenosylhomocysteinase [Mus musculus]	59.03	2	18	18	43	2.84826e+08	1.05072	22	8.52168	111.641	59.03	28	43	432	47.6573	6.53662
9845253	heterogeneous nuclear ribonucleoprotein H2 [Mus musculus]	18.04	1	1	6	22	2.49107e+08	1.05031	3	30.4513	62.7403	18.04	10	22	449	49.2483	6.30322
88853578	AP-1 complex subunit beta-1 isoform 2 [Mus musculus]	17.6	8	3	10	20	6.73908e+07	1.04978	1		41.5195	17.6	12	20	943	103.869	5.17334
227116345	proteasome subunit beta type-2 [Mus musculus]	33.33	1	4	4	14	9.60861e+07	1.04859	7	9.30169	39.2893	33.33	7	14	201	22.8917	7.02002
21312876	mitochondrial ribonuclease P protein 1 precursor [Mus musculus]	7.25	1	2	2	2	9.69649e+06	1.0484	1		4.37626	7.25	2	2	414	48.3551	9.37842
21281693	paxillin isoform alpha [Mus musculus]	7	6	2	2	3	4.58912e+06	1.04729	1		8.14014	7	2	3	557	60.7722	6.26514
31543918	ubiquitin-conjugating enzyme E2 variant 2 isoform 1 [Mus musculus]	22.76	4	1	3	11	5.15067e+07	1.04702	2	13.7065	22.4952	22.76	6	11	145	16.3562	8.08936
31542143	transforming protein RhoA precursor [Mus musculus]	52.85	4	8	8	21	3.26366e+08	1.04655	10	6.40075	59.6467	52.85	12	21	193	21.7681	6.1001
238814391	T-complex protein 1 subunit eta [Mus musculus]	54.41	1	21	21	66	3.40866e+08	1.04614	34	12.2716	173.449	54.41	31	66	544	59.6141	7.84033
568995989	PREDICTED: peptidylprolyl isomerase (cyclophilin)-like 2 isoform X4 [Mus musculus]	9.04	4	2	2	2	978639	1.04589	1		3.77394	9.04	2	2	343	38.5582	8.23584
165377197	GTPase Era, mitochondrial [Mus musculus]	4.35	1	1	1	3	7.59527e+06	1.04579	2	3.24807	9.7416	4.35	2	3	437	48.1566	8.77783
568926549	PREDICTED: proteasome-associated protein ECM29 homolog isoform X4 [Mus musculus]	5.76	4	6	6	8	1.26654e+07	1.04564	4	27.2953	20.1895	5.76	8	8	1788	197.712	7.12256
568958791	PREDICTED: dynamin-2 isoform X10 [Mus musculus]	12.5	25	6	6	10	1.63124e+07	1.04554	4	45.4287	25.684	12.5	7	10	856	96.7223	7.81104
568956702	PREDICTED: kelch domain-containing protein 4 isoform X6 [Mus musculus]	5.16	6	1	1	3	3.96988e+06	1.04523	2	2.51894	5.52875	5.16	2	3	349	38.2945	4.80518
124244040	eukaryotic translation initiation factor 3 subunit J [Mus musculus]	21.84	2	5	5	9	6.32709e+07	1.04513	6	4.72737	21.587	21.84	7	9	261	29.3256	4.80518
112181182	cytochrome c oxidase subunit 5A, mitochondrial precursor [Mus musculus]	32.88	1	5	5	12	1.34874e+08	1.04446	8	18.4341	25.7	32.88	8	12	146	16.0913	6.53662
12963653	peptidyl-prolyl cis-trans isomerase NIMA-interacting 1 [Mus musculus]	50.3	2	5	5	10	7.9303e+07	1.04292	6	33.6419	33.047	50.3	6	10	165	18.3591	8.79248
568968070	PREDICTED: nucleosome assembly protein 1-like 1 isoform X3 [Mus musculus]	31.07	4	7	8	23	3.41113e+08	1.04291	10	6.11817	59.006	31.07	11	23	383	44.5699	4.56396
33942059	delta isoform of regulatory subunit B56, protein phosphatase 2A [Mus musculus]	15.66	14	6	6	15	2.75411e+07	1.04218	6	59.7234	26.0926	15.66	7	15	594	68.9508	7.95752
6680724	ADP-ribosylation factor 6 [Mus musculus]	12	3	2	2	2	2.86303e+07	1.04137	2	33.4237	4.31904	12	2	2	175	20.0694	8.95361
31981382	inosine-5'-monophosphate dehydrogenase 2 [Mus musculus]	33.07	3	11	11	27	1.19525e+08	1.04134	16	6.60336	62.1119	33.07	17	27	514	55.7798	7.28369
506326231	major prion protein precursor [Mus musculus]	4.72	1	1	1	1	4.34339e+06	1.04055	1		3.91255	4.72	1	1	254	27.9595	9.33447
6755198	proteasome subunit alpha type-6 [Mus musculus]	56.1	2	9	9	22	1.98939e+08	1.03987	15	20.242	56.1275	56.1	13	22	246	27.3548	6.75635
530677964	endophilin-B1 isoform 3 [Mus musculus]	3.66	6	1	1	2	1.38349e+07	1.03967	1		5.21139	3.66	1	2	355	39.6741	6.29053
6755196	proteasome subunit alpha type-4 [Mus musculus]	52.87	1	8	8	21	1.31161e+08	1.03918	16	28.4181	57.7841	52.87	14	21	261	29.4522	7.72314
530537263	vasodilator-stimulated phosphoprotein isoform 3 [Mus musculus]	24.93	3	5	5	7	1.0332e+07	1.03863	3	8.35956	17.6887	24.93	6	7	365	38.6425	8.96826
112293266	heat shock 70 kDa protein 4 [Mus musculus]	55.58	1	29	31	121	3.47252e+08	1.03858	51	6.04885	342.998	55.58	52	121	842	94.1494	5.21143
21313504	DNA replication complex GINS protein PSF3 [Mus musculus]	8.8	1	1	1	1	2.89418e+06	1.03764	1		2.29925	8.8	1	1	216	24.5613	5.64307
6753294	catenin alpha-1 [Mus musculus]	16.67	2	8	8	13	1.51254e+07	1.03732	9	38.3178	36.7809	16.67	10	13	906	100.044	6.22705
31982091	mitochondrial import receptor subunit TOM22 homolog [Mus musculus]	50.7	1	4	4	9	5.99441e+07	1.0363	5	17.9674	30.3871	50.7	4	9	142	15.5268	4.33545
31543974	14-3-3 protein beta/alpha [Mus musculus]	45.12	2	6	9	35	1.00371e+09	1.03583	9	6.25884	94.7328	45.12	15	35	246	28.0689	4.83057
21313162	ras-related protein Rab-1B [Mus musculus]	34.83	37	3	5	22	2.47237e+08	1.0357	4	8.96521	65.2163	34.83	9	22	201	22.1732	5.73193
143770878	selenoprotein T precursor [Mus musculus]	10.77	1	1	1	1	3.68648e+06	1.03561	1		3.46549	10.77	1	1	195	22.2784	8.60205
569003025	PREDICTED: AP-3 complex subunit sigma-1 isoform X2 [Mus musculus]	9.26	2	1	1	1	2.59063e+06	1.03423	1		2.16096	9.26	1	1	162	18.7594	5.08447
14149756	eukaryotic translation initiation factor 2 subunit 2 [Mus musculus]	31.72	1	10	10	18	1.258e+08	1.03419	14	18.6527	45.3365	31.72	13	18	331	38.0682	5.79541
254587960	serine/threonine-protein phosphatase PGAM5, mitochondrial isoform 2 [Mus musculus]	7.32	2	2	2	2	1.85729e+07	1.03384	1		4.34127	7.32	2	2	287	31.8465	9.0415
7949055	hippocalcin-like protein 1 [Mus musculus]	4.15	1	1	1	1	1.21303e+07	1.03274	1		1.8207	4.15	1	1	193	22.324	5.50342
31981690	heat shock cognate 71 kDa protein [Mus musculus]	55.57	2	26	30	221	2.30791e+09	1.03267	72	6.79668	639.861	55.57	57	221	646	70.8272	5.51611
61098160	tRNA-specific adenosine deaminase 2 [Mus musculus]	25.65	2	2	2	2	2.06676e+06	1.03255	1		5.65692	25.65	2	2	191	21.2944	5.88428
597517964	NSFL1 cofactor p47 isoform b [Mus musculus]	30.54	2	7	7	27	78333695	1.03255	14	9.25191	87.2079	30.54	13	27	370	40.6854	5.14795
23510313	wiskott-Aldrich syndrome protein family member 2 [Mus musculus]	2.62	1	1	1	4	1.06341e+07	1.0325	2	0.0980856	8.98342	2.62	2	4	497	54.04	5.52881
62198717	cytochrome c oxidase subunit II (mitochondrion) [Mus musculus domesticus]	30.4	2	3	3	8	1.42507e+08	1.03243	5	4.80799	20.3328	30.4	4	8	227	25.959	4.729
32880197	heterogeneous nuclear ribonucleoproteins A2/B1 isoform 2 [Mus musculus]	55.15	2	1	12	35	2.39961e+08	1.03239	1		83.5716	55.15	17	35	301	32.4404	8.71924
7106303	EH domain-containing protein 1 [Mus musculus]	14.61	2	5	5	8	3.2046e+07	1.03212	6	32.8164	21.5621	14.61	6	8	534	60.5646	6.82959
56699423	E3 ubiquitin-protein ligase NEDD4 [Mus musculus]	9.47	1	5	5	13	5.17135e+07	1.03199	6	18.698	34.8657	9.47	8	13	887	102.642	5.26221
443497959	AH receptor-interacting protein [Mus musculus]	4.55	2	1	1	1	1.87057e+07	1.03165	1		2.03676	4.55	1	1	330	37.5811	6.40479
226874906	14-3-3 protein epsilon [Mus musculus]	69.8	2	17	19	67	1.21704e+09	1.03109	25	6.22861	181.895	69.8	28	67	255	29.1554	4.7417
238231384	proteasome subunit beta type-6 precursor [Mus musculus]	36.97	2	4	4	11	1.14333e+08	1.03102	8	8.19111	36.7565	36.97	6	11	238	25.3625	5.10986
254540082	proteasome subunit beta type-4 precursor [Mus musculus]	38.26	1	5	5	9	8.55763e+07	1.03095	3	4.84557	30.8173	38.26	8	9	264	29.0973	5.64307
6680083	growth factor receptor-bound protein 2 [Mus musculus]	14.29	1	3	3	5	1.47862e+07	1.03063	3	59.4931	10.1971	14.29	3	5	217	25.2224	6.31592
225543319	transitional endoplasmic reticulum ATPase [Mus musculus]	65.14	9	40	40	178	6.52496e+08	1.0305	77	16.9736	500.683	65.14	66	178	806	89.2657	5.26221
7106389	proteasome subunit alpha type-7 isoform 1 [Mus musculus]	56.45	5	9	9	23	2.01058e+08	1.03031	11	11.3514	70.2616	56.45	14	23	248	27.8376	8.45557
568908137	PREDICTED: SLIT-ROBO Rho GTPase-activating protein 2 isoform X3 [Mus musculus]	2.98	8	2	2	3	1.02781e+06	1.03019	1		3.57405	2.98	2	3	1040	117.103	6.63916
19527168	PC4 and SFRS1-interacting protein isoform 1 [Mus musculus]	5.11	4	2	2	2	5.11403e+07	1.03014	1		6.04764	5.11	2	2	528	59.6605	9.12939
18390323	ras-related protein Rab-14 [Mus musculus]	44.65	30	5	6	17	1.84823e+08	1.0299	7	7.2656	47.4323	44.65	9	17	215	23.8819	6.21436
651164590	kinectin isoform 3 [Mus musculus]	7.73	30	6	6	8	8.72315e+06	1.02949	5	18.5468	19.6101	7.73	7	8	1048	120.284	5.75732
162287370	prelamin-A/C isoform A precursor [Mus musculus]	34.74	3	17	17	46	1.06359e+08	1.02941	23	27.7651	128.613	34.74	26	46	665	74.1927	6.97607
568915725	PREDICTED: myelin expression factor 2 isoform X4 [Mus musculus]	2.92	5	1	1	1	16902572	1.02893	1		1.92885	2.92	1	1	377	40.7484	8.03076
6755376	40S ribosomal protein S7 [Mus musculus]	44.33	2	7	7	24	2.69074e+08	1.02854	9	29.0383	71.6107	44.33	9	24	194	22.1133	10.0962
10946972	coatomer subunit epsilon [Mus musculus]	31.17	1	5	5	8	5.49056e+07	1.02743	7	20.7383	25.3257	31.17	7	8	308	34.5454	5.05908
62122946	protein phosphatase 1 regulatory subunit 14B [Mus musculus]	31.97	1	2	2	3	3.09703e+07	1.02652	2	0.0177859	8.95702	31.97	2	3	147	15.9471	4.85596
6753324	T-complex protein 1 subunit zeta [Mus musculus]	59.32	5	21	21	70	4.18588e+08	1.02642	36	12.1974	204.284	59.32	33	70	531	57.9677	7.07861
45592934	ras-related C3 botulinum toxin substrate 1 precursor [Mus musculus]	23.96	4	4	4	9	1.63202e+08	1.02602	6	20.8786	24.5586	23.96	6	9	192	21.4362	8.49951
19526912	hsc70-interacting protein [Mus musculus]	25.61	3	9	9	26	1.70676e+08	1.02567	16	13.4875	67.5261	25.61	15	26	371	41.6295	5.26221
9789907	STIP1 homology and U box-containing protein 1 [Mus musculus]	14.8	1	3	3	3	2.45369e+07	1.02461	2	27.0312	8.41165	14.8	3	3	304	34.8873	6.01123
13384836	methylsterol monooxygenase 1 [Mus musculus]	9.56	1	2	2	5	3.23701e+07	1.02429	3	1.38942	11.55	9.56	3	5	293	34.7497	7.66455
121949767	lamina-associated polypeptide 2 isoform delta [Mus musculus]	19.66	5	5	5	16	5.27789e+07	1.02413	8	20.2038	42.2555	19.66	8	16	412	46.022	9.21729
61102728	inositol 1,4,5-trisphosphate receptor type 3 [Mus musculus]	0.94	2	2	2	2	4.7095e+06	1.02321	2	28.4339	5.92321	0.94	2	2	2670	304.08	6.53662
31981577	prefoldin subunit 2 [Mus musculus]	16.88	1	2	2	3	6.97663e+07	1.02317	3	2.41686	9.24492	16.88	3	3	154	16.5236	6.58057
568963505	PREDICTED: microtubule-associated protein 4 isoform X8 [Mus musculus]	29.16	18	16	16	38	7.33312e+07	1.02283	21	18.7774	104.531	29.16	21	38	1070	112.261	4.83057
15147224	sideroflexin-1 [Mus musculus]	17.39	2	4	4	13	4.7602e+07	1.02161	8	27.1483	36.344	17.39	8	13	322	35.6263	9.23193
110625624	T-complex protein 1 subunit alpha isoform 1 [Mus musculus]	63.85	2	24	24	87	3.0588e+08	1.02115	45	9.9347	248.818	63.85	38	87	556	60.4107	6.16357
31982856	dihydrolipoyl dehydrogenase, mitochondrial precursor [Mus musculus]	21.61	1	6	6	24	9.0531e+07	1.02113	11	38.5356	75.297	21.61	10	24	509	54.2382	7.89893
6680658	ADP-ribosylarginine hydrolase [Mus musculus]	4.7	1	1	1	3	8.9229e+06	1.02082	1		7.90032	4.7	2	3	362	40.0424	5.75732
93102415	trifunctional purine biosynthetic protein adenosine-3 [Mus musculus]	28.51	2	16	16	38	7.8508e+07	1.02022	22	55.2908	106.78	28.51	24	38	1010	107.436	6.68311
568957878	PREDICTED: dnaJ homolog subfamily B member 1 isoform X1 [Mus musculus]	14.17	2	2	2	11	1.53949e+07	1.01966	3	55.3334	24.9154	14.17	3	11	240	27.106	8.98291
30425250	beta-actin-like protein 2 [Mus musculus]	27.93	1	2	7	75	1.30382e+10	1.01875	1		210.423	27.93	10	75	376	41.977	5.49072
314122227	alpha-taxilin [Mus musculus]	12.82	1	5	5	9	1.53094e+07	1.018	5	21.7535	17.4065	12.82	7	9	554	62.3305	6.7417
13384796	immediate early response 3-interacting protein 1 precursor [Mus musculus]	24.39	1	1	1	1	7.94903e+06	1.01774	1		3.71895	24.39	1	1	82	9.01091	8.22119
6756037	14-3-3 protein eta [Mus musculus]	32.11	2	6	8	24	9.21422e+08	1.01771	10	14.5637	64.1868	32.11	13	24	246	28.194	4.89404
568995022	PREDICTED: protein TFG isoform X4 [Mus musculus]	12.27	5	2	2	3	1.9973e+07	1.01753	1		9.60979	12.27	2	3	277	30.5221	5.0083
569001105	PREDICTED: mitochondrial carrier homolog 1 isoform X3 [Mus musculus]	16.94	2	3	3	6	2.68616e+07	1.01739	4	14.1173	12.0865	16.94	4	6	372	39.9146	9.48096
28461294	protein CDV3 isoform b [Mus musculus]	52.67	8	8	8	14	1.20601e+08	1.01726	8	15.9505	38.4904	52.67	10	14	281	29.7113	6.1001
124487201	clustered mitochondria protein homolog [Mus musculus]	8.13	2	6	6	7	1.11811e+07	1.0172	4	30.4706	17.2965	8.13	6	7	1353	151.741	6.02393
6755963	voltage-dependent anion-selective channel protein 1 [Mus musculus]	65.72	2	13	14	65	6.59189e+08	1.01695	25	7.71168	180.109	65.72	24	65	283	30.7366	8.54346
31541824	eukaryotic translation initiation factor 1A, X-chromosomal [Mus musculus]	36.11	3	2	5	12	8.11948e+07	1.01693	3	42.8219	34.9704	36.11	6	12	144	16.4502	5.23682
6755899	translin [Mus musculus]	6.58	1	1	1	1	3.01975e+07	1.01573	1		2.1829	6.58	1	1	228	26.1848	6.44287
27754065	inorganic pyrophosphatase [Mus musculus]	56.06	1	12	12	33	1.96272e+08	1.01572	18	23.1863	96.5651	56.06	15	33	289	32.6462	5.60498
33563282	proteasome subunit alpha type-1 [Mus musculus]	51.71	1	10	10	27	1.66257e+08	1.01546	16	15.5207	70.6683	51.71	15	27	263	29.5278	6.45557
9506983	serine/threonine-protein phosphatase 2A catalytic subunit alpha isoform [Mus musculus]	39.48	3	8	8	20	1.44268e+08	1.01537	11	30.4846	59.9592	39.48	13	20	309	35.5854	5.5415
39930335	ATP-binding cassette sub-family F member 1 [Mus musculus]	19.59	5	9	9	20	4.266e+07	1.01394	8	23.5021	51.6659	19.59	11	20	837	94.8869	6.50732
18250284	isocitrate dehydrogenase [NAD] subunit alpha, mitochondrial precursor [Mus musculus]	10.66	1	3	3	8	3.52837e+07	1.01263	6	7.60437	21.7727	10.66	6	8	366	39.6131	6.72705
38142460	electron transfer flavoprotein subunit beta [Mus musculus]	50.2	2	8	8	16	6.41648e+07	1.01252	9	24.4061	39.8582	50.2	12	16	255	27.606	8.104
6680720	ADP-ribosylation factor 4 [Mus musculus]	53.33	1	3	7	13	1.38892e+08	1.01245	3	0.706588	35.1276	53.33	9	13	180	20.3836	7.13721
568958893	PREDICTED: interleukin enhancer-binding factor 3 isoform X5 [Mus musculus]	13.31	11	4	4	5	1.16972e+07	1.01188	3	50.6031	17.6429	13.31	4	5	789	85.1889	8.83643
157277969	heterogeneous nuclear ribonucleoprotein A3 isoform c [Mus musculus]	21.29	5	5	5	13	1.46461e+08	1.01181	8	6.07373	37.678	21.29	8	13	357	37.0632	8.30908
13195624	NADH dehydrogenase [ubiquinone] 1 alpha subcomplex subunit 10, mitochondrial precursor [Mus musculus]	9.3	1	2	2	3	4.84152e+06	1.01121	2	31.2259	6.63269	9.3	3	3	355	40.5777	7.78174
27754103	26S protease regulatory subunit 10B [Mus musculus]	48.59	1	13	13	35	9.15633e+07	1.01058	15	10.3191	100.833	48.59	19	35	389	44.1451	7.48877
254540027	malate dehydrogenase, cytoplasmic [Mus musculus]	32.04	1	9	9	24	3.12689e+08	1.01006	13	5.89146	68.3793	32.04	16	24	334	36.4881	6.58057
6753882	peptidyl-prolyl cis-trans isomerase FKBP4 [Mus musculus]	46.94	1	18	18	49	1.4367e+08	1.00976	28	16.8249	131.377	46.94	25	49	458	51.5399	5.71924
19526884	mannose-1-phosphate guanyltransferase alpha [Mus musculus]	8.33	2	2	2	3	5.87853e+06	1.00876	1		6.88514	8.33	2	3	420	46.2151	7.62061
6754982	bifunctional 3'-phosphoadenosine 5'-phosphosulfate synthase 1 isoform a [Mus musculus]	23.24	7	8	8	11	1.73058e+07	1.00827	8	28.9258	25.435	23.24	9	11	624	70.7487	6.771
7710014	cullin-3 [Mus musculus]	9.77	5	5	5	6	1.09054e+07	1.00821	4	1.63374	13.5981	9.77	5	6	768	88.8914	8.45557
23956396	erlin-2 [Mus musculus]	7.06	3	2	2	3	2.7807e+07	1.00807	3	0.985359	7.1517	7.06	3	3	340	37.8485	5.50342
568918357	PREDICTED: Golgi reassembly-stacking protein 2 isoform X1 [Mus musculus]	2.84	2	1	1	6	2.26837e+07	1.00803	2	4.80736	12.2518	2.84	2	6	422	44.0302	4.79248
13386032	nuclear transport factor 2 [Mus musculus]	69.29	1	5	5	9	1.25288e+08	1.00793	6	28.9053	25.1045	69.29	7	9	127	14.469	5.37646
31560618	mitotic checkpoint protein BUB3 [Mus musculus]	30.06	2	8	8	15	5.3682e+07	1.00635	9	37.2577	36.5772	30.06	13	15	326	36.9311	6.84424
13385808	39S ribosomal protein L18, mitochondrial [Mus musculus]	7.22	2	1	1	1	1.08816e+07	1.00584	1		2.51606	7.22	1	1	180	20.6636	9.27588
22094075	ADP/ATP translocase 2 [Mus musculus]	49.33	2	7	14	47	1.08046e+09	1.00568	12	3.15931	112.941	49.33	22	47	298	32.9102	9.72998
7710086	ras-related protein Rab-10 [Mus musculus]	16.5	36	1	3	15	2.15326e+08	1.0049	2	1.40337	38.2703	16.5	6	15	200	22.5266	8.38232
31542602	ELAV-like protein 1 [Mus musculus]	9.51	1	2	2	3	2.81507e+07	1.00421	1		10.4339	9.51	2	3	326	36.1461	9.0415
109134362	heterogeneous nuclear ribonucleoproteins A2/B1 isoform 1 [Mus musculus]	45.45	3	1	12	34	2.39961e+08	1.00389	1		87.1634	45.45	17	34	341	35.9569	8.646
171906578	UV excision repair protein RAD23 homolog B [Mus musculus]	23.8	1	5	5	12	7.874e+07	1.00359	6	10.5895	22.4867	23.8	6	12	416	43.4858	4.83057
6680832	calmodulin [Mus musculus]	11.41	1	1	1	5	5.51628e+08	1.00348	4	1.48611	16.7957	11.41	2	5	149	16.8268	4.22119
6679641	emerin [Mus musculus]	19.31	1	3	3	3	5.8259e+07	1.00322	3	14.606	6.7521	19.31	3	3	259	29.4174	5.0083
288541337	aminoacyl tRNA synthase complex-interacting multifunctional protein 2 isoform 1 [Mus musculus]	32.19	2	5	5	12	1.01087e+08	1.00315	8	8.39968	29.633	32.19	7	12	320	35.3552	7.82568
134031976	leucine-rich PPR motif-containing protein, mitochondrial precursor [Mus musculus]	32.18	2	31	31	66	8.70189e+07	1.00278	33	19.261	164.078	32.18	41	66	1392	156.516	6.82959
31982522	short-chain specific acyl-CoA dehydrogenase, mitochondrial precursor [Mus musculus]	33.98	1	8	8	23	4.29246e+07	1.00235	10	22.1025	66.5321	33.98	11	23	412	44.8611	8.47021
568968202	PREDICTED: SAP domain-containing ribonucleoprotein isoform X5 [Mus musculus]	14.96	5	1	1	3	3.11234e+07	1.001	2	18.093	10.2916	14.96	2	3	127	14.1056	10.4917
6754036	aspartate aminotransferase, mitochondrial [Mus musculus]	56.74	1	17	17	51	4.42249e+08	1.00087	25	7.45835	148.685	56.74	27	51	430	47.3812	8.99756
568910506	PREDICTED: interferon-activable protein 204 isoform X1 [Mus musculus]	3.73	4	1	1	4	9.04949e+06	1.00086	1		12.3655	3.73	1	4	617	69.1942	8.68994
71774133	peptidyl-prolyl cis-trans isomerase B precursor [Mus musculus]	22.22	1	5	5	10	1.47549e+08	1.00071	6	1.89771	20.4066	22.22	6	10	216	23.6986	9.5542
68131553	protein cornichon homolog 4 [Mus musculus]	14.39	1	1	1	1	7.18237e+07	0.998952	1		2.21697	14.39	1	1	139	16.0782	6.49365
28173550	septin-7 isoform 1 [Mus musculus]	35.7	7	10	11	18	6.89838e+07	0.996996	12	9.65559	49.8782	35.7	14	18	437	50.617	8.57275
13277394	grpE protein homolog 1, mitochondrial precursor [Mus musculus]	22.58	1	4	4	12	8.83054e+07	0.996136	6	14.3987	30.7024	22.58	6	12	217	24.2919	8.38232
31981810	enoyl-CoA delta isomerase 1, mitochondrial precursor [Mus musculus]	15.22	1	3	3	6	4.26601e+07	0.995692	4	16.8977	18.1647	15.22	5	6	289	32.2298	8.98291
568992014	PREDICTED: WASH complex subunit strumpellin isoform X1 [Mus musculus]	1.13	2	1	1	3	5.71303e+06	0.995525	1		7.27068	1.13	2	3	1060	122.303	7.98682
312032462	rho guanine nucleotide exchange factor 2 isoform 4 [Mus musculus]	17.47	12	9	9	15	3.42622e+07	0.995454	7	33.9273	39.6718	17.47	10	15	956	108.461	6.78564
13385726	cytochrome b-c1 complex subunit 7 [Mus musculus]	40.54	1	4	4	5	5.55474e+07	0.995079	5	12.3235	12.2935	40.54	5	5	111	13.5529	9.11475
254692960	protein misato homolog 1 [Mus musculus]	15.11	1	6	6	8	1.83648e+07	0.99493	5	7.19161	22.0888	15.11	7	8	556	61.1688	6.45557
7106387	proteasome subunit alpha type-5 [Mus musculus]	42.74	1	7	7	19	3.29511e+08	0.994752	10	10.4611	56.191	42.74	9	19	241	26.3942	4.79248
29150272	protein SEC13 homolog [Mus musculus]	40.37	1	7	7	12	5.50852e+07	0.994549	6	27.0843	31.9778	40.37	8	12	322	35.5431	5.37646
568998803	PREDICTED: CD2-associated protein isoform X3 [Mus musculus]	2.94	4	1	1	4	8.13224e+06	0.993073	2	14.2765	10.4012	2.94	2	4	476	52.6615	5.71924
124248577	26S protease regulatory subunit 6B [Mus musculus]	44.02	1	9	9	19	4.11592e+07	0.992969	10	22.8523	49.781	44.02	11	19	418	47.3786	5.21143
8394027	serine/threonine-protein phosphatase 2A 65 kDa regulatory subunit A alpha isoform [Mus musculus]	36.67	7	16	16	47	1.59242e+08	0.992565	24	17.3322	125.866	36.67	26	47	589	65.2809	5.10986
568938111	PREDICTED: CAP-Gly domain-containing linker protein 2 isoform X3 [Mus musculus]	2.46	5	1	1	2	6.34202e+06	0.992214	2	7.18762	2.81134	2.46	2	2	854	93.8331	6.03662
110625979	elongation factor 1-gamma [Mus musculus]	67.51	2	20	20	81	7.16946e+08	0.992132	39	16.2999	226.277	67.51	30	81	437	50.0292	6.7417
6753320	T-complex protein 1 subunit gamma [Mus musculus]	60	2	25	25	81	4.63083e+08	0.99205	41	11.1638	218.906	60	40	81	545	60.5914	6.69775
6680598	importin subunit alpha-3 [Mus musculus]	35.89	1	7	9	28	4.44027e+07	0.991977	9	18.8117	64.0116	35.89	13	28	521	57.8867	4.94482
149588667	uncharacterized protein LOC28081 [Mus musculus]	12.97	1	1	1	1	4.95076e+06	0.991038	1		2.65883	12.97	1	1	185	19.6065	11.1802
254540089	phosphoribosyl pyrophosphate synthase-associated protein 1 [Mus musculus]	22.34	3	6	6	8	3.11875e+07	0.989671	4	34.275	19.5679	22.34	8	8	385	42.4404	8.39697
157909801	mitochondrial import receptor subunit TOM40 homolog [Mus musculus]	20.78	1	4	4	15	1.84313e+07	0.989173	5	21.6843	31.8028	20.78	5	15	361	37.8711	7.73779
568918310	PREDICTED: DNA replication complex GINS protein PSF1 isoform X1 [Mus musculus]	9.15	3	1	1	2	6.60909e+06	0.98868	2	24.1622	6.30989	9.15	2	2	153	17.869	7.50342
568981792	PREDICTED: GDP-mannose 4,6 dehydratase isoform X1 [Mus musculus]	4.81	2	1	1	3	7.0312e+06	0.988533	2	38.683	7.37529	4.81	2	3	291	32.8066	7.00537
568926748	PREDICTED: mitogen-activated protein kinase kinase kinase 7 isoform X1 [Mus musculus]	2.94	3	1	1	2	4.06343e+06	0.98837	2	9.56435	3.09237	2.94	2	2	476	53.0093	8.00146
28827824	ER membrane protein complex subunit 3 [Mus musculus]	19.16	1	3	3	4	1.32202e+07	0.98789	3	5.55091	13.0191	19.16	4	4	261	29.9604	6.81494
194018533	eukaryotic peptide chain release factor GTP-binding subunit ERF3A isoform 2 [Mus musculus]	14.49	3	6	6	9	5.08355e+07	0.985808	6	15.8348	22.7148	14.49	7	9	635	68.4828	5.21143
418203916	tropomyosin alpha-3 chain isoform 5 [Mus musculus]	39.92	6	5	12	53	6.06346e+08	0.985476	8	3.98724	168.011	39.92	19	53	248	28.8787	4.75439
31560083	protein FAM192A [Mus musculus]	5.91	1	1	1	2	1.12768e+07	0.984461	2	23.3552	3.92826	5.91	2	2	254	28.6843	5.13525
189409138	cullin-associated NEDD8-dissociated protein 1 [Mus musculus]	33.01	1	24	24	42	8.92728e+07	0.983086	29	26.6596	97.1435	33.01	30	42	1230	136.245	5.78271
13385090	cytochrome c oxidase subunit 6B1 [Mus musculus]	41.86	1	3	3	10	1.56404e+08	0.982608	5	9.25462	22.0259	41.86	5	10	86	10.0649	8.71924
568920419	PREDICTED: opioid growth factor receptor isoform X1 [Mus musculus]	11.15	2	3	3	6	4.64428e+06	0.982508	2	21.1541	17.1335	11.15	3	6	547	60.3039	5.12256
19527026	leucine-rich repeat-containing protein 59 [Mus musculus]	39.74	1	8	8	21	2.85058e+08	0.982355	12	5.37903	53.9558	39.74	11	21	307	34.8558	9.5249
134031994	proteasome subunit alpha type-2 [Mus musculus]	38.46	1	6	6	23	1.0929e+08	0.982097	13	32.7585	71.8202	38.46	10	23	234	25.9103	7.43018
568920399	PREDICTED: tumor protein D54 isoform X9 [Mus musculus]	20.86	12	2	2	2	2.62557e+07	0.982057	2	4.60496	5.80667	20.86	2	2	139	15.2228	5.90967
254540168	78 kDa glucose-regulated protein precursor [Mus musculus]	45.95	1	25	27	122	1.02661e+09	0.982009	50	15.5733	360.44	45.95	44	122	655	72.3775	5.16064
295424139	COP9 signalosome complex subunit 1 isoform 2 [Mus musculus]	9.65	4	3	3	7	1.9316e+07	0.981989	2	21.7235	19.3915	9.65	5	7	487	55.128	6.69775
170763467	mitochondrial import inner membrane translocase subunit TIM44 [Mus musculus]	2.65	1	1	1	1	16194416	0.981953	1		2.55378	2.65	1	1	452	51.0593	8.1333
22165347	eukaryotic translation initiation factor 1 [Mus musculus]	32.74	4	2	2	3	1.27425e+07	0.981636	2	20.4193	10.0003	32.74	2	3	113	12.7386	7.44482
21313640	AP-2 complex subunit beta isoform b [Mus musculus]	28.07	6	9	16	34	6.73908e+07	0.981087	9	105.092	64.3277	28.07	19	34	937	104.516	5.37646
568977916	PREDICTED: basic leucine zipper and W2 domain-containing protein 2 isoform X3 [Mus musculus]	14.21	3	3	4	6	3.46806e+07	0.980524	2	0.116943	12.89	14.21	6	6	387	44.0209	7.44482
569003364	PREDICTED: lamin-B1 isoform X1 [Mus musculus]	3.71	2	1	1	2	4.13707e+06	0.980427	1		4.87619	3.71	1	2	377	43.1704	5.12256
295389521	condensin complex subunit 2 [Mus musculus]	13.68	1	6	6	8	8.16335e+06	0.980203	3	0.747352	24.2725	13.68	6	8	731	82.2511	4.95752
126723461	T-complex protein 1 subunit theta [Mus musculus]	47.63	1	23	23	70	3.81548e+08	0.979832	38	7.94323	191.105	47.63	40	70	548	59.5175	5.61768
326537320	tripartite motif-containing protein 47 isoform 2 [Mus musculus]	10.45	2	4	4	9	1.20771e+07	0.979542	5	25.3978	16.4953	10.45	7	9	641	69.8678	6.40479
19526960	dynamin-like 120 kDa protein, mitochondrial isoform 2 precursor [Mus musculus]	1.67	4	1	1	1	2.01455e+06	0.97944	1		0	1.67	1	1	960	111.27	7.54736
46593021	cytochrome b-c1 complex subunit 1, mitochondrial precursor [Mus musculus]	44.38	1	13	13	39	1.28216e+08	0.978774	19	5.48815	83.7028	44.38	19	39	480	52.8185	6.21436
34328230	adenylate kinase 2, mitochondrial isoform b [Mus musculus]	34.05	2	5	5	13	4.78342e+07	0.97838	6	36.1843	35.2338	34.05	6	13	232	25.5893	7.41553
161016790	high affinity cationic amino acid transporter 1 [Mus musculus]	6.43	1	2	2	2	1.9696e+07	0.977712	2	38.967	5.3986	6.43	2	2	622	67.048	7.06396
112181167	complement component 1 Q subcomponent-binding protein, mitochondrial [Mus musculus]	31.9	1	5	5	9	9.94038e+07	0.977573	4	20.069	30.3979	31.9	7	9	279	31.0055	4.86865
31542413	coronin-1C [Mus musculus]	16.67	1	3	3	11	1.95852e+07	0.977501	4	22.4707	34.1082	16.67	4	11	474	53.087	7.07861
31980808	eukaryotic translation initiation factor 3 subunit G [Mus musculus]	9.38	1	2	2	4	9.77808e+07	0.977475	3	4.75775	10.3215	9.38	3	4	320	35.6159	5.89697
295317330	synaptosomal-associated protein 23 isoform b [Mus musculus]	17.14	2	2	2	4	3.8471e+06	0.977411	1		10.8429	17.14	2	4	210	23.2464	4.98291
7305363	platelet-activating factor acetylhydrolase IB subunit alpha [Mus musculus]	14.39	1	4	4	7	4.17393e+07	0.977372	4	31.0934	13.5393	14.39	4	7	410	46.6401	7.37158
568984372	PREDICTED: 28S ribosomal protein S27, mitochondrial isoform X3 [Mus musculus]	6.96	4	2	2	4	1.13601e+07	0.977312	2	13.6406	9.76788	6.96	3	4	345	39.421	5.32568
18079339	aconitate hydratase, mitochondrial precursor [Mus musculus]	50	1	26	26	63	1.78816e+08	0.976021	35	20.3598	187.105	50	36	63	780	85.41	7.92822
568991032	PREDICTED: NADH-cytochrome b5 reductase 3 isoform X2 [Mus musculus]	70.14	3	13	13	47	2.56774e+08	0.975168	19	14.2375	126.626	70.14	20	47	278	31.5294	8.38232
7242142	COP9 signalosome complex subunit 7a isoform 1 [Mus musculus]	26.55	4	4	4	8	2.71653e+07	0.974761	5	8.16173	21.8469	26.55	6	8	275	30.206	7.86963
359807125	proline-rich AKT1 substrate 1 isoform b [Mus musculus]	7.39	5	1	1	3	8.39687e+06	0.97463	1		7.18042	7.39	2	3	257	27.4664	4.71631
83627717	eukaryotic translation initiation factor 4E [Mus musculus]	23.04	3	5	5	8	1.06288e+08	0.973643	8	9.34221	18.0288	23.04	7	8	217	25.0375	6.15088
568970053	PREDICTED: nudC domain-containing protein 3 isoform X1 [Mus musculus]	11.75	2	2	2	3	1.20787e+07	0.973417	2	21.04	9.22184	11.75	3	3	315	35.658	5.21143
568966233	PREDICTED: nicalin isoform X2 [Mus musculus]	7.47	4	3	3	7	1.57349e+07	0.973202	4	4.03013	15.8425	7.47	6	7	562	62.7404	6.49365
19526994	protein MEMO1 [Mus musculus]	14.81	3	2	2	4	1.03539e+07	0.972514	1		9.98923	14.81	3	4	297	33.6705	7.13721
6754450	fatty acid-binding protein, epidermal isoform 1 [Mus musculus]	77.04	3	10	10	52	8.04161e+08	0.972509	24	4.14471	152.431	77.04	17	52	135	15.1274	6.53662
227116273	dynactin subunit 3 isoform A [Mus musculus]	10.75	1	1	1	1	7180843	0.97171	1		2.94574	10.75	1	1	186	20.9653	6.06201
568980730	PREDICTED: dihydrolipoyllysine-residue succinyltransferase component of 2-oxoglutarate dehydrogenase complex, mitochondrial isoform X1 [Mus musculus]	19.21	2	5	5	11	5.20616e+07	0.970939	6	51.1802	27.4828	19.21	7	11	453	48.9065	8.95361
568913216	PREDICTED: spectrin alpha chain, non-erythrocytic 1 isoform X8 [Mus musculus]	16.11	11	25	25	47	3.90366e+07	0.970919	23	27.2252	134.671	16.11	29	47	2464	283.655	5.36377
569017588	PREDICTED: transcription elongation factor SPT4-A isoform X2 [Mus musculus]	16.16	3	1	1	1	2.54304e+07	0.970219	1		3.24892	16.16	1	1	99	11.2472	11.0483
569008139	PREDICTED: sideroflexin-3 isoform X3 [Mus musculus]	27.34	5	4	4	9	1.1437e+07	0.969557	4	22.9612	24.2731	27.34	6	9	278	30.463	9.62744
183396771	60 kDa heat shock protein, mitochondrial [Mus musculus]	71.2	2	35	35	180	1.04997e+09	0.96917	80	9.9314	556.039	71.2	59	180	573	60.9174	6.17627
575771837	thioredoxin domain-containing protein 5 isoform 2 [Mus musculus]	49.54	3	10	10	28	1.12643e+08	0.969128	14	10.4317	73.1409	49.54	15	28	323	36.0607	5.30029
13385932	ubiquitin-fold modifier 1 precursor [Mus musculus]	41.18	1	1	1	2	7.95318e+06	0.968653	2	58.3116	7.50561	41.18	1	2	85	9.11187	9.30518
51093867	CAD protein isoform 1 [Mus musculus]	29.44	5	40	40	88	9.73559e+07	0.967839	48	30.6988	213.306	29.44	55	88	2225	243.084	6.43018
13385624	eukaryotic translation initiation factor 2 subunit 1 [Mus musculus]	50.48	1	11	11	32	1.43413e+08	0.967457	17	24.2628	81.7676	50.48	18	32	315	36.0854	5.08447
7304971	COP9 signalosome complex subunit 5 isoform 1 [Mus musculus]	8.08	2	2	2	2	1.2941e+07	0.967044	1		6.01903	8.08	2	2	334	37.5247	6.53662
77404392	staphylococcal nuclease domain-containing protein 1 [Mus musculus]	46.37	2	28	28	77	1.35461e+08	0.965907	44	19.325	206.285	46.37	41	77	910	102.025	7.43018
254692991	exosome complex component RRP43 isoform 2 [Mus musculus]	6.88	2	1	1	1	7.58952e+06	0.964673	1		2.45263	6.88	1	1	276	29.9302	5.19873
568987095	PREDICTED: 40S ribosomal protein S24 isoform X4 [Mus musculus]	33.05	7	3	3	4	1.59285e+08	0.964665	3	14.0567	12.0319	33.05	4	4	118	13.5965	10.77
15426055	coatomer subunit beta [Mus musculus]	15.63	1	9	9	16	4.51942e+07	0.964268	9	44.748	43.5423	15.63	12	16	953	106.998	5.99854
261824055	peptidyl-prolyl cis-trans isomerase FKBP2 precursor [Mus musculus]	39.29	3	3	3	5	2.07616e+07	0.964138	3	5.71069	14.6374	39.29	4	5	140	15.3342	8.88037
281485611	transcription factor BTF3 isoform 2 [Mus musculus]	58.64	2	5	5	12	4.94079e+07	0.963527	6	108.255	27.1903	58.64	5	12	162	17.6882	7.50342
6754816	septin-2 isoform a [Mus musculus]	36.57	4	7	7	15	1.00982e+08	0.96352	8	31.2766	37.7647	36.57	10	15	361	41.4993	6.55127
31560385	60S ribosomal protein L21 [Mus musculus]	27.5	8	3	3	19	4.64338e+08	0.963267	8	9.4719	50.6439	27.5	5	19	160	18.5671	10.4917
229094709	transcription elongation factor A protein 1 isoform 3 [Mus musculus]	25	3	7	7	17	6.74473e+07	0.962778	12	12.5239	49.5582	25	11	17	300	33.7719	8.38232
7106277	casein kinase II subunit beta [Mus musculus]	15.81	2	2	2	8	29350373	0.962687	3	21.717	16.4017	15.81	3	8	215	24.926	5.5542
9789937	dnaJ homolog subfamily A member 2 [Mus musculus]	30.83	1	7	7	19	4.88392e+07	0.96235	7	19.0406	50.5605	30.83	8	19	412	45.7166	6.48096
242332572	ras GTPase-activating-like protein IQGAP1 [Mus musculus]	30.6	6	33	33	75	7.57209e+07	0.961543	41	31.8273	201.099	30.6	47	75	1657	188.624	6.48096
70778976	phosphoglycerate kinase 1 [Mus musculus]	60.67	2	20	20	112	1.9951e+09	0.961391	50	11.088	343.822	60.67	36	112	417	44.522	7.89893
568915059	PREDICTED: biliverdin reductase A isoform X5 [Mus musculus]	7.11	4	1	1	3	2.93422e+07	0.960303	1		9.90343	7.11	1	3	197	22.5368	6.80029
568931796	PREDICTED: succinate dehydrogenase [ubiquinone] iron-sulfur subunit, mitochondrial isoform X1 [Mus musculus]	15.71	2	3	3	9	2.36428e+07	0.960173	4	19.7182	26.9702	15.71	5	9	280	31.5178	8.67529
31980922	elongation factor 1-beta [Mus musculus]	50.67	1	6	7	34	6.64868e+08	0.959383	14	2.70941	107.268	50.67	13	34	225	24.6782	4.69092
21704176	THUMP domain-containing protein 1 [Mus musculus]	13.71	1	3	3	4	2.39172e+07	0.959338	3	35.9782	12.6307	13.71	4	4	350	38.8608	6.07471
569020416	PREDICTED: protein PRRC2A isoform X2 [Mus musculus]	3.03	3	4	4	9	9.97395e+06	0.959321	4	17.4444	25.6093	3.03	6	9	2148	228.011	9.37842
13385036	60S ribosomal protein L15 [Mus musculus]	35.29	4	6	6	27	3.81501e+08	0.958575	13	10.8127	56.191	35.29	10	27	204	24.1311	11.6196
30794378	exosome complex component MTR3 [Mus musculus]	5.86	1	1	1	1	1.2474e+07	0.95818	1		2.65409	5.86	1	1	273	28.3526	6.11279
40556608	heat shock protein HSP 90-beta [Mus musculus]	59.12	1	25	41	264	3.51049e+09	0.958158	63	12.0183	735.789	59.12	72	264	724	83.2291	5.03369
7242197	proteasome subunit beta type-1 precursor [Mus musculus]	38.33	1	6	6	16	1.71085e+08	0.958112	9	31.9299	46.5572	38.33	9	16	240	26.3553	7.81104
114145505	heat shock protein 105 kDa [Mus musculus]	45.34	4	27	28	60	2.53007e+08	0.958032	31	15.1009	154.731	45.34	37	60	858	96.3464	5.52881
226246660	protein dpy-30 homolog [Mus musculus]	16.16	1	1	1	7	1.11088e+07	0.95776	1		20.3051	16.16	2	7	99	11.2058	4.88135
9790259	programmed cell death protein 5 [Mus musculus]	19.05	2	2	2	3	38501881	0.957342	3	16.149	7.30303	19.05	3	3	126	14.2663	5.68115
227500281	electron transfer flavoprotein subunit alpha, mitochondrial [Mus musculus]	36.34	1	7	7	18	6.76405e+07	0.957125	10	20.0282	54.8654	36.34	10	18	333	34.9875	8.38232
595582170	sequestosome-1 isoform 2 [Mus musculus]	38.61	2	8	8	18	4.41087e+07	0.956672	6	23.1489	47.2268	38.61	8	18	404	44.1642	5.43994
16716353	reticulon-3 isoform 4 [Mus musculus]	10.97	6	2	2	2	9.07952e+07	0.956445	2	14.1515	5.16368	10.97	2	2	237	25.4115	8.49951
54020676	eukaryotic translation initiation factor 2A [Mus musculus]	28.74	2	11	11	23	2.27941e+08	0.956389	14	25.2405	57.951	28.74	16	23	581	64.3628	8.90967
295054230	ubiquilin-1 isoform 1 [Mus musculus]	15.46	2	3	5	13	1.24634e+08	0.956089	1		30.6374	15.46	7	13	582	61.9372	4.94482
13384980	39S ribosomal protein L11, mitochondrial [Mus musculus]	6.25	1	1	1	1	12054507	0.95574	1		3.01104	6.25	1	1	192	20.6673	9.72998
313482787	methionine adenosyltransferase 2 subunit beta isoform 2 [Mus musculus]	21.67	2	4	4	7	2.30388e+07	0.955218	4	28.6592	21.0402	21.67	5	7	323	36.1873	6.59521
114205431	ATP-binding cassette sub-family E member 1 [Mus musculus]	34.56	1	13	13	29	1.04378e+08	0.955154	13	39.2872	81.2782	34.56	19	29	599	67.271	8.33838
10946854	ribose-phosphate pyrophosphokinase 1 [Mus musculus]	45.28	3	5	10	24	1.06971e+08	0.954655	7	13.6337	65.1768	45.28	15	24	318	34.8119	6.97607
568908350	PREDICTED: nucleolin isoform X1 [Mus musculus]	30.39	2	19	19	76	8.85239e+08	0.953042	37	4.89635	220.013	30.39	33	76	691	74.9988	4.69092
31980762	superoxide dismutase [Mn], mitochondrial precursor [Mus musculus]	13.06	1	2	2	4	5.94344e+07	0.952457	3	7.18307	12.58	13.06	3	4	222	24.5875	8.6167
568984421	PREDICTED: ATP-dependent RNA helicase Dhx29 isoform X1 [Mus musculus]	2.4	2	2	2	2	3.40578e+06	0.95201	2	71.435	4.73786	2.4	2	2	1332	150.075	7.69385
31982764	large neutral amino acids transporter small subunit 1 [Mus musculus]	5.86	1	3	3	16	5.87372e+07	0.951806	6	25.5184	49.1749	5.86	6	16	512	55.8355	7.89893
255069795	valine--tRNA ligase [Mus musculus]	39.03	2	34	34	87	2.44401e+08	0.950826	49	15.2592	198.092	39.03	52	87	1263	140.127	7.76709
75992927	long-chain-fatty-acid--CoA ligase 4 isoform 2 [Mus musculus]	10.75	2	4	5	9	1.32348e+07	0.950683	6	19.1276	18.2987	10.75	8	9	670	74.2909	8.00146
6679110	nucleoplasmin-3 [Mus musculus]	20.57	1	2	2	4	3.23715e+07	0.950193	2	54.1802	10.6942	20.57	2	4	175	19.0113	4.81787
24762230	40S ribosomal protein S15a [Mus musculus]	56.15	2	7	7	23	4.33476e+08	0.950181	12	7.1636	58.4395	56.15	13	23	130	14.83	10.1255
208431789	UPF0696 protein C11orf68 homolog isoform a [Mus musculus]	7.72	1	2	2	3	7.85863e+06	0.949915	3	55.781	2.1817	7.72	3	3	298	31.8259	6.1001
6756039	14-3-3 protein theta [Mus musculus]	46.94	3	12	14	45	1.02887e+09	0.949683	18	5.08531	135.762	46.94	22	45	245	27.7608	4.77979
13386066	glycine cleavage system H protein, mitochondrial precursor [Mus musculus]	17.65	2	2	2	5	7.61836e+07	0.94951	2	58.0722	10.1192	17.65	3	5	170	18.6253	4.75439
594542459	far upstream element (FUSE) binding protein 3 isoform b [Mus musculus]	22.32	5	6	6	12	1.15411e+07	0.949441	3	20.7602	21.5	22.32	7	12	569	61.4093	8.27979
19882201	26S proteasome non-ATPase regulatory subunit 2 [Mus musculus]	36.45	1	21	21	55	1.33499e+08	0.948965	28	15.5836	143.838	36.45	32	55	908	100.139	5.17334
6755382	ruvB-like 2 [Mus musculus]	28.29	1	10	10	20	6.15464e+07	0.94888	9	35.1237	55.9105	28.29	13	20	463	51.0805	5.64307
30424814	Golgi integral membrane protein 4 isoform 2 [Mus musculus]	2.6	3	1	1	1	1.34298e+07	0.948586	1		3.00036	2.6	1	1	655	76.7386	4.83057
568966361	PREDICTED: LIM and senescent cell antigen-like domains 1 isoform X6 [Mus musculus]	8.62	9	2	2	7	2.45421e+07	0.948559	4	2.42148	14.401	8.62	4	7	325	37.2148	8.04541
13385670	28S ribosomal protein S34, mitochondrial [Mus musculus]	16.97	1	4	4	6	8.19658e+06	0.947609	2	41.1671	13.1346	16.97	6	6	218	25.8107	10.4331
6679261	pyruvate dehydrogenase E1 component subunit alpha, somatic form, mitochondrial precursor [Mus musculus]	38.97	1	8	8	23	1.05355e+08	0.947455	10	19.4317	61.7912	38.97	12	23	390	43.2036	8.19189
114052809	inverted formin-2 [Mus musculus]	2.83	4	2	2	5	1.56074e+07	0.946022	3	1.94388	11.8966	2.83	2	5	1271	138.278	5.22412
124486923	182 kDa tankyrase-1-binding protein [Mus musculus]	6.28	3	7	7	15	9.75828e+06	0.945787	9	50.5733	39.9839	6.28	10	15	1720	181.714	4.88135
569019653	PREDICTED: ras-related protein Rab-11B isoform X1 [Mus musculus]	29.27	3	4	4	8	5.02683e+07	0.945638	4	3.55227	26.4972	29.27	5	8	205	22.8727	6.55127
568988907	PREDICTED: DCC-interacting protein 13-alpha isoform X2 [Mus musculus]	12.83	3	3	3	6	7.60374e+06	0.945441	2	12.9429	9.06768	12.83	3	6	530	58.9413	5.40186
226062635	ran GTPase-activating protein 1 [Mus musculus]	23.6	4	10	10	13	3.43851e+07	0.945165	9	27.9042	33.2013	23.6	12	13	589	63.4914	4.67822
6678365	GTP-binding nuclear protein Ran [Mus musculus]	37.96	3	8	8	32	1.11889e+09	0.944866	13	8.24468	87.8621	37.96	14	32	216	24.4076	7.48877
133778989	protein kinase C iota type [Mus musculus]	6.39	2	2	2	3	4.47057e+06	0.944382	2	10.7596	9.34015	6.39	3	3	595	68.1593	5.84619
6678145	translocon-associated protein subunit delta isoform 2 precursor [Mus musculus]	25	3	3	3	10	6.10241e+07	0.9443	4	24.7621	29.3195	25	5	10	172	18.9245	5.78271
568974836	PREDICTED: septin-9 isoform X1 [Mus musculus]	29.91	5	9	9	29	3.70315e+07	0.943949	13	19.0492	72.9538	29.91	14	29	565	63.7329	8.32373
6753556	cathepsin D precursor [Mus musculus]	15.12	1	3	3	8	2.83223e+07	0.943283	2	1.36015	23.268	15.12	5	8	410	44.925	7.15186
51491845	clathrin heavy chain 1 [Mus musculus]	50.09	4	57	57	148	2.32022e+08	0.943076	72	27.3937	396.297	50.09	83	148	1675	191.435	5.69385
27502349	mitochondrial-processing peptidase subunit alpha precursor [Mus musculus]	10.69	2	3	3	5	1.51603e+07	0.942994	3	14.3658	12.1295	10.69	4	5	524	58.2416	6.82959
33859753	ras-related protein Rap-1b precursor [Mus musculus]	27.17	1	2	4	8	6.5834e+07	0.942491	1		20.8334	27.17	6	8	184	20.8116	5.78271
6755100	proliferation-associated protein 2G4 [Mus musculus]	60.91	1	19	19	59	3.56371e+08	0.942353	24	16.2354	166.361	60.91	29	59	394	43.6712	6.85889
225543552	protein FRG1 [Mus musculus]	6.2	1	1	1	2	5.87621e+06	0.941568	1		5.3015	6.2	1	2	258	29.1091	8.92432
71725355	zinc finger CCCH domain-containing protein 18 isoform b [Mus musculus]	2.64	6	1	1	4	6.06436e+06	0.94058	1		5.96513	2.64	1	4	948	105.631	7.79639
568999139	PREDICTED: kinesin family member C5B isoform X4 [Mus musculus]	2.06	4	1	1	3	4.81717e+06	0.940382	2	1.40244	8.41884	2.06	2	3	630	69.0645	8.1626
31980806	membrane-associated progesterone receptor component 1 [Mus musculus]	37.44	1	4	4	15	1.03021e+08	0.940241	6	16.9735	36.602	37.44	6	15	195	21.6808	4.70361
6680988	cytochrome c oxidase subunit 6A1, mitochondrial [Mus musculus]	40.18	1	2	2	3	2.29094e+07	0.939682	2	35.7873	6.29992	40.18	2	3	112	12.4754	9.979
568971509	PREDICTED: developmentally-regulated GTP-binding protein 2 isoform X1 [Mus musculus]	12.72	2	3	3	6	2.00497e+07	0.93961	6	23.7902	14.1201	12.72	6	6	283	31.9036	8.32373
24415990	PHD finger-like domain-containing protein 5A [Mus musculus]	26.36	1	2	2	5	2.96301e+07	0.939387	1		17.9977	26.36	3	5	110	12.397	8.41162
568915193	PREDICTED: catenin delta-1 isoform X12 [Mus musculus]	15.69	12	9	9	18	2.71688e+07	0.939167	11	22.342	43.7212	15.69	14	18	937	104.732	6.87354
31542372	cyclin-dependent kinase inhibitor 1B [Mus musculus]	6.6	1	1	1	3	4.15466e+06	0.939127	2	13.2454	8.02568	6.6	2	3	197	22.1797	7.02002
124486662	vacuolar protein sorting-associated protein 51 homolog [Mus musculus]	1.92	1	1	1	2	3.47267e+06	0.938918	2	102.277	5.87555	1.92	2	2	782	86.1333	6.23975
21489933	mitogen-activated protein kinase 3 [Mus musculus]	15	26	1	4	7	3.18888e+07	0.938755	2	138.234	15.0704	15	4	7	380	43.0391	6.60986
126723336	prohibitin-2 [Mus musculus]	42.14	1	10	10	33	2.11119e+08	0.938298	16	22.19	81.0258	42.14	18	33	299	33.2759	9.83252
6755202	proteasome subunit beta type-3 [Mus musculus]	28.29	1	5	5	13	9.92862e+07	0.937808	5	13.3239	32.0486	28.29	7	13	205	22.9494	6.55127
58037145	small nuclear ribonucleoprotein Sm D2 [Mus musculus]	31.36	3	3	3	3	5.19581e+07	0.937782	2	20.2828	8.14845	31.36	3	3	118	13.5182	9.90576
568937559	PREDICTED: ras-related protein Rab-35 isoform X1 [Mus musculus]	23.68	37	1	3	13	2.15155e+08	0.937404	1		29.3807	23.68	5	13	152	17.1517	7.45947
22128625	39S ribosomal protein L37, mitochondrial precursor [Mus musculus]	3.78	1	1	1	1	6.10564e+06	0.937323	1		2.19121	3.78	1	1	423	48.3104	8.83643
27883844	small nuclear ribonucleoprotein E [Mus musculus]	52.17	1	3	3	7	6.51842e+07	0.936999	3	16.1433	17.5864	52.17	4	7	92	10.7966	9.43701
125628629	eukaryotic translation initiation factor 3 subunit D [Mus musculus]	27.55	1	8	8	18	8.34421e+07	0.936962	9	2.7851	46.1995	27.55	9	18	548	63.9484	6.04932
33859640	transaldolase [Mus musculus]	19.58	1	6	6	9	9.61253e+07	0.936672	7	4.25164	23.3041	19.58	7	9	337	37.3634	7.03467
27369581	calcium-binding mitochondrial carrier protein Aralar1 [Mus musculus]	15.51	2	7	7	11	1.76489e+07	0.93661	6	26.3602	28.0194	15.51	9	11	677	74.5227	8.25049
261824000	proteasome subunit alpha type-3 [Mus musculus]	14.12	2	3	3	11	1.29307e+08	0.936572	4	12.3005	32.0718	14.12	5	11	255	28.3871	5.43994
29789343	eukaryotic translation initiation factor 3 subunit B [Mus musculus]	42.84	1	22	22	40	1.20078e+08	0.93654	24	21.6195	108.083	42.84	27	40	803	91.3131	5.021
165932377	plasminogen activator inhibitor 1 RNA-binding protein isoform 2 [Mus musculus]	23.44	2	1	6	14	1.63757e+08	0.936213	2	0.895143	37.5779	23.44	9	14	401	43.979	8.54346
295444834	alkyldihydroxyacetonephosphate synthase, peroxisomal [Mus musculus]	12.37	1	5	5	8	2.4573e+07	0.935883	3	11.4518	22.1155	12.37	5	8	671	74.2957	7.66455
94721328	vesicle-associated membrane protein-associated protein A [Mus musculus]	33.33	3	5	6	9	8.66201e+07	0.93576	3	14.3887	24.5525	33.33	7	9	249	27.8373	8.39697
6671569	60S acidic ribosomal protein P0 [Mus musculus]	47.63	1	11	11	26	5.06136e+08	0.935185	14	2.52885	70.9541	47.63	16	26	317	34.1948	6.25244
27753991	vacuole membrane protein 1 [Mus musculus]	7.39	2	1	1	1	1.74532e+07	0.934553	1		3.53869	7.39	1	1	406	45.9307	6.94678
9790083	ruvB-like 1 [Mus musculus]	35.09	1	9	9	20	7.60365e+07	0.934051	9	29.714	56.6133	35.09	12	20	456	50.1823	6.41748
569001673	PREDICTED: ran-binding protein 3 isoform X3 [Mus musculus]	25.96	6	6	6	9	4.6321e+07	0.933877	6	10.6047	19.3757	25.96	8	9	366	39.281	4.80518
568927280	PREDICTED: acidic leucine-rich nuclear phosphoprotein 32 family member B isoform X2 [Mus musculus]	20.62	3	3	4	12	2.67614e+08	0.933255	6	8.10912	29.6692	20.62	6	12	257	29.2081	3.90381
6679793	protein phosphatase 1G [Mus musculus]	24.17	1	7	7	19	3.49293e+07	0.932889	8	34.5289	56.1285	24.17	8	19	542	58.6915	4.38623
26024336	40S ribosomal protein S27 [Mus musculus]	30.95	3	3	3	8	2.85467e+08	0.932716	5	19.0632	19.3868	30.95	5	8	84	9.45484	9.45166
568968339	PREDICTED: plasma membrane calcium ATPase 1 isoform X4 [Mus musculus]	3.96	19	3	3	4	6.51026e+06	0.932285	3	15.6857	7.65737	3.96	4	4	1112	122.662	6.30322
7948999	peroxiredoxin-4 precursor [Mus musculus]	19.34	3	3	5	19	5.52227e+08	0.932253	5	17.5804	44.751	19.34	9	19	274	31.0331	7.15186
545688864	RNA-binding protein EWS isoform 3 [Mus musculus]	14.08	10	6	6	12	1.43044e+08	0.931355	8	11.9713	41.0604	14.08	9	12	618	64.9481	9.37842
298358621	thymosin beta-10 [Mus musculus]	31.82	1	1	1	1	1.49022e+08	0.931264	1		2.65832	31.82	1	1	44	5.02255	5.36377
33563266	NADH dehydrogenase [ubiquinone] 1 alpha subcomplex subunit 4 [Mus musculus]	26.83	2	2	2	5	1.34778e+08	0.931177	4	37.1719	12.1882	26.83	4	5	82	9.32087	9.5249
40018610	U5 small nuclear ribonucleoprotein 200 kDa helicase [Mus musculus]	3.65	1	5	5	7	6.50964e+06	0.930922	3	71.5143	19.3683	3.65	5	7	2136	244.392	6.06201
165972315	ras-related protein R-Ras2 precursor [Mus musculus]	19.61	3	3	3	3	2.46389e+07	0.930145	2	4.3834	9.92292	19.61	3	3	204	23.3847	6.01123
27370032	ubiquitin-like modifier-activating enzyme 6 [Mus musculus]	8.07	1	6	6	6	1.46441e+07	0.929892	3	33.2125	12.2447	8.07	6	6	1053	117.891	6.11279
30841008	ras-related protein Rab-18 isoform 2 precursor [Mus musculus]	31.55	2	5	5	7	2.71003e+07	0.929346	4	20.8118	17.7969	31.55	6	7	206	23.0207	5.36377
148747179	lymphocyte antigen 75 precursor [Mus musculus]	3.77	1	4	4	6	1.38963e+07	0.928626	4	27.8842	10.7277	3.77	5	6	1723	197.225	6.39209
23956084	very long-chain specific acyl-CoA dehydrogenase, mitochondrial precursor [Mus musculus]	14.33	1	6	6	8	2.84236e+07	0.927963	5	32.7329	21.1652	14.33	8	8	656	70.8307	8.74854
68533251	transmembrane protein 33 isoform 2 [Mus musculus]	7.72	2	2	2	2	3.7969e+07	0.925001	2	15.2723	4.95853	7.72	2	2	246	27.9137	9.65674
15778828	SHC-transforming protein 1 isoform b [Mus musculus]	14.5	4	4	4	5	1.03879e+07	0.923943	4	78.8459	14.3592	14.5	5	5	469	51.3767	7.07861
13384620	heterogeneous nuclear ribonucleoprotein K [Mus musculus]	50.76	4	17	17	71	3.96526e+08	0.922643	29	7.98848	195.865	50.76	26	71	463	50.9444	5.5415
254553337	60S ribosomal protein L30 [Mus musculus]	51.3	2	5	5	24	4.93198e+08	0.922635	11	13.0782	73.1376	51.3	8	24	115	12.7757	9.62744
6755162	interferon-inducible double-stranded RNA-dependent protein kinase activator A [Mus musculus]	4.79	1	1	1	1	5313743	0.922122	1		3.62788	4.79	1	1	313	34.3495	8.42627
194473613	60S ribosomal protein L35a [Mus musculus]	14.55	4	2	2	5	2.17211e+08	0.921802	3	2.28383	8.88872	14.55	3	5	110	12.5457	10.8872
299890784	dnaJ homolog subfamily B member 11 precursor [Mus musculus]	15.36	1	3	3	4	1.19495e+07	0.921003	2	24.3886	12.623	15.36	4	4	358	40.5297	6.31592
549806782	elongation factor 1-delta isoform b [Mus musculus]	49.11	15	2	10	39	6.5812e+08	0.91992	4	26.7611	116.058	49.11	16	39	281	31.2729	5.05908
18250296	60S ribosomal protein L24 [Mus musculus]	26.75	2	5	5	18	480858337	0.919546	10	4.76857	48.4892	26.75	8	18	157	17.7679	11.2534
6677775	60S ribosomal protein L22 isoform a [Mus musculus]	50.78	4	4	4	13	3.54828e+08	0.919237	5	12.8855	35.4251	50.78	6	13	128	14.7498	9.18799
7242187	legumain precursor [Mus musculus]	6.67	2	2	2	5	1.88576e+07	0.919218	3	13.8449	13.146	6.67	3	5	435	49.3413	6.39209
14149647	60S ribosomal protein L9 [Mus musculus]	60.42	4	8	8	20	2.48828e+08	0.918981	15	11.1644	52.7939	60.42	12	20	192	21.8678	9.94971
6755967	voltage-dependent anion-selective channel protein 3 isoform 2 [Mus musculus]	29.33	2	6	7	22	2.3613e+08	0.918965	9	20.9874	54.3766	29.33	12	22	283	30.7334	8.79248
47059484	histone-binding protein RBBP4 [Mus musculus]	24.47	1	3	6	14	1.00671e+08	0.918755	3	7.74828	35.6441	24.47	10	14	425	47.6261	4.89404
161484662	60S ribosomal protein L17 [Mus musculus]	32.07	9	6	6	25	4.16646e+08	0.918165	14	19.5859	55.3513	32.07	10	25	184	21.3834	10.1841
6754870	ER membrane protein complex subunit 8 [Mus musculus]	23.19	1	3	3	3	2.80665e+07	0.917678	1		6.32344	23.19	3	3	207	23.3334	6.15088
552953709	SUMO-activating enzyme subunit 1 isoform a [Mus musculus]	44	3	11	11	24	5.56822e+07	0.917444	11	14.0178	61.4753	44	15	24	350	38.5956	5.36377
31560656	polyadenylate-binding protein 1 [Mus musculus]	35.22	8	5	15	44	2.34199e+08	0.917355	10	8.10402	105.044	35.22	24	44	636	70.6259	9.49561
257796245	dihydrolipoyllysine-residue acetyltransferase component of pyruvate dehydrogenase complex, mitochondrial [Mus musculus]	8.57	1	4	4	9	2.5847e+07	0.916821	7	9.14198	24.708	8.57	7	9	642	67.8987	8.57275
225637531	eukaryotic translation initiation factor 3 subunit F [Mus musculus]	31.02	1	8	8	22	9.63916e+07	0.915849	13	15.6518	59.3364	31.02	11	22	361	37.9603	5.57959
160333553	60S ribosomal protein L12 [Mus musculus]	54.55	4	6	6	31	6.29693e+08	0.915494	11	7.3015	98.689	54.55	12	31	165	17.7935	9.42236
6754994	poly(rC)-binding protein 1 [Mus musculus]	72.19	1	10	12	44	2.9212e+08	0.915407	12	12.4264	117.016	72.19	18	44	356	37.4739	7.09326
568908826	PREDICTED: PERQ amino acid-rich with GYF domain-containing protein 2 isoform X7 [Mus musculus]	1.23	7	1	1	1	6.45281e+06	0.915112	1		3.27853	1.23	1	1	1137	131.934	5.43994
6677777	60S ribosomal protein L26 [Mus musculus]	27.59	1	5	5	8	2.97567e+08	0.914091	6	4.36567	16.0916	27.59	6	8	145	17.2475	10.5503
31982724	myb-binding protein 1A [Mus musculus]	35.94	1	37	37	97	1.73282e+08	0.913922	55	15.7642	247.977	35.94	55	97	1344	151.942	8.95361
46195798	dolichyl-diphosphooligosaccharide--protein glycosyltransferase 48 kDa subunit precursor [Mus musculus]	32.43	1	8	8	18	6.19935e+07	0.913833	7	17.5424	44.1828	32.43	10	18	441	48.997	5.8335
6755368	40S ribosomal protein S18 [Mus musculus]	42.76	3	8	8	32	5.61164e+08	0.913692	16	5.23762	81.9822	42.76	14	32	152	17.7079	10.9897
29789289	enoyl-CoA hydratase, mitochondrial precursor [Mus musculus]	11.72	1	2	2	5	3.03866e+07	0.913459	3	2.10988	14.1252	11.72	3	5	290	31.4542	8.48486
6753558	cathepsin L1 preproprotein [Mus musculus]	24.25	1	4	4	8	5.4183e+07	0.91325	4	16.0575	20.7846	24.25	5	8	334	37.523	6.82959
21312153	glutaredoxin-related protein 5, mitochondrial [Mus musculus]	21.71	1	2	2	5	6.09856e+07	0.913158	2	16.8792	15.2552	21.71	4	5	152	16.2824	6.55127
568945195	PREDICTED: transcription elongation factor SPT5 isoform X2 [Mus musculus]	16.23	3	9	9	19	1.6182e+07	0.912261	9	35.0296	45.8638	16.23	11	19	1029	114.884	5.16064
577019515	pseudouridylate synthase 7 homolog isoform 2 [Mus musculus]	24.7	2	9	9	14	2.58725e+07	0.912169	7	17.4024	39.8947	24.7	11	14	660	74.7457	5.87158
58037151	bolA-like protein 1 [Mus musculus]	12.41	1	1	1	6	2.24941e+07	0.912145	3	1.78276	18.5966	12.41	2	6	137	14.3703	8.76318
451172117	delta-aminolevulinic acid dehydratase [Mus musculus]	17.27	1	4	4	7	1.24393e+07	0.911972	1		19.1549	17.27	5	7	330	36.0003	6.78564
134053905	26S proteasome non-ATPase regulatory subunit 11 [Mus musculus]	34.12	1	11	11	22	1.06043e+08	0.911958	14	32.2602	51.7394	34.12	14	22	422	47.407	6.48096
183980004	heterogeneous nuclear ribonucleoprotein L [Mus musculus]	45.9	5	14	14	32	1.42073e+08	0.911587	15	15.294	89.3128	45.9	19	32	586	63.9233	8.104
294862307	SUMO-conjugating enzyme UBC9 [Mus musculus]	46.2	1	5	5	7	1.30259e+08	0.911566	6	16.0079	18.4265	46.2	6	7	158	17.9952	8.66064
31560462	syntaxin-7 [Mus musculus]	9.58	1	2	2	5	1.55021e+07	0.911218	2	48.6826	12.2212	9.58	3	5	261	29.7182	5.57959
76443694	ubiquitin-40S ribosomal protein S27a precursor [Mus musculus]	37.18	8	5	5	21	5.72582e+08	0.910974	12	12.783	51.6317	37.18	9	21	156	17.9395	9.64209
78190507	exportin-1 [Mus musculus]	27.45	3	18	18	32	8.2318e+07	0.910352	21	32.1314	80.9241	27.45	25	32	1071	123.013	6.07471
58037267	protein disulfide-isomerase A6 precursor [Mus musculus]	33.71	1	11	11	27	2.36831e+08	0.910343	20	18.138	71.5988	33.71	16	27	445	48.6586	5.18604
568941262	PREDICTED: succinyl-CoA ligase [GDP-forming] subunit beta, mitochondrial isoform X1 [Mus musculus]	30.99	3	8	8	22	1.63491e+08	0.910335	12	33.5486	54.4247	30.99	12	22	384	41.3236	5.43994
188497724	hepatoma-derived growth factor [Mus musculus]	66.24	3	11	11	22	3.05803e+08	0.910015	13	15.7766	60.8242	66.24	14	22	237	26.2526	4.83057
12963579	zinc transporter 7 [Mus musculus]	3.97	1	1	1	2	6.87051e+06	0.909885	1		4.6657	3.97	1	2	378	41.7632	6.84424
158517836	protein transport protein Sec61 subunit gamma isoform 2 [Mus musculus]	17.65	3	1	1	3	59262909	0.909571	2	5.43227	7.77131	17.65	2	3	68	7.73617	9.99365
112807186	GCN1 general control of amino-acid synthesis 1-like 1 [Mus musculus]	8.54	2	15	15	24	2.24683e+07	0.909234	17	33.826	64.7435	8.54	17	24	2671	292.834	7.35693
114205444	60S ribosomal protein L38 [Mus musculus]	50	2	4	4	14	1.95074e+08	0.909108	7	55.4267	37.6101	50	6	14	70	8.19872	10.0962
114326546	phosphoglycerate mutase 1 [Mus musculus]	66.54	2	14	14	59	9.98301e+08	0.908989	29	11.2521	154.759	66.54	23	59	254	28.8139	7.18115
21630263	inhibitor of nuclear factor kappa-B kinase-interacting protein isoform 2 [Mus musculus]	4.35	3	1	1	2	1.49975e+07	0.908572	2	22.2515	5.54328	4.35	2	2	345	38.4524	8.66064
13385044	60S ribosomal protein L35 [Mus musculus]	18.7	1	2	2	7	4.88168e+08	0.908211	5	2.13412	17.2461	18.7	4	7	123	14.5436	11.0483
255003793	40S ribosomal protein S26 [Mus musculus]	20.87	2	2	2	5	4.15412e+08	0.908207	3	0.422143	12.0384	20.87	3	5	115	13.0071	11.0044
31981338	signal recognition particle 54 kDa protein [Mus musculus]	16.27	4	5	5	8	2.18702e+07	0.907278	3	1.26096	17.8457	16.27	5	8	504	55.6843	8.74854
30794450	60S ribosomal protein L4 [Mus musculus]	37.95	1	15	15	60	5.86245e+08	0.906317	31	14.2155	162.348	37.95	27	60	419	47.124	11.0044
483968030	cAMP-dependent protein kinase catalytic subunit alpha isoform 2 [Mus musculus]	20.7	2	3	5	8	2.5964e+07	0.906119	4	52.3563	22.7331	20.7	6	8	343	39.7775	8.66064
13386120	H/ACA ribonucleoprotein complex subunit 2 [Mus musculus]	11.11	1	1	1	5	2.04322e+07	0.906066	2	6.00583	12.7773	11.11	2	5	153	17.236	8.41162
31981945	60S ribosomal protein L13a [Mus musculus]	24.14	2	6	6	13	3.73634e+08	0.904745	8	6.65422	27.5349	24.14	9	13	203	23.4493	11.019
19705424	26S proteasome non-ATPase regulatory subunit 3 [Mus musculus]	25.66	1	9	9	20	9.22479e+07	0.904533	15	45.9776	51.7469	25.66	13	20	530	60.6803	8.44092
568892551	PREDICTED: 60S ribosomal protein L31-like [Mus musculus]	32.26	3	4	4	8	3.26965e+08	0.904437	5	2.25011	20.3499	32.26	6	8	124	14.3258	10.521
254939530	peptidyl-prolyl cis-trans isomerase FKBP10 isoform 2 precursor [Mus musculus]	8.1	2	3	3	10	4.88358e+07	0.904422	5	14.7382	26.0106	8.1	5	10	580	64.5994	5.64307
113680348	fascin [Mus musculus]	56.19	1	19	19	66	5.08861e+08	0.903786	29	5.90522	168.687	56.19	30	66	493	54.4739	6.88818
21313308	heterogeneous nuclear ribonucleoprotein M isoform a [Mus musculus]	45.13	2	18	18	51	1.71795e+08	0.903421	31	19.2804	128.278	45.13	25	51	729	77.5974	8.63135
22267442	cytochrome b-c1 complex subunit 2, mitochondrial precursor [Mus musculus]	33.33	1	11	11	26	1.01752e+08	0.903026	11	9.37445	71.8474	33.33	17	26	453	48.205	9.24658
568987886	PREDICTED: guanine nucleotide-binding protein-like 3 isoform X1 [Mus musculus]	15.24	2	3	3	6	1.3675e+07	0.902707	4	25.2837	15.6079	15.24	4	6	420	46.8492	8.22119
255003735	60S ribosomal protein L10a [Mus musculus]	35.02	2	8	8	25	5.11404e+08	0.902422	13	5.49557	57.3244	35.02	12	25	217	24.8155	9.93506
295789090	N-alpha-acetyltransferase 10 isoform 2 [Mus musculus]	20.44	5	3	3	9	6.74076e+07	0.902083	5	31.5828	21.4781	20.44	5	9	225	24.8052	6.60986
226958657	60S ribosomal protein L19 isoform 2 [Mus musculus]	13.92	2	3	3	13	3.1043e+08	0.902049	4	11.4263	35.0521	13.92	4	13	194	23.2332	11.4731
17998694	fragile X mental retardation syndrome-related protein 1 isoform 3 [Mus musculus]	24.68	6	7	7	9	4.01372e+07	0.901912	8	30.3155	27.8456	24.68	8	9	539	60.7785	6.39209
45476573	eukaryotic translation initiation factor 3 subunit E [Mus musculus]	36.4	1	13	13	27	94689595	0.901425	13	17.8776	71.4337	36.4	16	27	445	52.1874	6.03662
29789080	coatomer subunit beta' [Mus musculus]	23.2	1	12	12	18	5.90645e+07	0.901389	10	29.0613	40.7504	23.2	15	18	905	102.384	5.30029
21426821	40S ribosomal protein S28 [Mus musculus]	30.43	1	2	2	6	5.40312e+08	0.901004	4	1.88101	14.9639	30.43	4	6	69	7.8362	10.6968
602152739	28S ribosomal protein S23, mitochondrial isoform c [Mus musculus]	24.17	3	2	2	4	1.4147e+07	0.900962	1		9.73676	24.17	2	4	120	13.4178	5.31299
6680309	10 kDa heat shock protein, mitochondrial [Mus musculus]	51.96	2	5	5	19	7.81209e+08	0.900595	10	4.56163	42.0016	51.96	8	19	102	10.9559	8.35303
255522941	phosphoacetylglucosamine mutase isoform 2 [Mus musculus]	2.4	2	1	1	2	4.64418e+06	0.899339	1		5.92527	2.4	1	2	501	54.9548	6.29053
13385384	26S proteasome non-ATPase regulatory subunit 12 [Mus musculus]	27.63	1	9	9	22	6.05814e+07	0.899258	10	59.2522	63.0449	27.63	14	22	456	52.8615	7.06396
91064867	H/ACA ribonucleoprotein complex subunit 4 [Mus musculus]	13.56	2	4	4	7	9.85198e+06	0.89925	5	9.91247	15.1021	13.56	5	7	509	57.3653	9.27588
62990166	structural maintenance of chromosomes protein 2 [Mus musculus]	11.5	1	9	9	15	2.90944e+07	0.899245	8	19.2318	34.5095	11.5	10	15	1191	134.156	8.41162
160707896	serine-threonine kinase receptor-associated protein [Mus musculus]	45.14	2	11	11	26	1.11794e+08	0.89908	14	9.52332	70.4694	45.14	16	26	350	38.418	5.12256
8567400	60S ribosomal protein L27 [Mus musculus]	36.03	1	4	4	19	5.75969e+08	0.898296	9	2.41681	41.9003	36.03	8	19	136	15.7877	10.5649
40789301	HEAT repeat-containing protein 3 [Mus musculus]	10.16	1	4	4	12	9.13331e+06	0.898254	6	65.5147	29.8738	10.16	6	12	679	74.2577	5.0083
568920725	PREDICTED: DCN1-like protein 1 isoform X2 [Mus musculus]	16.2	3	2	2	5	1.55681e+07	0.897505	2	15.2558	8.45547	16.2	3	5	179	20.7084	7.7085
6680618	medium-chain specific acyl-CoA dehydrogenase, mitochondrial precursor [Mus musculus]	20.19	1	6	6	9	4.30131e+07	0.897003	8	16.0224	19.6599	20.19	8	9	421	46.4516	8.36768
568906530	PREDICTED: UDP-glucose:glycoprotein glucosyltransferase 1 isoform X1 [Mus musculus]	10.69	2	9	9	14	2.5585e+07	0.896988	7	27.229	31.7432	10.69	10	14	1543	175.427	5.61768
6754222	heterogeneous nuclear ribonucleoprotein A/B isoform 2 [Mus musculus]	32.98	2	8	9	28	410594264	0.896869	13	8.37759	72.6431	32.98	14	28	285	30.8123	7.91357
569004246	PREDICTED: ubiquitin-conjugating enzyme E2 D2 isoform X1 [Mus musculus]	29.66	4	2	2	8	1.16097e+08	0.896866	3	11.0286	6.98212	29.66	3	8	118	13.6259	8.29443
33504483	40S ribosomal protein S9 [Mus musculus]	24.23	2	8	8	24	4.1525e+08	0.896603	11	3.78809	54.5828	24.23	13	24	194	22.5776	10.6528
13195604	40S ribosomal protein S23 [Mus musculus]	34.97	2	3	3	10	2.18833e+08	0.896565	4	5.41351	26.7459	34.97	4	10	143	15.7977	10.4917
7305075	ras GTPase-activating protein-binding protein 1 [Mus musculus]	28.39	2	9	9	26	1.65062e+08	0.896377	12	16.2019	75.4526	28.39	15	26	465	51.7969	5.59229
6677803	40S ribosomal protein S29 [Mus musculus]	26.79	1	2	2	3	2.29507e+08	0.896339	2	1.28	6.32539	26.79	2	3	56	6.6723	10.1255
100818462	RAP1, GTP-GDP dissociation stimulator 1 isoform b [Mus musculus]	18.82	4	7	7	11	1.82116e+07	0.896273	6	25.315	29.876	18.82	9	11	558	60.7539	5.42725
7709986	SUMO-activating enzyme subunit 2 [Mus musculus]	38.09	1	14	14	30	4.24877e+07	0.895897	15	27.122	81.5342	38.09	17	30	638	70.5247	5.23682
6679501	26S protease regulatory subunit 4 [Mus musculus]	34.77	1	10	11	30	1.13804e+08	0.895777	13	7.36243	96.3853	34.77	15	30	440	49.1537	6.21436
568999283	PREDICTED: methylmalonyl-CoA mutase, mitochondrial isoform X1 [Mus musculus]	11.24	2	3	3	7	1.33011e+07	0.895654	3	41.3368	16.2561	11.24	3	7	498	54.4679	6.23975
7305143	hexokinase-2 [Mus musculus]	8.51	6	4	5	8	1.5686e+07	0.895297	3	57.91	22.3935	8.51	5	8	917	102.469	6.11279
33859604	26S protease regulatory subunit 7 [Mus musculus]	45.68	1	17	17	30	8.85305e+07	0.894998	16	29.9584	81.4795	45.68	23	30	475	52.8332	6.27783
568931765	PREDICTED: 60S ribosomal protein L11 isoform X2 [Mus musculus]	13.77	4	2	2	6	6.37374e+08	0.894716	3	1.33428	17.2091	13.77	3	6	167	19.0121	9.80322
22164792	39S ribosomal protein L12, mitochondrial precursor [Mus musculus]	30.35	1	4	4	9	5.01537e+07	0.894662	3	1.66092	26.1766	30.35	5	9	201	21.6948	9.29053
16418339	60S ribosomal protein L10 [Mus musculus]	25.23	4	5	5	16	4.33842e+08	0.8939	10	27.0119	47.0499	25.23	7	16	214	24.5879	10.0815
568915490	PREDICTED: protein ALEX isoform X3 [Mus musculus]	7.12	22	1	2	6	8.31276e+07	0.893809	1		15.9261	7.12	3	6	379	44.1503	6.46826
8393866	ornithine aminotransferase, mitochondrial precursor [Mus musculus]	36.45	1	12	12	35	1.49074e+08	0.89328	21	20.8287	103.696	36.45	21	35	439	48.3239	6.62451
146219837	eukaryotic translation initiation factor 3 subunit A [Mus musculus]	23.88	1	25	25	41	1.27451e+08	0.893212	28	31.9362	98.9999	23.88	30	41	1344	161.838	6.771
74315975	26S proteasome non-ATPase regulatory subunit 1 [Mus musculus]	35.36	1	22	22	53	1.16462e+08	0.892934	28	13.0375	140.138	35.36	30	53	953	105.663	5.38916
83745120	60S acidic ribosomal protein P2 [Mus musculus]	86.09	1	8	8	29	1.11172e+09	0.892917	14	4.40793	93.5711	86.09	12	29	115	11.6438	4.53857
568994945	PREDICTED: eukaryotic translation initiation factor 4 gamma 1 isoform X12 [Mus musculus]	15.86	40	15	15	40	9.23076e+07	0.892453	15	24.1371	97.1185	15.86	21	40	1507	166.389	5.23682
568950412	PREDICTED: ataxin 2-like isoform X6 [Mus musculus]	11.03	8	6	6	8	8.63952e+06	0.891851	5	25.0982	21.6884	11.03	7	8	1043	109.942	8.85107
7305443	60S ribosomal protein L7a [Mus musculus]	36.09	1	10	10	30	537735961	0.891733	17	19.906	86.7557	36.09	16	30	266	29.958	10.5649
6677813	40S ribosomal protein S8 [Mus musculus]	41.35	3	7	7	23	6.76794e+08	0.891671	13	3.13039	69.6766	41.35	12	23	208	24.1902	10.3159
23956082	60S ribosomal protein L5 [Mus musculus]	47.47	3	10	10	38	4.28113e+08	0.891638	19	8.1164	92.0357	47.47	18	38	297	34.3787	9.77393
67846113	U1 small nuclear ribonucleoprotein 70 kDa [Mus musculus]	10.71	3	3	3	5	4.98562e+07	0.891619	4	1.82602	12.8193	10.71	4	5	448	51.9609	9.93506
7242171	proliferating cell nuclear antigen [Mus musculus]	46.74	1	8	8	26	2.92571e+08	0.891529	16	5.71264	71.0717	46.74	12	26	261	28.7664	4.76709
113205059	nuclease-sensitive element-binding protein 1 [Mus musculus]	50.31	8	6	10	52	5.22488e+08	0.890564	10	10.7249	150.069	50.31	16	52	322	35.7086	9.87646
34328471	ras-related protein Ral-A precursor [Mus musculus]	17.48	2	3	3	8	1.91317e+07	0.890511	5	53.426	18.9302	17.48	5	8	206	23.538	7.10791
9789935	melanoma-associated antigen D1 [Mus musculus]	4.77	1	3	3	4	2.92725e+06	0.890202	3	1.95921	10.0485	4.77	3	4	775	85.6167	7.50342
113865977	lactadherin isoform 2 precursor [Mus musculus]	2.58	2	1	1	1	1.12359e+07	0.890001	1		2.20975	2.58	1	1	426	47.1388	7.04932
229608928	Golgi resident protein GCP60 [Mus musculus]	17.52	1	5	5	7	2.51973e+07	0.889894	6	36.3049	20.5825	17.52	6	7	525	60.1448	5.04639
124486712	ribosome-binding protein 1 isoform a [Mus musculus]	12.43	7	12	12	36	5.06152e+07	0.889596	16	24.7043	100.963	12.43	21	36	1464	158.301	9.18799
13385810	protein PBDC1 isoform 1 [Mus musculus]	33.33	8	4	4	9	2.26183e+07	0.889514	2	23.8781	25.4168	33.33	6	9	198	22.2098	4.55127
31560517	60S ribosomal protein L27a [Mus musculus]	31.08	4	5	5	17	4.9525e+08	0.889427	6	8.2367	39.6678	31.08	8	17	148	16.595	11.1216
6755763	THO complex subunit 4 [Mus musculus]	27.06	1	3	3	6	5.5893e+07	0.888622	4	1.62876	18.2113	27.06	4	6	255	26.9236	11.1509
21450625	eukaryotic initiation factor 4A-I isoform 1 [Mus musculus]	53.94	5	12	20	68	7.08978e+08	0.888458	17	4.53967	173.333	53.94	32	68	406	46.1246	5.47803
283806685	putative RNA-binding protein Luc7-like 2 isoform 3 [Mus musculus]	16.31	10	3	4	9	3.67507e+07	0.8883	2	9.29461	25.265	16.31	6	9	325	38.5877	9.90576
569010675	PREDICTED: HIV Tat-specific factor 1 homolog isoform X1 [Mus musculus]	3.31	2	1	1	3	5.38176e+06	0.887629	1		6.86184	3.31	1	3	604	69.1406	4.38623
112817607	thioredoxin-related transmembrane protein 4 precursor [Mus musculus]	3.88	1	1	1	1	6.8348e+06	0.887193	1		2.1698	3.88	1	1	335	37.1078	4.37354
40254600	acidic leucine-rich nuclear phosphoprotein 32 family member A [Mus musculus]	28.34	3	6	7	13	2.60266e+08	0.886869	8	10.6884	35.7218	28.34	10	13	247	28.5202	4.06885
6754906	cytosolic Fe-S cluster assembly factor NUBP1 [Mus musculus]	11.25	1	2	2	5	7.60239e+06	0.886779	2	48.2137	13.5767	11.25	3	5	320	34.063	5.89697
568933472	PREDICTED: small ubiquitin-related modifier 2-like [Mus musculus]	16.9	6	1	1	2	4.35229e+08	0.886548	1		6.16461	16.9	1	2	71	8.12002	5.41455
13385472	60S ribosomal protein L14 [Mus musculus]	21.66	1	4	4	13	4.95403e+08	0.886428	6	1.12846	35.4671	21.66	7	13	217	23.5492	11.019
12963511	40S ribosomal protein S19 [Mus musculus]	31.03	1	7	7	16	4.04321e+08	0.886033	10	18.6939	45.0858	31.03	10	16	145	16.0756	10.4038
84781781	28 kDa heat- and acid-stable phosphoprotein [Mus musculus]	32.04	1	6	6	16	8.80132e+07	0.885106	8	11.7588	49.9056	32.04	10	16	181	20.5925	7.38623
163838648	ATP synthase subunit gamma, mitochondrial isoform b [Mus musculus]	22.26	3	6	6	14	1.12581e+08	0.88455	8	17.6113	33.6255	22.26	9	14	274	30.2368	8.83643
238637277	4F2 cell-surface antigen heavy chain isoform a [Mus musculus]	19.82	3	8	8	20	1.61701e+08	0.884405	10	10.3395	49.266	19.82	11	20	565	62.2011	5.50342
6755106	procollagen-lysine,2-oxoglutarate 5-dioxygenase 1 precursor [Mus musculus]	3.85	1	2	2	2	5.65937e+06	0.884053	1		4.14049	3.85	2	2	728	83.5423	6.53662
568906168	PREDICTED: tripeptidyl-peptidase 2 isoform X1 [Mus musculus]	15.37	2	12	12	24	3.57359e+07	0.883452	11	11.9894	68.2777	15.37	13	24	1249	138.376	6.37939
568943204	PREDICTED: rabenosyn-5 isoform X2 [Mus musculus]	2.88	2	1	1	2	1.37567e+06	0.882804	1		2.61351	2.88	1	2	695	78.3523	5.30029
12584986	60S ribosomal protein L23 [Mus musculus]	38.57	3	5	5	18	4.53367e+08	0.882405	9	8.23336	46.8089	38.57	10	18	140	14.8561	10.5063
9790017	prostaglandin E synthase 3 [Mus musculus]	26.25	2	3	3	7	3.25392e+08	0.882283	6	15.6437	21.5849	26.25	5	7	160	18.7094	4.55127
6755358	60S ribosomal protein L8 [Mus musculus]	30.35	1	4	4	12	2.95718e+08	0.881662	6	2.68671	34.3437	30.35	6	12	257	28.0073	11.0337
58037465	60S ribosomal protein L18a [Mus musculus]	25.57	1	6	6	15	3.01898e+08	0.881491	9	4.80801	41.4647	25.57	9	15	176	20.7189	10.7114
170650659	tubulin-folding cofactor B [Mus musculus]	15.57	1	2	2	3	9.16452e+06	0.881324	1		8.49828	15.57	2	3	244	27.3684	5.23682
6679299	prohibitin [Mus musculus]	49.26	2	8	8	29	1.70588e+08	0.880484	14	53.5907	79.7823	49.26	14	29	272	29.8019	5.75732
158966704	40S ribosomal protein S16 [Mus musculus]	48.63	2	8	8	28	4.61926e+08	0.879946	11	15.9487	66.3233	48.63	13	28	146	16.435	10.2134
410025486	flap endonuclease 1 [Mus musculus]	25.26	1	5	5	9	3.27774e+07	0.87951	7	19.1762	25.2473	25.26	7	9	380	42.596	8.33838
6755698	surfeit locus protein 4 [Mus musculus]	8.18	2	2	2	6	2.79553e+07	0.87925	4	16.2185	14.5307	8.18	4	6	269	30.3608	7.78174
31981310	B-cell receptor-associated protein 31 [Mus musculus]	8.98	1	2	2	7	7.91474e+07	0.878152	4	12.3647	24.4836	8.98	3	7	245	27.939	8.70459
170784829	procollagen galactosyltransferase 1 precursor [Mus musculus]	24.64	1	9	9	20	4.43952e+07	0.877857	10	50.4574	32.9095	24.64	10	20	617	71.0151	7.28369
568922012	PREDICTED: nuclear factor NF-kappa-B p105 subunit isoform X2 [Mus musculus]	1.57	3	1	1	5	9.49317e+06	0.876845	3	1.58861	8.99025	1.57	2	5	894	97.3521	5.5542
161016795	probable ATP-dependent RNA helicase DDX6 [Mus musculus]	23.81	1	7	7	13	8.10504e+07	0.875908	8	53.6244	27.0304	23.81	9	13	483	54.1573	8.66064
6677809	40S ribosomal protein S6 [Mus musculus]	30.12	1	6	6	24	6.07127e+08	0.875652	14	6.99701	66.0574	30.12	11	24	249	28.663	10.8433
297206804	serine/threonine-protein kinase WNK1 isoform 2 [Mus musculus]	0.61	10	1	1	2	8457851	0.875641	2	18.1237	5.25499	0.61	2	2	2128	225.266	6.50732
149250091	PREDICTED: 40S ribosomal protein S12-like [Mus musculus]	47.73	7	6	6	21	6.09795e+08	0.875291	12	5.7698	56.1318	47.73	11	21	132	14.5045	7.92822
19526936	lanC-like protein 2 [Mus musculus]	3.11	1	1	1	2	5.72022e+06	0.875148	1		4.73556	3.11	2	2	450	50.7445	7.28369
25742730	60S ribosomal protein L32 [Mus musculus]	35.56	3	5	5	14	3.02406e+08	0.874941	8	5.30704	40.2806	35.56	7	14	135	15.8498	11.3267
545478409	nascent polypeptide-associated complex subunit alpha isoform b [Mus musculus]	32.56	2	5	5	15	4.01607e+08	0.874249	7	7.47051	47.7875	32.56	7	15	215	23.3697	4.56396
21426889	40S ribosomal protein S11 [Mus musculus]	36.08	3	5	5	13	9.27345e+08	0.87423	10	7.318	31.3964	36.08	9	13	158	18.419	10.3013
13384930	oligosaccharyltransferase complex subunit OSTC [Mus musculus]	8.05	1	1	1	2	4.3232e+07	0.873458	2	2.42556	5.27771	8.05	2	2	149	16.8038	9.12939
94158994	apoptosis inhibitor 5 [Mus musculus]	8.93	3	3	3	4	1.49802e+07	0.873443	2	31.3842	11.8802	8.93	3	4	504	56.7498	5.92236
568936140	PREDICTED: multifunctional protein ADE2 isoform X6 [Mus musculus]	36.08	2	9	9	21	5.414e+07	0.873239	13	23.509	57.4295	36.08	13	21	424	46.877	7.2251
46358062	thymidylate synthase [Mus musculus]	8.79	1	2	2	6	2.11935e+07	0.872826	4	5.72589	14.1352	8.79	4	6	307	34.9357	6.45557
6677801	40S ribosomal protein S17 [Mus musculus]	48.89	3	5	5	19	2.98401e+08	0.872806	10	10.1596	51.2459	48.89	8	19	135	15.5144	9.84717
27229036	signal recognition particle receptor subunit alpha [Mus musculus]	8.02	1	4	4	6	2.04235e+07	0.871881	4	31.2357	15.4586	8.02	5	6	636	69.5791	8.95361
31982186	malate dehydrogenase, mitochondrial precursor [Mus musculus]	56.21	1	14	14	79	8.86858e+08	0.870642	27	7.5014	233.506	56.21	26	79	338	35.5888	8.67529
31981515	60S ribosomal protein L7 [Mus musculus]	32.22	15	10	10	31	4.97518e+08	0.870541	20	6.58661	71.9709	32.22	16	31	270	31.3998	10.8872
254553321	40S ribosomal protein S3a [Mus musculus]	28.79	1	7	7	33	7.03599e+08	0.869582	18	5.59509	80.6416	28.79	14	33	264	29.8657	9.72998
13385598	small nuclear ribonucleoprotein Sm D3 [Mus musculus]	31.75	1	3	3	7	8.10637e+07	0.869427	5	12.3856	17.6119	31.75	5	7	126	13.9073	10.3159
6754724	26S proteasome non-ATPase regulatory subunit 7 [Mus musculus]	25.23	1	5	5	16	2.18248e+07	0.869057	9	37.6117	36.6521	25.23	7	16	321	36.5172	6.771
225543185	von Willebrand factor A domain-containing protein 5A [Mus musculus]	7.69	3	4	4	7	6.81848e+06	0.869047	4	19.1356	12.9992	7.69	5	7	793	87.0874	6.58057
568957649	PREDICTED: OTU domain-containing protein 4 isoform X1 [Mus musculus]	1.44	3	1	1	1	6.08997e+06	0.868748	1		2.06002	1.44	1	1	1042	115.963	6.82959
149251177	PREDICTED: 60S ribosomal protein L13-like [Mus musculus]	31.75	3	7	7	25	5.53262e+08	0.868135	9	3.14956	54.8849	31.75	11	25	211	24.2374	11.4878
31981100	40S ribosomal protein S14 [Mus musculus]	60.93	3	10	10	24	3.85672e+08	0.86803	14	12.3645	78.1589	60.93	15	24	151	16.2625	10.0522
30794470	ribosomal L1 domain-containing protein 1 [Mus musculus]	23.67	1	5	5	12	2.80233e+07	0.867804	5	10.8652	40.2145	23.67	7	12	452	50.3903	9.979
83715998	ATP synthase subunit e, mitochondrial [Mus musculus]	16.9	1	1	1	3	1.75398e+08	0.865586	2	8.37193	8.3824	16.9	2	3	71	8.23047	9.34912
29611663	exosome complex component RRP41 [Mus musculus]	6.94	1	1	1	2	7.66064e+06	0.865398	2	9.50524	7.48382	6.94	2	2	245	26.2333	6.15088
16716395	15 kDa selenoprotein precursor [Mus musculus]	15.43	1	2	2	3	1.30855e+07	0.865206	1		8.5645	15.43	2	3	162	17.768	5.35107
33859811	trifunctional enzyme subunit alpha, mitochondrial precursor [Mus musculus]	39.84	1	17	17	40	8.00184e+07	0.864891	26	26.3111	117.467	39.84	25	40	763	82.6175	9.14404
13430890	histone H1.4 [Mus musculus]	15.53	2	2	6	16	5.87342e+08	0.863784	3	6.62541	41.7533	15.53	9	16	219	21.964	11.1069
157042772	poly(rC)-binding protein 2 isoform 3 [Mus musculus]	53.47	18	7	9	43	2.94375e+08	0.863672	12	19.7888	114.96	53.47	14	43	331	34.895	8.00146
46430508	60S ribosomal protein L23a [Mus musculus]	33.97	8	5	5	11	4.05393e+08	0.863621	6	8.68344	23.6256	33.97	8	11	156	17.6841	10.4478
125988403	signal peptidase complex subunit 3 [Mus musculus]	17.78	2	3	3	5	2.87891e+07	0.863333	3	8.16379	9.93127	17.78	3	5	180	20.3005	8.6167
357588502	cysteine--tRNA ligase, cytoplasmic isoform 2 [Mus musculus]	18.05	6	8	8	15	2.33895e+07	0.862674	8	71.6819	48.0148	18.05	10	15	748	85.4973	6.75635
6753412	craniofacial development protein 1 [Mus musculus]	7.12	1	1	1	1	5.18577e+07	0.862596	1		2.18121	7.12	1	1	295	32.9014	4.85596
160333923	heterogeneous nuclear ribonucleoprotein U [Mus musculus]	27.13	1	12	12	37	2.56476e+08	0.862264	16	13.1749	106.1	27.13	17	37	800	87.8627	6.23975
8393156	ATP-dependent Clp protease proteolytic subunit, mitochondrial precursor [Mus musculus]	22.06	1	4	4	7	6.17861e+07	0.861475	4	16.5871	20.3751	22.06	5	7	272	29.7813	7.47412
7305121	glycogenin-1 [Mus musculus]	15.02	4	2	2	3	1.06486e+07	0.861454	2	0.888667	8.69752	15.02	2	3	333	37.3783	5.2876
568951087	PREDICTED: alpha-parvin isoform X2 [Mus musculus]	9.4	3	2	2	3	1.42306e+07	0.861068	3	50.9976	9.7843	9.4	3	3	319	36.5714	5.22412
13386034	40S ribosomal protein S13 [Mus musculus]	37.75	3	6	6	21	4.11223e+08	0.860168	12	4.44974	46.3406	37.75	11	21	151	17.2117	10.5356
148747424	ADP/ATP translocase 1 [Mus musculus]	53.69	2	8	15	50	1.08046e+09	0.859962	12	6.45156	121.734	53.69	23	50	298	32.8831	9.71533
167234372	eukaryotic translation initiation factor 4B [Mus musculus]	20.46	1	9	9	23	1.35847e+08	0.859716	12	9.68036	68.7331	20.46	13	23	611	68.7992	5.66846
258547148	dnaJ homolog subfamily A member 1 [Mus musculus]	38.54	1	9	9	26	7.91718e+07	0.859663	12	27.4737	58.6859	38.54	13	26	397	44.8395	7.07861
187960040	cellular tumor antigen p53 isoform b [Mus musculus]	11.29	2	3	3	3	8.94864e+06	0.859611	2	50.4633	6.98116	11.29	3	3	381	42.4269	6.25244
209977074	long-chain-fatty-acid--CoA ligase 3 isoform a [Mus musculus]	15.14	2	6	7	14	2.50265e+07	0.858985	6	25.2191	35.6254	15.14	11	14	720	80.4405	8.54346
160333168	flt3-interacting zinc finger protein 1 [Mus musculus]	6	1	1	1	2	2.9972e+06	0.858971	1		5.05507	6	1	2	500	52.6515	7.94287
569016303	PREDICTED: vesicle-associated membrane protein 7 isoform X2 [Mus musculus]	10.08	3	1	1	2	1.62535e+07	0.858864	1		5.2362	10.08	1	2	119	13.4032	8.646
254675270	40S ribosomal protein S5 [Mus musculus]	28.43	1	5	5	20	3.66175e+08	0.858816	6	5.02103	65.2829	28.43	9	20	204	22.8621	9.71533
30725786	lipase maturation factor 2 [Mus musculus]	6.84	2	3	3	3	1.59304e+07	0.85869	2	16.5855	5.2096	6.84	3	3	702	79.9468	9.99365
6755210	26S proteasome non-ATPase regulatory subunit 13 [Mus musculus]	34.84	1	11	11	23	8.1367e+07	0.858469	14	32.4127	52.982	34.84	15	23	376	42.7821	5.70654
160333837	60S ribosomal protein L36 [Mus musculus]	30.48	3	4	4	14	3.53126e+08	0.857996	7	4.16668	30.9084	30.48	7	14	105	12.2459	11.5903
84662736	60S ribosomal protein L6 [Mus musculus]	34.46	2	10	10	43	4.71436e+08	0.857741	21	15.2338	122.195	34.46	16	43	296	33.4889	10.6968
159110463	porphobilinogen deaminase isoform 2 [Mus musculus]	5.81	2	1	1	2	1.69283e+06	0.857411	1		5.83486	5.81	1	2	344	37.757	7.15186
34610235	reticulon-4 isoform A [Mus musculus]	28.66	4	7	16	44	2.98932e+08	0.857315	6	14.4254	112.435	28.66	22	44	1162	126.535	4.53857
229608944	torsin-1A-interacting protein 1 isoform 2 [Mus musculus]	3.27	2	1	1	3	2.85864e+07	0.857173	1		10.3841	3.27	2	3	520	58.3805	6.93213
116517295	ARF GTPase-activating protein GIT2 isoform 3 [Mus musculus]	3.68	12	1	1	1	2.13531e+06	0.857009	1		2.45454	3.68	1	1	679	75.5858	7.47412
83699424	60S ribosomal protein L18 [Mus musculus]	37.77	2	7	7	28	5.90118e+08	0.856995	15	6.78396	66.0673	37.77	13	28	188	21.6312	11.7808
21536222	40S ribosomal protein S21 [Mus musculus]	59.04	2	5	5	19	3.24073e+08	0.856888	9	7.90762	53.8275	59.04	9	19	83	9.13555	8.51416
651166428	serine/threonine-protein phosphatase 2B catalytic subunit alpha isoform isoform 2 [Mus musculus]	17.42	8	5	5	9	2.69607e+07	0.856851	4	92.4315	24.3874	17.42	6	9	511	57.5778	6.30322
23346595	protein QIL1 precursor [Mus musculus]	44.54	1	2	2	7	1.28413e+07	0.856541	3	15.0301	7.22195	44.54	3	7	119	13.3648	8.63135
18087805	40S ribosomal protein S2 [Mus musculus]	40.96	6	9	9	32	5.39851e+08	0.856478	16	15.3312	74.9188	40.96	16	32	293	31.2117	10.2427
257196186	poly(U)-binding-splicing factor PUF60 isoform c [Mus musculus]	25.85	7	6	7	13	4.48172e+07	0.856059	7	28.1043	36.5603	25.85	8	13	499	53.9947	5.32568
312433957	microtubule-actin cross-linking factor 1 isoform 2 [Mus musculus]	1.09	24	3	3	4	1.03359e+06	0.855773	1		8.10791	1.09	3	4	5328	607.516	5.47803
6679587	ras-related protein Rab-1A [Mus musculus]	26.83	36	2	4	17	2.50776e+08	0.855504	1		45.7695	26.83	6	17	205	22.6634	6.21436
555290049	mitochondrial import inner membrane translocase subunit Tim9 [Mus musculus]	16.85	1	1	1	1	60369756	0.855475	1		2.7194	16.85	1	1	89	10.3372	7.21045
6755478	serine/arginine-rich splicing factor 2 [Mus musculus]	11.31	1	2	2	15	3.29181e+08	0.855413	6	3.86204	43.3055	11.31	4	15	221	25.4612	11.854
120300980	ubiquitin specific peptidase 9, Y chromosome [Mus musculus]	2.15	1	1	5	15	1.52463e+07	0.855083	2	55.1008	29.3659	2.15	7	15	2556	292.081	6.07471
46049022	26S proteasome non-ATPase regulatory subunit 6 [Mus musculus]	28.28	1	9	9	15	6.96083e+07	0.855061	9	26.6691	36.1466	28.28	12	15	389	45.5072	5.51611
568945505	PREDICTED: heterogeneous nuclear ribonucleoprotein U-like 1 isoform X2 [Mus musculus]	2.9	2	2	2	5	1.7811e+07	0.852337	2	66.4114	13.2496	2.9	3	5	759	84.9932	8.646
6681225	developmentally-regulated GTP-binding protein 1 [Mus musculus]	17.17	1	4	4	5	2.34035e+07	0.852326	5	67.9805	13.7417	17.17	5	5	367	40.4868	8.89502
33468885	calcyclin-binding protein [Mus musculus]	30.57	1	5	5	8	1.00775e+08	0.852257	6	56.6558	23.4666	30.57	7	8	229	26.4938	7.86963
21704144	S-adenosylmethionine synthase isoform type-2 [Mus musculus]	24.3	1	5	5	9	1.07097e+08	0.851669	5	10.7864	21.5268	24.3	6	9	395	43.6614	6.48096
12963737	exportin-2 [Mus musculus]	29.87	1	18	18	42	8.85611e+07	0.851556	22	37.1303	102.275	29.87	24	42	971	110.384	5.77002
27369533	nuclear pore complex protein Nup93 [Mus musculus]	8.42	2	6	6	15	2.18474e+07	0.851535	6	34.0511	40.5025	8.42	9	15	819	93.2225	5.71924
6754220	heterogeneous nuclear ribonucleoprotein A1 isoform a [Mus musculus]	53.44	3	10	11	35	3.26945e+08	0.851421	16	19.7411	99.3985	53.44	17	35	320	34.1753	9.23193
568921747	PREDICTED: lipoamide acyltransferase component of branched-chain alpha-keto acid dehydrogenase complex, mitochondrial isoform X2 [Mus musculus]	4.65	2	1	1	2	8.87366e+06	0.851404	1		6.44368	4.65	1	2	301	32.8024	8.98291
6677833	protein S100-A10 [Mus musculus]	17.53	2	1	1	5	61418992	0.851213	1		15.0887	17.53	2	5	97	11.1785	6.771
6678768	myristoylated alanine-rich C-kinase substrate [Mus musculus]	39.81	1	7	7	21	1.85958e+08	0.850662	13	10.6271	57.4452	39.81	9	21	309	29.6438	4.33545
13385652	40S ribosomal protein S20 [Mus musculus]	28.57	1	4	4	12	4.05619e+08	0.85046	5	3.90689	24.5322	28.57	6	12	119	13.3643	9.93506
6680047	guanine nucleotide-binding protein subunit beta-2-like 1 [Mus musculus]	85.17	1	18	18	81	6.13131e+08	0.850433	37	14.9393	241.197	85.17	31	81	317	35.0546	7.69385
568990240	PREDICTED: nuclear pore complex protein Nup155 isoform X1 [Mus musculus]	6.52	2	5	5	6	1.34492e+07	0.850141	2	12.7002	16.1598	6.52	6	6	1304	144.65	5.85889
13385878	sorting nexin-2 [Mus musculus]	4.62	3	2	2	3	2.21721e+07	0.850082	1		7.96097	4.62	2	3	519	58.4348	5.12256
122939196	clathrin light chain A isoform d [Mus musculus]	16.67	8	3	3	6	8.93048e+07	0.848695	3	6.32608	19.029	16.67	4	6	216	23.4643	4.50049
568968448	PREDICTED: DAZ-associated protein 1 isoform X3 [Mus musculus]	14.57	9	3	3	7	4.36656e+07	0.848627	5	43.485	18.3656	14.57	5	7	398	42.3726	8.88037
118582271	serine/arginine-rich splicing factor 1 isoform 2 [Mus musculus]	31.34	2	5	5	9	8.15718e+07	0.848092	6	11.0579	22.7212	31.34	6	9	201	22.306	7.94287
226442772	membrane-associated progesterone receptor component 2 [Mus musculus]	26.27	1	3	3	8	3.95762e+07	0.847887	5	60.0581	22.9779	26.27	6	8	217	23.3196	5.14795
21450287	cold shock domain-containing protein E1 isoform 1 [Mus musculus]	15.54	4	9	9	24	7.04948e+07	0.846891	15	18.9512	67.9576	15.54	15	24	798	88.7348	6.3667
9910166	cysteine-rich PDZ-binding protein [Mus musculus]	16.83	1	1	1	1	1.04229e+06	0.846878	1		0	16.83	1	1	101	11.2636	9.56885
261878607	heterogeneous nuclear ribonucleoprotein F [Mus musculus]	21.93	1	4	6	25	2.39836e+08	0.84677	11	5.85459	67.8745	21.93	12	25	415	45.7009	5.49072
34328209	inosine-5'-monophosphate dehydrogenase 1 [Mus musculus]	3.5	6	1	2	3	1.95387e+07	0.846759	1		8.37665	3.5	3	3	514	55.2434	6.80029
16716381	lysine--tRNA ligase isoform 2 [Mus musculus]	47.73	4	17	17	53	1.87952e+08	0.845876	21	28.0234	138.965	47.73	24	53	595	67.7965	5.93506
6679108	nucleophosmin isoform 1 [Mus musculus]	49.66	4	11	11	81	1.5339e+09	0.845339	33	8.96552	241.044	49.66	16	81	292	32.5398	4.76709
568922111	PREDICTED: ATP-binding cassette sub-family D member 3 isoform X1 [Mus musculus]	12.46	2	4	4	8	1.00963e+07	0.844326	2	37.8786	21.1525	12.46	5	8	586	67.3176	8.646
85861260	ER membrane protein complex subunit 1 isoform 2 precursor [Mus musculus]	10.26	2	6	6	7	1.62466e+07	0.844287	7	48.118	13.2891	10.26	6	7	994	111.223	7.43018
41282022	calumenin isoform 2 precursor [Mus musculus]	46.98	2	2	12	38	2.49249e+08	0.843884	4	2.6519	122.639	46.98	18	38	315	37.0944	4.58936
568950272	PREDICTED: importin-7 isoform X1 [Mus musculus]	19.09	2	13	13	22	5.53049e+07	0.843706	13	25.7446	60.7313	19.09	16	22	1037	119.281	4.81787
325910859	protein SET isoform 2 [Mus musculus]	42.24	2	8	8	34	3.39646e+08	0.843408	15	15.05	95.1714	42.24	15	34	277	32.0857	4.22119
577019542	trifunctional enzyme subunit beta, mitochondrial precursor [Mus musculus]	17.47	3	6	6	7	5.89201e+07	0.842613	5	15.7802	15.4949	17.47	6	7	475	51.3534	9.37842
23956078	ATP-binding cassette sub-family F member 2 isoform 1 [Mus musculus]	17.52	2	9	9	21	4.83488e+07	0.84256	10	30.1136	52.7897	17.52	13	21	628	71.7358	7.04932
568977546	PREDICTED: laminin subunit beta-1 isoform X2 [Mus musculus]	5.71	3	6	6	11	1.36257e+07	0.842181	4	15.5866	26.5921	5.71	8	11	1786	196.961	4.94482
114431250	phospholipase A-2-activating protein [Mus musculus]	16.75	1	8	8	19	3.12569e+07	0.842171	9	30.2593	44.619	16.75	12	19	794	87.1656	6.13818
254028189	small nuclear ribonucleoprotein F [Mus musculus]	15.12	2	1	1	3	9.94597e+07	0.842134	2	1.93581	9.66789	15.12	2	3	86	9.71878	4.66553
10946940	ras-related protein Rab-2A [Mus musculus]	62.74	2	5	9	24	1.18267e+08	0.84165	8	13.5313	63.9054	62.74	14	24	212	23.5328	6.53662
21450079	E3 ubiquitin-protein ligase Praja-2 isoform b [Mus musculus]	3.57	2	1	1	3	4.14349e+06	0.841221	1		2.27558	3.57	1	3	645	71.1991	4.52588
261862342	putative RNA-binding protein 3 isoform 2 [Mus musculus]	41.83	3	3	3	20	4.86503e+08	0.841188	10	13.2841	56.808	41.83	5	20	153	16.5947	7.50342
13385872	interleukin enhancer-binding factor 2 [Mus musculus]	11.79	1	3	3	5	2.14533e+07	0.840789	3	9.92681	14.696	11.79	3	5	390	43.0352	5.26221
162329570	caprin-1 isoform c [Mus musculus]	27.6	4	9	9	30	1.19321e+08	0.839982	8	7.67474	67.7745	27.6	12	30	692	76.6171	5.12256
11177922	replication factor C subunit 2 [Mus musculus]	14.9	1	3	3	7	1.16742e+07	0.839687	5	66.5493	16.403	14.9	5	7	349	38.6999	6.44287
19527376	anamorsin [Mus musculus]	32.69	2	5	5	11	5.84398e+07	0.83926	9	8.89013	30.5725	32.69	8	11	309	33.4077	5.19873
30794386	translocating chain-associated membrane protein 1 [Mus musculus]	5.35	1	1	1	2	3.01396e+06	0.839057	1		3.44226	5.35	1	2	374	43.0118	9.68604
82880662	heat shock 70 kDa protein 14 isoform 1 [Mus musculus]	13.36	3	4	4	10	1.97661e+07	0.83902	5	71.3476	21.7829	13.36	5	10	509	54.6159	5.92236
144922627	nuclear cap-binding protein subunit 1 [Mus musculus]	6.2	1	4	4	6	1.39189e+07	0.83841	4	10.8738	13.9645	6.2	5	6	790	91.8677	6.63916
21312968	translocon-associated protein subunit gamma [Mus musculus]	7.57	1	1	1	5	1.34577e+08	0.837599	2	2.15486	14.5005	7.57	2	5	185	21.0512	9.61279
6678137	signal recognition particle receptor subunit beta [Mus musculus]	29.37	1	5	5	9	3.51371e+07	0.837461	7	8.2924	26.0989	29.37	8	9	269	29.5607	9.27588
21314824	V-type proton ATPase subunit F [Mus musculus]	10.08	1	1	1	1	1.67708e+07	0.837374	1		1.92758	10.08	1	1	119	13.362	5.8208
568987142	PREDICTED: succinyl-CoA ligase [ADP-forming] subunit beta, mitochondrial isoform X2 [Mus musculus]	24.01	3	5	5	8	1.9928e+07	0.837306	5	29.6682	22.2953	24.01	6	8	329	35.9216	5.08447
22165392	condensin complex subunit 1 [Mus musculus]	8.76	3	7	7	15	1.7294e+07	0.837096	7	40.9255	41.4657	8.76	9	15	1392	155.495	6.41748
568966805	PREDICTED: lanosterol synthase isoform X3 [Mus musculus]	7.72	4	3	3	5	9.51088e+06	0.83708	3	131.839	9.96543	7.72	4	5	518	59.0805	6.31592
7110703	26S protease regulatory subunit 8 [Mus musculus]	43.1	1	11	12	23	7.85754e+07	0.836575	11	22.8155	69.6758	43.1	17	23	406	45.5971	7.54736
569000985	PREDICTED: hematological and neurological expressed 1-like isoform X1 [Mus musculus]	15.52	2	2	2	7	5.29532e+07	0.835611	4	1.22228e+07	18.1849	15.52	4	7	174	18.4132	8.14795
6755372	40S ribosomal protein S3 [Mus musculus]	53.5	1	10	10	43	5.58969e+08	0.834994	21	7.72958	114.357	53.5	19	43	243	26.6574	9.65674
8567402	serine/arginine-rich splicing factor 3 [Mus musculus]	23.17	1	3	4	5	8.93314e+07	0.834035	3	0.500882	13.4707	23.17	5	5	164	19.3179	11.6489
21704096	TAR DNA-binding protein 43 isoform 1 [Mus musculus]	24.15	6	7	7	14	1.09963e+08	0.833893	7	6.1061	43.5087	24.15	9	14	414	44.5193	6.69775
31982026	ribonucleoside-diphosphate reductase large subunit [Mus musculus]	7.32	1	2	3	4	1.63529e+07	0.833157	2	71.1411	10.1831	7.32	4	4	792	90.1525	6.69775
34996495	dolichyl-diphosphooligosaccharide--protein glycosyltransferase subunit 2 precursor [Mus musculus]	38.03	5	12	12	33	1.34388e+08	0.833042	16	12.2783	80.1133	38.03	16	33	631	69.02	5.80811
568918231	PREDICTED: protein FAM98B isoform X1 [Mus musculus]	17.91	2	5	5	8	1.94989e+07	0.832728	6	151.395	18.1373	17.91	6	8	402	42.3221	8.32373
357527458	protein transport protein Sec23B isoform 1 [Mus musculus]	11.21	2	4	6	14	1.6243e+07	0.832317	3	31.9908	37.4635	11.21	8	14	767	86.3815	6.96143
24429570	exportin-5 [Mus musculus]	14.29	1	10	10	14	2.75992e+07	0.832201	10	27.1319	36.3892	14.29	12	14	1204	136.883	5.8208
29789195	transcription factor BTF3 homolog 4 [Mus musculus]	18.99	2	1	1	1	4.45576e+07	0.831776	1		3.51432	18.99	1	1	158	17.26	6.354
116014342	basigin isoform 2 precursor [Mus musculus]	22.71	2	5	5	10	1.19642e+08	0.831614	8	21.6701	23.6755	22.71	7	10	273	29.656	5.5415
658132465	tropomyosin alpha-3 chain isoform 1 [Mus musculus]	30.18	2	2	9	31	5.93918e+08	0.831581	1		99.231	30.18	13	31	285	33.2598	4.76709
6678668	rho guanine nucleotide exchange factor 1 isoform d [Mus musculus]	1.74	5	1	1	2	5.19251e+06	0.831533	1		6.76556	1.74	1	2	919	102.67	5.60498
22203755	eukaryotic translation initiation factor 3 subunit C [Mus musculus]	16.14	1	13	13	36	1.04336e+08	0.830928	22	13.5112	108.949	16.14	22	36	911	105.465	5.78271
27229055	huntingtin-interacting protein K [Mus musculus]	25.58	1	3	3	6	2.91748e+07	0.830704	2	24.4251	18.8354	25.58	4	6	129	14.6704	4.93213
568956069	PREDICTED: casein kinase II subunit alpha' isoform X2 [Mus musculus]	25.08	3	4	4	7	1.81209e+07	0.830652	4	15.5095	13.4325	25.08	5	7	299	35.3568	7.21045
13385374	ras-related protein Rab-5A [Mus musculus]	10.7	1	1	2	2	2.26184e+07	0.830591	1		4.49734	10.7	2	2	215	23.5838	8.14795
82943174	PREDICTED: 40S ribosomal protein S25-like [Mus musculus]	24	1	1	4	13	4.80105e+08	0.830569	1		31.4488	24	7	13	125	13.7287	10.1694
13385896	ras-related protein Rab-32 [Mus musculus]	4.93	1	1	1	2	1.01733e+07	0.829791	1		2.82891	4.93	1	2	223	25.0527	6.68311
13384756	eukaryotic translation elongation factor 1 epsilon-1 [Mus musculus]	20.11	1	3	3	4	2.4312e+07	0.829615	3	55.2556	9.33493	20.11	3	4	174	19.8464	8.5874
568899046	PREDICTED: 60S ribosomal protein L29-like [Mus musculus]	15.97	14	2	2	6	2.13702e+08	0.828988	3	4.58608	6.05502	15.97	3	6	119	13.7478	12.0298
34486094	eukaryotic translation initiation factor 4 gamma 2 isoform 1 [Mus musculus]	20.53	2	11	11	27	2.16523e+07	0.828918	14	28.9995	73.9255	20.53	15	27	906	102.068	7.13721
95113671	mitochondrial-processing peptidase subunit beta precursor [Mus musculus]	9.82	1	2	2	2	1.41616e+07	0.827463	1		6.33978	9.82	2	2	489	54.5797	6.99072
21426893	histone H1.5 [Mus musculus]	11.21	1	4	4	9	1.22871e+08	0.827306	7	11.4215	24.7563	11.21	6	9	223	22.5624	10.9165
21450129	acetyl-CoA acetyltransferase, mitochondrial precursor [Mus musculus]	42.69	1	10	10	19	6.06324e+07	0.827103	10	8.35631	46.8185	42.69	12	19	424	44.7873	8.51416
225543482	N-alpha-acetyltransferase 15, NatA auxiliary subunit [Mus musculus]	24.51	3	16	16	28	7.71549e+07	0.826594	18	27.0073	74.0641	24.51	22	28	865	101.031	7.51807
568979309	PREDICTED: translation initiation factor eIF-2B subunit beta isoform X1 [Mus musculus]	5.25	2	1	1	3	2.82677e+07	0.826123	2	67.2398	8.10736	5.25	2	3	305	34.1442	5.52881
162287294	RNA-binding protein 8A isoform b [Mus musculus]	10.98	2	1	1	2	1.01143e+08	0.825674	1		7.87971	10.98	1	2	173	19.7477	5.92236
31543108	lysosome-associated membrane glycoprotein 2 isoform 2 precursor [Mus musculus]	2.17	3	1	1	1	5.85454e+06	0.825627	1		1.76494	2.17	1	1	415	45.6262	7.84033
568915647	PREDICTED: RNA-binding protein 39 isoform X19 [Mus musculus]	30.52	7	7	7	10	3.84763e+07	0.825503	8	12.961	27.6206	30.52	9	10	367	39.7932	6.55127
569001089	PREDICTED: A-kinase anchor protein 8 isoform X1 [Mus musculus]	7.1	3	2	2	5	1.79206e+07	0.825454	3	69.6819	15.691	7.1	2	5	662	73.7985	5.16064
13385196	ER membrane protein complex subunit 2 [Mus musculus]	15.49	2	4	4	6	2.32228e+07	0.825296	4	4.04733	14.7456	15.49	6	6	297	34.9124	6.81494
21313679	ATP synthase subunit d, mitochondrial [Mus musculus]	63.35	1	6	6	17	1.47649e+08	0.825127	11	19.6645	42.0681	63.35	10	17	161	18.7376	5.69385
157909799	histone-binding protein RBBP7 [Mus musculus]	55.06	1	8	11	35	1.84295e+08	0.824956	13	20.2231	88.4093	55.06	18	35	425	47.7602	5.04639
229608895	lamin-B receptor [Mus musculus]	5.59	1	3	3	5	2.5388e+07	0.82454	2	1.34506	12.0105	5.59	5	5	626	71.3945	9.36377
226823359	coatomer subunit alpha [Mus musculus]	18.95	3	16	16	26	5.28904e+07	0.823907	14	52.3879	58.0752	18.95	18	26	1224	138.344	7.6499
39930579	tyrosine--tRNA ligase, mitochondrial [Mus musculus]	2.54	1	1	1	1	3.04485e+06	0.823628	1		2.06015	2.54	1	1	472	52.5644	9.15869
568935980	PREDICTED: septin-11 isoform X10 [Mus musculus]	18.12	19	5	6	21	76886038	0.823468	7	38.5385	42.297	18.12	9	21	425	48.934	6.81494
33859722	thioredoxin-related transmembrane protein 1 precursor [Mus musculus]	8.63	1	2	2	3	3.05067e+07	0.822792	2	2.88862	9.40182	8.63	3	3	278	31.3756	5.2876
255918184	serine/threonine-protein phosphatase 6 regulatory subunit 3 isoform 3 [Mus musculus]	5.08	9	3	3	5	9.8266e+06	0.822703	3	3.0124	14.0146	5.08	4	5	827	92.5585	4.58936
6678053	small nuclear ribonucleoprotein-associated protein B [Mus musculus]	18.61	2	3	3	6	1.72691e+07	0.822663	2	380.77	14.1353	18.61	4	6	231	23.6402	10.9019
568990625	PREDICTED: protein LYRIC isoform X3 [Mus musculus]	18.86	7	7	7	12	4.47967e+07	0.821491	8	61.3118	31.5516	18.86	9	12	546	60.1091	9.48096
62526118	cytoskeleton-associated protein 4 [Mus musculus]	40.7	1	19	19	46	2.74836e+08	0.82021	31	13.1869	125.467	40.7	29	46	575	63.6536	5.64307
568942580	PREDICTED: selenocysteine-specific elongation factor isoform X4 [Mus musculus]	4.88	4	1	1	1	2.25936e+06	0.820027	1		2.94555	4.88	1	1	328	36.7249	7.97217
116517303	polypyrimidine tract-binding protein 1 isoform 2 [Mus musculus]	57.09	9	14	15	55	2.45211e+08	0.819151	19	26.6692	130.879	57.09	21	55	529	56.8564	9.17334
224994260	40S ribosomal protein SA [Mus musculus]	53.22	2	11	11	39	6.90649e+08	0.818037	18	14.4299	129.337	53.22	18	39	295	32.8174	4.86865
226342960	very-long-chain enoyl-CoA reductase isoform 2 [Mus musculus]	6.14	5	2	2	3	2.08588e+07	0.8179	2	86.8998	4.62597	6.14	2	3	293	34.2219	9.46631
569011975	PREDICTED: structural maintenance of chromosomes protein 1A isoform X1 [Mus musculus]	7.28	2	5	5	10	3.10111e+07	0.817788	6	32.846	23.2265	7.28	6	10	1099	128.223	7.00537
568946438	PREDICTED: protein LSM14 homolog A isoform X5 [Mus musculus]	10.35	6	1	1	2	6.19689e+06	0.817604	1		7.77321	10.35	1	2	367	40.3649	9.31982
568912594	PREDICTED: cell division cycle protein 123 homolog isoform X2 [Mus musculus]	7.8	3	1	2	6	1.23591e+08	0.817288	2	1.62101	7.08113	7.8	4	6	295	33.6033	4.58936
568977899	PREDICTED: cleavage and polyadenylation specificity factor subunit 3 isoform X1 [Mus musculus]	2.32	2	1	1	2	2.37044e+06	0.816669	2	38.2578	4.96116	2.32	2	2	647	73.4491	5.57959
313661497	DNA (cytosine-5)-methyltransferase 1 isoform 3 [Mus musculus]	5.86	7	7	7	10	1.61094e+07	0.815662	6	19.5857	26.4335	5.86	8	10	1501	169.85	7.69385
254540154	transmembrane protein 258 isoform 1 [Mus musculus]	10.13	1	1	1	2	3.68119e+07	0.815448	2	2.22778	5.04237	10.13	2	2	79	9.07279	5.8335
110347551	dual specificity mitogen-activated protein kinase kinase 7 isoform 2 [Mus musculus]	4.3	4	1	1	1	3.89596e+06	0.815377	1		0	4.3	1	1	419	47.5315	9.08545
112293273	DNA replication licensing factor MCM5 [Mus musculus]	24.66	1	11	11	20	8.09237e+07	0.814775	13	18.3049	58.9044	24.66	14	20	734	82.3541	8.29443
86198316	protein disulfide-isomerase A4 precursor [Mus musculus]	25.12	2	9	10	30	1.28164e+08	0.81422	12	18.6355	84.1466	25.12	16	30	641	72.3246	5.22412
9789913	coatomer subunit zeta-1 [Mus musculus]	12.99	1	2	2	5	1.53062e+07	0.814074	2	73.9133	11.3678	12.99	2	5	177	20.1855	4.80518
115270960	BAG family molecular chaperone regulator 3 [Mus musculus]	30.16	1	10	10	21	2.86271e+07	0.813797	11	23.3945	47.1955	30.16	13	21	577	61.8222	7.26904
17647119	short/branched chain specific acyl-CoA dehydrogenase, mitochondrial [Mus musculus]	17.36	1	4	4	8	1.42935e+07	0.813198	4	18.6938	28.7522	17.36	4	8	432	47.8433	7.86963
568967029	PREDICTED: 40S ribosomal protein S15 isoform X1 [Mus musculus]	50	5	4	4	19	2.93341e+08	0.813066	7	29.4837	61.1029	50	6	19	118	13.7334	10.5942
568938560	PREDICTED: serrate RNA effector molecule homolog isoform X2 [Mus musculus]	11.44	7	6	6	11	2.79934e+07	0.81289	7	22.6034	32.817	11.44	9	11	778	87.8755	5.66846
568923987	PREDICTED: structural maintenance of chromosomes protein 4 isoform X5 [Mus musculus]	7.03	3	3	3	5	1.10083e+07	0.812469	1		16.4776	7.03	3	5	1052	120.932	7.6499
282398108	dolichyl-diphosphooligosaccharide--protein glycosyltransferase subunit 1 precursor [Mus musculus]	31.25	1	14	14	36	1.05373e+08	0.812121	18	27.3826	89.1909	31.25	20	36	608	68.4857	6.45557
23956096	general vesicular transport factor p115 [Mus musculus]	18.46	3	10	10	18	3.82823e+07	0.811509	9	16.0714	41.0209	18.46	15	18	959	106.917	4.93213
165377206	translocon-associated protein subunit alpha precursor [Mus musculus]	11.89	3	3	3	6	1.02632e+08	0.811315	3	2.91371	17.0553	11.89	4	6	286	32.0451	4.44971
569007872	PREDICTED: CWF19-like protein 1 isoform X4 [Mus musculus]	7.27	2	2	2	5	9.44735e+06	0.810999	2	14.4271	15.7773	7.27	3	5	399	45.0911	7.6792
568931592	PREDICTED: serine/arginine repetitive matrix protein 1 isoform X6 [Mus musculus]	5.01	10	3	3	3	2.07735e+07	0.81093	2	1.55282	5.13923	5.01	3	3	879	99.2651	11.7515
31560030	tropomyosin alpha-1 chain isoform 3 [Mus musculus]	40.14	27	7	14	44	559928150	0.809483	9	15.0359	133.472	40.14	20	44	284	32.6886	4.75439
13399310	40S ribosomal protein S10 [Mus musculus]	32.73	5	5	5	28	2.85195e+08	0.809416	9	27.2776	86.0696	32.73	9	28	165	18.9038	10.1548
409971427	baculoviral IAP repeat-containing protein 6 [Mus musculus]	2.24	13	5	5	12	1.09555e+07	0.80937	2	52.4494	22.2483	2.24	5	12	4873	530.731	6.06201
19705578	V-type proton ATPase subunit B, brain isoform [Mus musculus]	15.46	2	3	3	4	1.26273e+07	0.808439	3	49.4936	7.13193	15.46	3	4	511	56.5149	5.80811
73695877	AP2 associated kinase 1 isoform 2 [Mus musculus]	7.29	4	3	3	6	3.19973e+06	0.807619	3	0.952043	12.607	7.29	4	6	878	94.6022	6.60986
31560433	sorting nexin-3 [Mus musculus]	33.33	4	3	3	3	3.71725e+07	0.807148	2	57.4124	7.10716	33.33	3	3	162	18.7508	8.66064
6755863	endoplasmin precursor [Mus musculus]	45.89	1	30	32	124	1.38694e+09	0.806625	62	10.7106	331.123	45.89	53	124	802	92.4183	4.81787
254587996	acidic leucine-rich nuclear phosphoprotein 32 family member E isoform 1 [Mus musculus]	35.77	3	6	6	13	1.34451e+08	0.806017	9	23.443	39.6974	35.77	8	13	260	29.6044	3.87842
28316760	histone H2B type 1-B [Mus musculus]	19.84	13	2	2	4	8.46096e+07	0.805658	3	12.4489	12.79	19.84	3	4	126	13.9436	10.3159
6754744	DNA mismatch repair protein Msh6 [Mus musculus]	9.35	1	7	7	10	12393674	0.8056	4	20.3125	24.6251	9.35	9	10	1358	150.989	6.72705
31980772	serine/threonine-protein phosphatase PP1-gamma catalytic subunit [Mus musculus]	34.67	2	1	8	18	7.38705e+07	0.804057	1		51.6549	34.67	10	18	323	36.9597	6.53662
85861218	GMP synthase [glutamine-hydrolyzing] [Mus musculus]	43.29	1	20	20	44	1.13477e+08	0.803849	23	22.0178	130.408	43.29	29	44	693	76.6749	6.72705
281183367	protein FAM114A2 isoform 2 [Mus musculus]	3.06	5	1	1	1	9.78561e+06	0.803798	1		1.91206	3.06	1	1	490	53.343	4.89404
158533995	U6 snRNA-associated Sm-like protein LSm2 isoform 2 [Mus musculus]	20	2	1	1	2	7.00996e+07	0.803681	2	4.6739	5.80198	20	2	2	95	10.8276	6.52197
7305061	peptidyl-prolyl cis-trans isomerase FKBP3 [Mus musculus]	16.52	1	3	3	8	6.74466e+07	0.80291	4	35.419	22.8956	16.52	4	8	224	25.1323	9.27588
160333216	calnexin precursor [Mus musculus]	37.39	1	14	14	39	4.094e+08	0.802766	22	11.2089	105.54	37.39	19	39	591	67.2357	4.64014
568955820	PREDICTED: splicing factor 3B subunit 3 isoform X3 [Mus musculus]	14.62	3	6	6	10	3.50607e+07	0.802698	6	57.8556	26.9388	14.62	7	10	650	72.4338	5.37646
33563256	guanine nucleotide-binding protein G(k) subunit alpha [Mus musculus]	18.64	15	4	5	11	6.02026e+07	0.802079	4	19.9484	28.5208	18.64	7	11	354	40.5122	5.69385
300797601	U6 snRNA-associated Sm-like protein LSm6 [Mus musculus]	22.5	1	2	2	3	4.22029e+07	0.801408	2	15.376	6.31602	22.5	3	3	80	9.12177	9.5835
568927184	PREDICTED: aspartyl/asparaginyl beta-hydroxylase isoform X11 [Mus musculus]	18.27	22	7	7	10	2.25846e+07	0.801274	3	54.6024	31.5717	18.27	8	10	646	73.3535	5.12256
112293264	protein disulfide-isomerase A3 precursor [Mus musculus]	57.03	1	23	23	70	510871501	0.801093	39	11.6405	192.609	57.03	35	70	505	56.6427	6.21436
569007769	PREDICTED: heterogeneous nuclear ribonucleoprotein U-like 2 isoform X1 [Mus musculus]	2.27	2	1	1	1	9.93143e+06	0.800979	1		3.4685	2.27	1	1	661	73.7098	4.71631
21312422	N-alpha-acetyltransferase 50 [Mus musculus]	32.14	2	4	4	4	4.1371e+07	0.798431	4	15.3783	7.65302	32.14	4	4	168	19.315	8.80713
595582100	nudC domain-containing protein 2 isoform 2 [Mus musculus]	13.64	2	1	1	1	1.93304e+07	0.798393	1		2.16722	13.64	1	1	132	14.7202	4.67822
6755252	transcriptional activator protein Pur-beta [Mus musculus]	12.04	1	2	2	7	1.61551e+07	0.797589	3	2.18286	24.1712	12.04	3	7	324	33.8808	5.42725
8394252	protein transport protein Sec61 subunit alpha isoform 1 [Mus musculus]	11.55	3	4	4	6	3.80179e+07	0.797469	6	8.80737	14.9414	11.55	5	6	476	52.2305	8.06006
240848573	ATP-dependent RNA helicase DHX36 [Mus musculus]	10.59	1	6	6	9	1.46658e+07	0.797464	5	62.5147	21.4786	10.59	7	9	1001	113.812	8.29443
293597569	fructose-bisphosphate aldolase A isoform 2 [Mus musculus]	72.53	4	21	21	98	1.22623e+09	0.796916	40	8.31037	289.688	72.53	34	98	364	39.3313	8.08936
163954948	far upstream element-binding protein 2 [Mus musculus]	36.1	1	16	16	57	1.79351e+08	0.796601	26	19.3132	150.098	36.1	25	57	748	76.7277	7.32764
34328236	ubiquilin-2 [Mus musculus]	20.53	1	5	7	22	1.59964e+08	0.796362	8	44.7584	63.6773	20.53	12	22	638	67.3083	5.22412
31542956	ubiquitin-conjugating enzyme E2 K [Mus musculus]	35	2	6	6	12	4.15145e+07	0.796319	7	16.7808	30.18	35	9	12	200	22.3926	5.43994
568922730	PREDICTED: heparan sulfate 2-O-sulfotransferase 1 isoform X2 [Mus musculus]	5.69	3	1	1	1	3.37366e+06	0.796096	1		2.88111	5.69	1	1	299	35.1398	8.25049
6753488	COP9 signalosome complex subunit 3 [Mus musculus]	19.15	4	5	5	9	3.01412e+07	0.796064	5	119.378	24.1048	19.15	7	9	423	47.801	6.65381
568956561	PREDICTED: cytoplasmic dynein 1 light intermediate chain 2 isoform X3 [Mus musculus]	26.78	5	6	7	11	2.00244e+07	0.795899	5	47.5146	29.5161	26.78	8	11	478	52.7328	6.06201
145966883	26S proteasome non-ATPase regulatory subunit 14 [Mus musculus]	28.71	1	6	6	11	5.6628e+07	0.79509	6	28.0114	20.1721	28.71	7	11	310	34.5546	6.52197
568966584	PREDICTED: collagen alpha-2(VI) chain isoform X1 [Mus musculus]	7.4	2	3	3	5	1.23363e+07	0.794915	3	16.3627	11.4808	7.4	4	5	933	98.9268	5.90967
568938411	PREDICTED: DNA replication licensing factor MCM7 isoform X3 [Mus musculus]	31.21	2	13	13	21	7.75973e+07	0.794577	12	19.4309	49.0559	31.21	15	21	612	68.442	7.25439
31981163	ATP-dependent RNA helicase DDX18 [Mus musculus]	7.12	2	3	3	4	1.24059e+07	0.794407	3	7.17271	12.2264	7.12	3	4	660	74.1343	9.5249
568933120	PREDICTED: dnaJ homolog subfamily C member 2 isoform X1 [Mus musculus]	13.89	2	5	5	9	1.39521e+07	0.793437	3	18.0719	23.247	13.89	6	9	547	63.4013	9.17334
568906496	PREDICTED: mitogen-activated protein kinase kinase kinase kinase 4 isoform X6 [Mus musculus]	2.85	11	1	1	1	1.90918e+06	0.793353	1		0	2.85	1	1	1156	132.111	7.43018
568904994	PREDICTED: host cell factor 1-like, partial [Mus musculus]	8.42	4	6	6	8	2.62947e+07	0.792969	8	14.9362	17.8413	8.42	8	8	1081	111.277	9.49561
6677805	40S ribosomal protein S4, X isoform [Mus musculus]	46.77	1	13	13	43	5.65843e+08	0.792076	19	15.6407	119.618	46.77	20	43	263	29.5791	10.1548
569007742	PREDICTED: swi5-dependent recombination DNA repair protein 1 homolog isoform X1 [Mus musculus]	8.47	2	2	2	6	3.31895e+06	0.791301	1		14.2344	8.47	2	6	307	33.8097	5.24951
255958286	succinyl-CoA ligase [ADP/GDP-forming] subunit alpha, mitochondrial precursor [Mus musculus]	7.23	1	2	2	10	8.10897e+07	0.79124	4	22.0713	26.6559	7.23	3	10	346	36.132	9.39307
13386106	cleavage and polyadenylation specificity factor subunit 5 [Mus musculus]	18.5	1	3	3	7	6.80986e+07	0.791045	4	26.3019	18.111	18.5	4	7	227	26.2237	8.82178
21704066	ras-related protein Rap-1A precursor [Mus musculus]	27.17	1	2	4	7	4.93434e+07	0.790657	2	10.9208	16.9277	27.17	7	7	184	20.9737	6.66846
568933657	PREDICTED: alpha-adducin isoform X14 [Mus musculus]	2.38	12	1	1	1	8.54157e+06	0.790616	1		3.10334	2.38	1	1	631	69.7721	6.50732
209862961	prolyl 4-hydroxylase subunit alpha-2 isoform 1 precursor [Mus musculus]	15.51	3	6	6	12	2.1126e+07	0.789478	8	15.518	32.1959	15.51	9	12	535	60.7738	5.99854
31543675	acyl-CoA desaturase 1 [Mus musculus]	1.97	4	1	1	1	49441540	0.789297	1		1.64815	1.97	1	1	355	41.02	9.0708
229608940	guanine nucleotide-binding protein G(I)/G(S)/G(T) subunit beta-1 [Mus musculus]	33.53	1	3	6	16	9.64973e+07	0.788435	3	5.7704	43.7386	33.53	10	16	340	37.353	5.99854
48928014	ubiquitin carboxyl-terminal hydrolase 47 isoform 2 [Mus musculus]	10.1	4	7	7	11	9.46025e+06	0.787739	3	36.6138	26.7328	10.1	7	11	1356	154.744	5.08447
71725389	diamine oxidase-like protein 2 precursor [Mus musculus]	2.49	1	1	1	1	96867668	0.787412	1		0	2.49	1	1	723	81.8483	7.06396
568909428	PREDICTED: ubiquitin carboxyl-terminal hydrolase isozyme L5 isoform X1 [Mus musculus]	14.2	3	4	4	7	2.22241e+07	0.786022	5	36.7534	15.8867	14.2	6	7	324	37.0287	5.22412
54312056	transportin-3 [Mus musculus]	9.75	3	4	4	6	2.91794e+06	0.785907	2	10.7246	12.2316	9.75	4	6	923	104.103	5.56689
255958185	tRNA-splicing endonuclease subunit Sen34 isoform b [Mus musculus]	4.53	4	1	1	1	3.92293e+06	0.785839	1		2.263	4.53	1	1	287	30.9452	8.63135
124248575	ras GTPase-activating protein-binding protein 2 isoform b [Mus musculus]	6.68	2	2	2	6	1.03985e+07	0.784009	4	28.8362	14.853	6.68	4	6	449	50.7531	5.42725
568952682	PREDICTED: nucleosome assembly protein 1-like 4 isoform X3 [Mus musculus]	29.19	4	5	6	14	7.78801e+07	0.782877	5	23.1748	39.6063	29.19	9	14	346	39.2613	4.77979
568916096	PREDICTED: lupus La protein homolog isoform X1 [Mus musculus]	21.26	2	7	8	14	9.04272e+07	0.782645	6	23.7141	36.125	21.26	11	14	414	47.6559	9.77393
63999380	alpha-2-macroglobulin receptor-associated protein precursor [Mus musculus]	17.78	1	4	4	8	3.77383e+07	0.782364	5	3.78838	26.0308	17.78	5	8	360	42.1892	7.86963
651165171	high mobility group protein B3 [Mus musculus]	25	3	3	3	4	2.89091e+07	0.781218	2	20.9422	13.7592	25	3	4	200	22.9955	8.36768
568937364	PREDICTED: squamous cell carcinoma antigen recognized by T-cells 3 isoform X2 [Mus musculus]	11.64	3	6	6	7	1.62508e+07	0.781217	5	56.2345	21.6831	11.64	6	7	842	96.6708	5.92236
13385536	armadillo repeat-containing protein 10 [Mus musculus]	21.24	1	4	4	9	1.34012e+07	0.781195	5	40.9299	22.1252	21.24	6	9	306	33.2896	7.98682
33859484	DNA replication licensing factor MCM3 [Mus musculus]	34.36	1	16	16	39	9.43239e+07	0.780836	19	16.8301	103.958	34.36	23	39	812	91.4892	5.5542
255308899	60S ribosomal protein L3 [Mus musculus]	28.04	6	9	9	35	3.16274e+08	0.780406	17	19.9065	88.4358	28.04	17	35	403	46.0808	10.2134
156713423	26S proteasome non-ATPase regulatory subunit 8 [Mus musculus]	26.35	1	4	4	7	6.25006e+07	0.78005	3	6.06072	12.7708	26.35	5	7	353	39.905	9.5835
225543251	cytochrome c-type heme lyase [Mus musculus]	4.78	1	1	1	1	1.44417e+07	0.77948	1		1.83638	4.78	1	1	272	30.9579	7.12256
569006203	PREDICTED: Golgi-specific brefeldin A-resistance guanine nucleotide exchange factor 1 isoform X3 [Mus musculus]	1.88	5	2	2	2	2.06233e+06	0.779266	1		5.27809	1.88	2	2	1857	206.221	5.8208
22507391	polyadenylate-binding protein 4 isoform 2 [Mus musculus]	16.1	12	3	7	13	1.05618e+08	0.777765	3	17.2791	39.6444	16.1	8	13	615	67.8097	9.49561
6678225	tubulin-specific chaperone A [Mus musculus]	34.26	1	3	3	6	2.92495e+07	0.777309	4	88.8463	14.8364	34.26	4	6	108	12.7496	5.2749
568961907	PREDICTED: propionyl-CoA carboxylase beta chain, mitochondrial isoform X2 [Mus musculus]	6.19	3	2	2	3	3.53602e+06	0.777295	2	105.786	7.47901	6.19	3	3	501	53.9048	7.85498
31980648	ATP synthase subunit beta, mitochondrial precursor [Mus musculus]	71.08	1	24	24	122	7.35923e+08	0.775511	55	8.30861	341.442	71.08	43	122	529	56.2655	5.33838
568941622	PREDICTED: serine/threonine-protein phosphatase 4 regulatory subunit 2 isoform X1 [Mus musculus]	23.31	2	5	5	16	2.37084e+07	0.774817	5	15.4922	48.3826	23.31	7	16	369	41.3002	4.48779
568980440	PREDICTED: sorting nexin-6 isoform X1 [Mus musculus]	4.61	2	2	2	3	9.11049e+06	0.773503	1		10.5636	4.61	2	3	369	42.1647	6.75635
17975508	1,4-alpha-glucan-branching enzyme [Mus musculus]	1.99	1	1	1	1	5.86378e+06	0.773156	1		2.59843	1.99	1	1	702	80.3126	6.43018
568996709	PREDICTED: pyridoxal-dependent decarboxylase domain-containing protein 1 isoform X6 [Mus musculus]	8.63	7	4	4	6	1.27997e+07	0.772288	4	25.3767	12.0029	8.63	4	6	788	87.2688	5.60498
260166642	catenin beta-1 [Mus musculus]	4.48	3	3	3	3	9.47956e+06	0.770582	3	11.5279	4.62427	4.48	3	3	781	85.4162	5.85889
568921460	PREDICTED: calcium/calmodulin-dependent protein kinase type II subunit delta isoform X24 [Mus musculus]	13.24	66	3	3	8	1.7089e+07	0.770356	4	44.0475	19.9051	13.24	5	8	355	40.0134	7.69385
10181184	ATP synthase subunit f, mitochondrial [Mus musculus]	26.14	1	2	2	8	1.68028e+08	0.769977	3	0.822236	18.0449	26.14	4	8	88	10.3374	9.94971
31981302	annexin A6 isoform a [Mus musculus]	44.87	1	1	21	47	2.21134e+08	0.769947	1		128.019	44.87	29	47	673	75.8374	5.50342
254692855	double-strand-break repair protein rad21 homolog [Mus musculus]	3.94	1	2	2	4	2.43964e+06	0.769743	1		11.7588	3.94	2	4	635	72.0379	4.64014
568984756	PREDICTED: importin-11 isoform X3 [Mus musculus]	8.68	4	3	3	4	629219	0.769553	3	30.9043	4.6303	8.68	3	4	876	100.706	5.59229
6677995	monocarboxylate transporter 1 [Mus musculus]	6.69	1	2	2	3	1.37631e+08	0.768584	2	5.35757	10.1192	6.69	3	3	493	53.2324	7.47412
170650599	elongation factor G, mitochondrial [Mus musculus]	17.71	1	9	9	12	33635758	0.767071	9	23.7388	30.471	17.71	10	12	751	83.4965	6.91748
358439528	mitochondrial inner membrane protein isoform 3 [Mus musculus]	24.29	12	12	12	26	6.51635e+07	0.767001	10	9.71177	69.1353	24.29	17	26	741	82.3924	6.69775
260166711	ubiquitin-associated protein 2-like isoform 5 [Mus musculus]	21.89	20	10	10	34	7.66538e+07	0.766632	11	25.4808	77.7257	21.89	12	34	1014	107.177	7.10791
115583687	pre-mRNA-processing-splicing factor 8 [Mus musculus]	2.96	1	4	4	4	5.3716e+06	0.766179	3	58.0025	8.47708	2.96	4	4	2335	273.443	8.83643
55742803	N-alpha-acetyltransferase 25, NatB auxiliary subunit [Mus musculus]	2.57	1	2	2	3	6.48365e+06	0.76611	1		7.02583	2.57	2	3	972	111.637	6.52197
163644277	AP-2 complex subunit alpha-2 [Mus musculus]	15.25	4	5	8	14	2.63524e+07	0.76608	3	13.0089	34.3114	15.25	10	14	938	103.951	6.93213
313569807	ribosomal protein L34, pseudogene 1 [Mus musculus]	6.84	2	1	1	3	4.02644e+08	0.76605	2	6.11932	6.40757	6.84	2	3	117	13.2844	11.4731
31560653	ATP-dependent 6-phosphofructokinase, liver type [Mus musculus]	19.49	1	7	8	17	8.47317e+07	0.765197	8	8.51237	49.6516	19.49	13	17	780	85.3054	7.1665
568964952	PREDICTED: erythrocyte protein band 4.1-like 2 isoform X11 [Mus musculus]	12.75	13	8	8	11	2.57429e+07	0.764282	5	48.7351	23.595	12.75	9	11	918	101.752	5.32568
9845257	histone H1.2 [Mus musculus]	16.04	3	2	6	14	5.86659e+08	0.76407	3	9.50095	36.9446	16.04	9	14	212	21.2537	11.0044
254826716	atlastin-3 isoform 1 [Mus musculus]	22.2	4	6	6	13	5.35209e+07	0.764034	5	36.6019	32.7874	22.2	7	13	536	60.1933	5.80811
568909451	PREDICTED: serine/threonine-protein kinase Nek7 isoform X1 [Mus musculus]	4.98	2	1	1	1	2.04728e+07	0.763629	1		1.74669	4.98	1	1	201	22.7089	9.39307
568906221	PREDICTED: eukaryotic translation initiation factor 5B isoform X1 [Mus musculus]	5.43	2	4	4	5	1.00738e+07	0.763626	3	9.0012	7.64068	5.43	4	5	1215	137.403	5.61768
227908803	nodal modulator 1 precursor [Mus musculus]	9.47	1	7	7	14	2.63061e+07	0.763101	7	25.2872	39.9827	9.47	9	14	1214	133.336	6.0874
38371755	N(G),N(G)-dimethylarginine dimethylaminohydrolase 1 [Mus musculus]	15.09	3	3	3	5	2.50541e+07	0.762969	2	19.0916	7.87052	15.09	3	5	285	31.3609	5.97314
118344452	signal recognition particle 72 [Mus musculus]	20.27	1	7	7	14	4.99103e+07	0.760972	9	28.2316	35.8244	20.27	10	14	671	74.6109	9.23193
148747410	coatomer subunit delta [Mus musculus]	15.07	1	5	5	8	3.67561e+07	0.760103	5	40.1735	19.3032	15.07	7	8	511	57.1932	6.21436
22094989	mitochondrial import inner membrane translocase subunit TIM50 precursor [Mus musculus]	16.71	1	5	5	7	3.58558e+07	0.760082	5	9.31989	18.4642	16.71	6	7	353	39.7516	8.1333
41152116	leucine-rich repeat-containing protein 47 [Mus musculus]	18.76	1	5	5	8	7.55429e+06	0.759824	4	64.9568	24.5252	18.76	6	8	581	63.5507	8.104
28316746	histone H4 [Mus musculus]	29.13	1	3	3	8	6.68395e+07	0.759767	3	18.8734	18.9246	29.13	5	8	103	11.3604	11.356
569009879	PREDICTED: DNA polymerase alpha catalytic subunit isoform X3 [Mus musculus]	4.99	6	4	4	4	6.52716e+06	0.759569	3	15.4574	11.1645	4.99	4	4	1323	151.214	5.94775
568992694	PREDICTED: histone acetyltransferase p300 isoform X3 [Mus musculus]	1.05	4	1	1	1	2.44616e+06	0.75915	1		2.85196	1.05	1	1	2376	259.155	8.51416
225579033	isocitrate dehydrogenase [NADP], mitochondrial precursor [Mus musculus]	40.71	4	15	16	45	2.14943e+08	0.758504	25	8.77582	114.787	40.71	22	45	452	50.8739	8.68994
6677905	Golgi apparatus protein 1 precursor [Mus musculus]	8.51	1	5	5	10	1.56098e+07	0.757607	7	41.3293	28.176	8.51	7	10	1175	133.646	6.84424
6677785	60S ribosomal protein L37a [Mus musculus]	32.61	1	2	2	10	2.46324e+08	0.757517	3	7.12783	27.9397	32.61	3	10	92	10.2685	10.4331
15808988	eukaryotic translation initiation factor 4H [Mus musculus]	10.89	2	3	3	5	4.884e+07	0.756376	4	5.45525	13.3605	10.89	4	5	248	27.3244	7.2251
229577278	SWI/SNF-related matrix-associated actin-dependent regulator of chromatin subfamily A-like protein 1 [Mus musculus]	2.64	1	2	2	2	1.17874e+06	0.756326	1		4.65261	2.64	2	2	910	100.777	8.89502
568945245	PREDICTED: splicing factor U2AF 65 kDa subunit isoform X2 [Mus musculus]	36.4	7	8	8	13	6.53936e+07	0.755585	8	11.6771	32.5865	36.4	9	13	456	51.5001	9.01221
568968863	PREDICTED: NADH dehydrogenase [ubiquinone] iron-sulfur protein 7, mitochondrial isoform X1 [Mus musculus]	4.59	2	1	1	2	1.86547e+07	0.754704	2	5.50622	2.33611	4.59	2	2	196	21.7823	9.83252
652697818	glucosidase 2 subunit beta isoform 2 precursor [Mus musculus]	15.93	2	7	7	26	1.0546e+08	0.75466	11	13.5473	70.2118	15.93	11	26	521	58.7558	4.4624
568936182	PREDICTED: protein transport protein Sec31A isoform X15 [Mus musculus]	20.36	15	13	13	29	6.13995e+07	0.753961	14	20.3561	76.2016	20.36	17	29	1105	120.949	6.94678
6755448	vesicle-trafficking protein SEC22b precursor [Mus musculus]	20.93	1	3	3	10	8.13248e+07	0.753552	6	11.5828	31.1244	20.93	6	10	215	24.7248	8.51416
116256516	heterogeneous nuclear ribonucleoprotein D0 isoform d [Mus musculus]	17.77	8	3	4	11	2.56988e+08	0.753352	3	1.38602	29.8542	17.77	5	11	287	30.5891	8.41162
568960685	PREDICTED: sodium/potassium-transporting ATPase subunit beta-3 isoform X1 [Mus musculus]	17.77	3	3	3	5	3.49991e+07	0.752066	4	7.45731	13.2431	17.77	3	5	242	27.5531	8.68994
568889647	PREDICTED: armadillo repeat-containing protein 1 [Mus musculus]	13.22	3	1	1	1	6.5943e+06	0.751758	1		3.51037	13.22	1	1	242	26.8902	9.21729
42415475	protein disulfide-isomerase precursor [Mus musculus]	60.9	1	25	26	77	6.3282e+08	0.75152	41	8.39129	193.724	60.9	38	77	509	57.0228	4.88135
21703762	eukaryotic translation initiation factor 3 subunit M [Mus musculus]	29.41	1	7	7	13	5.56116e+07	0.749676	9	36.4011	29.6034	29.41	10	13	374	42.4899	5.74463
22779899	cell division cycle 5-like protein [Mus musculus]	5.99	6	3	3	5	4.54133e+06	0.748682	3	41.8053	11.6161	5.99	4	5	802	92.1325	8.01611
30794140	protein disulfide-isomerase A5 precursor [Mus musculus]	3.09	1	1	1	2	1.00756e+07	0.748314	2	43.4471	4.15644	3.09	2	2	517	59.229	7.50342
28076885	histone acetyltransferase type B catalytic subunit [Mus musculus]	24.28	1	6	6	12	3.6364e+07	0.747758	7	24.1295	35.3521	24.28	8	12	416	49.2469	6.32861
6680748	ATP synthase subunit alpha, mitochondrial precursor [Mus musculus]	44.3	1	18	18	85	5.56943e+08	0.747369	35	12.3734	237.374	44.3	32	85	553	59.7156	9.18799
13385552	60S ribosomal protein L39 [Mus musculus]	19.61	5	1	1	2	3.36338e+08	0.747052	2	5.046	4.30531	19.61	2	2	51	6.40265	12.5571
568905210	PREDICTED: V-type proton ATPase subunit H isoform X8 [Mus musculus]	14.13	7	2	2	2	7.8359e+06	0.746624	2	9.16261	6.9149	14.13	2	2	276	32.3616	6.3667
119226247	serine/arginine-rich splicing factor 5 [Mus musculus]	22.68	2	4	5	9	121950883	0.746065	6	54.1793	26.2509	22.68	8	9	269	30.8731	11.561
139948818	protein FAM98A [Mus musculus]	20.58	2	4	4	11	2.51694e+07	0.745909	3	18.7888	30.9505	20.58	5	11	515	55.0212	8.95361
71061451	lanosterol 14-alpha demethylase [Mus musculus]	17.1	1	5	5	8	1.91163e+07	0.745535	5	36.0576	23.945	17.1	7	8	503	56.7394	8.41162
568975782	PREDICTED: protein Njmu-R1 isoform X3 [Mus musculus]	4.35	2	1	1	1	1.88683e+06	0.744642	1		2.62837	4.35	1	1	253	29.1024	5.64307
6677977	cytochrome c oxidase subunit 7A-related protein, mitochondrial isoform 2 [Mus musculus]	40.54	2	2	2	4	2.17542e+07	0.744632	2	8.06265	9.7639	40.54	3	4	111	12.3914	9.59814
357197137	large proline-rich protein BAG6 isoform 2 [Mus musculus]	14.26	12	9	9	22	3.31433e+07	0.74329	8	56.3743	58.2017	14.26	12	22	1136	119.07	5.8208
19526794	CD81 antigen [Mus musculus]	8.47	1	1	1	9	4.46103e+07	0.742911	2	14.0417	21.8279	8.47	1	9	236	25.7972	5.8335
224967104	serine/arginine-rich splicing factor 6 [Mus musculus]	16.22	1	4	5	8	1.23194e+08	0.742278	3	11.9308	19.6865	16.22	7	8	339	39.0021	11.4585
568950036	PREDICTED: syntaxin-4 isoform X5 [Mus musculus]	7.48	6	1	1	2	1.81431e+07	0.742273	1		5.25323	7.48	1	2	254	29.2939	5.37646
148747128	dolichyl-diphosphooligosaccharide--protein glycosyltransferase subunit STT3A [Mus musculus]	11.35	3	7	7	12	5.84397e+07	0.741031	10	32.72	25.1866	11.35	10	12	705	80.5449	8.104
30527367	protein SCAF8 [Mus musculus]	0.87	1	1	1	1	1.17603e+06	0.739958	1		1.91464	0.87	1	1	1268	139.486	8.23584
299522791	N(G),N(G)-dimethylarginine dimethylaminohydrolase 2 isoform 1 [Mus musculus]	20.35	2	3	3	6	1.11309e+07	0.73947	3	6.85308	17.6771	20.35	4	6	285	29.6273	6.01123
172088119	DNA replication licensing factor MCM2 [Mus musculus]	34.07	1	21	21	39	8.57179e+07	0.738599	22	19.8182	101.73	34.07	30	39	904	102.013	5.71924
568923603	PREDICTED: 28S ribosomal protein S29, mitochondrial isoform X8 [Mus musculus]	4.2	7	1	1	1	1.5519e+07	0.737938	1		2.15867	4.2	1	1	286	33.2609	8.66064
6754524	L-lactate dehydrogenase A chain isoform 1 [Mus musculus]	71.69	3	18	19	143	1.79477e+09	0.737069	43	17.0296	390.068	71.69	33	143	332	36.4752	7.73779
251823978	pyruvate carboxylase, mitochondrial isoform 2 [Mus musculus]	2.55	3	2	2	4	1.71715e+07	0.736488	4	20.992	10.9923	2.55	4	4	1178	129.618	6.7124
13195602	hsp70-binding protein 1 [Mus musculus]	17.93	1	3	3	4	4.6538e+06	0.735547	3	102.405	9.29653	17.93	3	4	357	39.1415	5.36377
568946711	PREDICTED: protein YIF1B isoform X3 [Mus musculus]	5.41	3	1	1	2	4598232	0.735362	2	3.5865	4.07886	5.41	2	2	259	28.3798	9.53955
568915257	PREDICTED: CUGBP, Elav-like family member 1 isoform X8 [Mus musculus]	3.98	8	1	1	2	3.90164e+07	0.734822	1		6.27981	3.98	1	2	452	49.0384	8.54346
568910809	PREDICTED: RAC-gamma serine/threonine-protein kinase isoform X4 [Mus musculus]	7.19	7	1	1	2	2.42196e+06	0.734123	1		5.21739	7.19	1	2	292	33.3543	5.92236
6755214	proteasome activator complex subunit 3 [Mus musculus]	18.5	2	5	5	13	2.45213e+07	0.733781	6	6.11511	33.6528	18.5	7	13	254	29.4876	5.94775
40789239	ankyrin repeat and LEM domain-containing protein 2 isoform 2 [Mus musculus]	6.75	2	3	3	8	3.91893e+06	0.732558	3	31.85	15.187	6.75	5	8	963	106.061	7.37158
21704220	charged multivesicular body protein 1a [Mus musculus]	4.59	1	1	1	1	6236435	0.731685	1		1.82779	4.59	1	1	196	21.5942	8.06006
158635979	sarcoplasmic/endoplasmic reticulum calcium ATPase 2 isoform b [Mus musculus]	21.36	7	14	14	31	1.04433e+08	0.730973	23	11.7276	94.8108	21.36	22	31	1044	114.784	5.33838
6755580	survival motor neuron protein isoform 1 [Mus musculus]	9.38	1	1	1	1	6.10726e+06	0.730557	1		3.00443	9.38	1	1	288	31.2342	7.62061
6677691	reticulocalbin-1 precursor [Mus musculus]	19.69	1	5	5	9	4.97771e+07	0.729477	6	51.1585	18.21	19.69	7	9	325	38.0896	4.84326
7949005	ATP synthase-coupling factor 6, mitochondrial precursor [Mus musculus]	43.52	1	4	4	7	1.25254e+08	0.728186	4	8.27816	22.8547	43.52	5	7	108	12.4886	9.36377
21313618	coiled-coil-helix-coiled-coil-helix domain-containing protein 3, mitochondrial precursor [Mus musculus]	15.86	3	3	3	7	3.94422e+07	0.72784	5	14.497	15.1125	15.86	5	7	227	26.3182	8.36768
31980744	ATP synthase subunit g, mitochondrial [Mus musculus]	18.45	1	1	1	2	4.54406e+07	0.727158	2	33.4311	3.89919	18.45	2	2	103	11.4172	9.74463
295148135	ADP-ribosylation factor GTPase-activating protein 1 isoform d [Mus musculus]	26.59	7	4	4	11	7.35015e+06	0.726716	4	19.1589	23.91	26.59	5	11	361	39.3456	5.24951
568992124	PREDICTED: MKL (megakaryoblastic leukemia)/myocardin-like 1 isoform X1 [Mus musculus]	1.59	3	1	1	1	4.13002e+06	0.72533	1		2.6576	1.59	1	1	879	94.0833	5.73193
158937298	elongator complex protein 1 [Mus musculus]	1.43	1	1	1	1	5.49103e+06	0.724799	1		3.61506	1.43	1	1	1333	149.489	5.99854
126722910	sorting nexin-27 isoform 2 [Mus musculus]	8.94	3	2	2	2	853910	0.723956	1		4.99239	8.94	2	2	526	59.4965	6.23975
568942929	PREDICTED: oxysterol-binding protein-related protein 3 isoform X8 [Mus musculus]	6.78	7	3	3	6	1.16013e+07	0.723062	3	28.9472	16.7599	6.78	4	6	723	81.9099	6.44287
568975390	PREDICTED: luc7-like protein 3 isoform X2 [Mus musculus]	12.96	3	3	3	7	2.14169e+07	0.72074	4	44.6326	22.1457	12.96	5	7	432	51.4191	9.77393
568995350	PREDICTED: DNA-directed RNA polymerases I, II, and III subunit RPABC3 isoform X2 [Mus musculus]	14.91	4	2	2	2	9.24911e+06	0.719872	2	8.43295	2.30125	14.91	2	2	114	12.9504	4.58936
568997209	PREDICTED: amyloid beta A4 protein isoform X2 [Mus musculus]	2.08	7	1	1	1	6.19109e+06	0.719674	1		2.33898	2.08	1	1	576	65.2454	4.81787
165972305	syntaxin-binding protein 1 isoform b [Mus musculus]	2.19	2	1	1	1	4.60283e+06	0.718563	1		2.13415	2.19	1	1	594	67.5259	6.96143
83649715	serine/threonine-protein kinase BRSK1 isoform 1 [Mus musculus]	2.57	1	1	1	1	1.54946e+07	0.717887	1		2.54835	2.57	1	1	778	85.1018	9.31982
568980681	PREDICTED: sec1 family domain-containing protein 1 isoform X1 [Mus musculus]	11.54	2	3	3	6	9.64489e+06	0.717134	2	10.0987	19.466	11.54	3	6	390	43.9705	5.87158
13386276	RNA polymerase II-associated protein 3 [Mus musculus]	6.97	1	2	2	3	1.34604e+07	0.716844	2	0.872132	10.2168	6.97	2	3	660	74.05	7.98682
78214312	ATP synthase F(0) complex subunit B1, mitochondrial precursor [Mus musculus]	17.58	1	4	4	5	7.42443e+07	0.715193	4	27.2999	10.4227	17.58	4	5	256	28.9304	9.05615
8567340	coatomer subunit gamma-2 [Mus musculus]	3.33	1	1	1	1	2.05084e+06	0.714882	1		3.23985	3.33	1	1	871	97.6175	5.79541
254540183	putative helicase MOV-10 isoform b [Mus musculus]	7.87	2	5	5	8	1.75014e+07	0.713826	5	23.0098	19.0302	7.87	5	8	1004	113.512	9.01221
167234435	echinoderm microtubule-associated protein-like 4 isoform 1 [Mus musculus]	3.24	12	2	2	2	3.8238e+06	0.713635	1		4.35742	3.24	2	2	988	109.903	6.49365
257096005	exosome complex component CSL4 isoform 2 [Mus musculus]	10.39	3	1	1	2	1.61669e+07	0.713612	1		7.62241	10.39	1	2	154	16.7834	6.29053
21312564	calponin-3 [Mus musculus]	54.24	1	10	11	35	1.75613e+08	0.713529	13	7.41978	99.7359	54.24	17	35	330	36.4058	5.71924
188497650	malectin precursor [Mus musculus]	14.78	1	4	4	7	2.67041e+07	0.712874	3	15.7695	22.6023	14.78	5	7	291	32.3218	6.04932
595582117	bifunctional polynucleotide phosphatase/kinase isoform c [Mus musculus]	4.28	8	1	1	1	3.73155e+06	0.71263	1		2.5711	4.28	1	1	304	33.6351	7.7085
45504394	integrin beta-1 precursor [Mus musculus]	18.42	1	10	10	39	1.05942e+08	0.712222	19	13.9222	105.763	18.42	16	39	798	88.1733	5.93506
229892322	NADH-ubiquinone oxidoreductase 75 kDa subunit, mitochondrial precursor [Mus musculus]	10.45	1	4	4	8	1.63755e+07	0.71163	4	30.9687	25.3061	10.45	5	8	727	79.7256	5.71924
20070412	ATP synthase subunit O, mitochondrial precursor [Mus musculus]	50.7	1	7	7	14	1.79649e+08	0.711621	10	12.8125	35.2585	50.7	11	14	213	23.3487	9.99365
239985488	phosphatase and actin regulator 4 isoform 2 [Mus musculus]	6.3	4	2	2	3	5.07403e+06	0.710648	2	0.719696	7.4277	6.3	2	3	667	73.3563	6.37939
255918149	DNA replication licensing factor MCM4 [Mus musculus]	22.39	1	13	13	27	6.88891e+07	0.709989	14	21.892	75.1927	22.39	17	27	862	96.6756	7.1958
569003015	PREDICTED: gamma-soluble NSF attachment protein isoform X3 [Mus musculus]	16.44	3	2	2	2	1627847	0.709972	1		6.47346	16.44	2	2	225	24.9994	4.89404
29244556	mannose-1-phosphate guanyltransferase beta [Mus musculus]	3.33	1	1	1	1	5.23371e+06	0.709629	1		1.76496	3.33	1	1	360	39.8906	6.7417
548961241	la-related protein 4 isoform 3 [Mus musculus]	8.79	6	4	4	6	5.65072e+06	0.708017	5	108.497	7.09194	8.79	5	6	660	73.4625	7.53271
241982740	metaxin-1 isoform 1 [Mus musculus]	15.4	3	5	5	7	1.58165e+07	0.707828	4	44.216	17.0812	15.4	7	7	461	51.3095	9.59814
110835723	putative pre-mRNA-splicing factor ATP-dependent RNA helicase DHX15 isoform 2 [Mus musculus]	21.76	2	11	11	25	5.16914e+07	0.707791	17	19.2036	60.3438	21.76	18	25	795	90.9492	7.45947
165932270	splicing factor 3A subunit 1 [Mus musculus]	6.57	1	3	3	7	2.69644e+07	0.707235	4	23.5445	20.9489	6.57	4	7	791	88.4894	5.22412
228008307	succinate dehydrogenase cytochrome b560 subunit, mitochondrial precursor [Mus musculus]	7.1	2	1	1	1	14134546	0.706906	1		2.89647	7.1	1	1	169	18.3699	9.93506
568947357	PREDICTED: protein arginine N-methyltransferase 1 isoform X1 [Mus musculus]	40.64	6	10	10	19	1.62693e+08	0.706575	12	25.0009	59.8098	40.64	13	19	342	39.4215	5.8335
6678055	small nuclear ribonucleoprotein Sm D1 [Mus musculus]	54.62	1	4	4	10	5.68175e+07	0.706344	4	14.7374	21.7182	54.62	5	10	119	13.2734	11.561
568934388	PREDICTED: LETM1 and EF-hand domain-containing protein 1, mitochondrial isoform X1 [Mus musculus]	11.81	2	4	4	8	1.79475e+07	0.706032	5	24.4745	18.8197	11.81	5	8	559	63.1846	5.14795
568946281	PREDICTED: cleft lip and palate transmembrane protein 1 homolog isoform X1 [Mus musculus]	15.84	2	4	4	7	2.69895e+07	0.705693	5	14.867	16.5322	15.84	5	7	562	64.7866	6.0874
225007607	protein kish-A precursor [Mus musculus]	12.5	1	1	1	2	8.28882e+06	0.704016	2	85.666	2.62224	12.5	2	2	72	8.06835	8.95361
31712002	enhancer of mRNA-decapping protein 4 isoform 2 [Mus musculus]	7.19	6	6	6	8	2.14751e+07	0.702479	6	80.8561	20.4871	7.19	7	8	1390	150.559	5.68115
568975126	PREDICTED: heterogeneous nuclear ribonucleoprotein H isoform X9 [Mus musculus]	35.2	9	4	10	42	2.66899e+08	0.702022	7	17.4782	123.262	35.2	16	42	429	47.0274	6.34131
20452462	tetratricopeptide repeat protein 1 [Mus musculus]	12.67	1	2	2	6	1.48683e+07	0.701797	2	52.4	17.7186	12.67	3	6	292	33.242	5.0083
9790217	small acidic protein [Mus musculus]	21.55	2	2	2	10	6.06264e+07	0.701566	2	11.6138	31.4651	21.55	3	10	181	20.0341	4.81787
56119162	mediator of RNA polymerase II transcription subunit 31 [Mus musculus]	12.98	1	1	1	2	2.95553e+06	0.698942	1		8.73022	12.98	1	2	131	15.761	8.54346
6679821	protein farnesyltransferase/geranylgeranyltransferase type-1 subunit alpha [Mus musculus]	6.9	1	2	2	3	4.9187e+06	0.698167	3	86.6398	6.52043	6.9	2	3	377	43.9859	4.93213
18250288	UPF0556 protein C19orf10 homolog precursor [Mus musculus]	12.65	1	2	2	3	4.50453e+07	0.697815	3	27.5684	7.7468	12.65	3	3	166	17.971	6.78564
226246593	actin-related protein 10 [Mus musculus]	4.32	1	1	1	2	1.70108e+07	0.697749	1		8.09809	4.32	1	2	417	46.1783	7.60596
161353449	RNA-binding protein 25 [Mus musculus]	4.89	3	2	2	4	1.40378e+07	0.697736	3	1.69041	9.3736	4.89	3	4	838	99.4912	6.31592
124249077	DNA-directed RNA polymerases I, II, and III subunit RPABC1 [Mus musculus]	14.76	1	2	2	2	5.43533e+06	0.697211	1		6.06161	14.76	2	2	210	24.5547	5.94775
125490378	nuclear autoantigenic sperm protein isoform 2 [Mus musculus]	29.37	3	11	11	33	3.23324e+07	0.695836	14	46.3267	72.5225	29.37	16	33	773	83.9617	4.37354
19263324	methylosome subunit pICln [Mus musculus]	27.8	1	4	4	9	1.80447e+07	0.695625	2	95.3938	22.1558	27.8	5	9	241	26.5061	4.11963
357394970	phosphatidylinositol-binding clathrin assembly protein isoform 6 [Mus musculus]	7.54	18	2	2	3	1.18994e+07	0.694846	3	3.96969	5.746	7.54	3	3	597	64.607	9.01221
569018534	PREDICTED: protein tyrosine phosphatase type IVA 2 isoform X1 [Mus musculus]	9.15	2	1	1	1	5.61816e+06	0.694474	1		2.00867	9.15	1	1	142	16.3563	8.646
6671565	AP-3 complex subunit delta-1 [Mus musculus]	0.92	2	1	1	1	3.2134e+06	0.692504	1		1.62004	0.92	1	1	1199	134.996	7.37158
124487333	peptidyl-prolyl cis-trans isomerase G [Mus musculus]	1.86	1	1	1	3	3.31051e+06	0.69089	2	14.2586	5.76417	1.86	2	3	752	88.2719	10.272
568994458	PREDICTED: AP-2 complex subunit mu isoform X1 [Mus musculus]	13.39	2	4	4	4	3.40096e+07	0.690475	4	36.3637	11.8209	13.39	4	4	433	49.3579	9.53955
39204553	chromodomain-helicase-DNA-binding protein 4 [Mus musculus]	5.64	18	5	5	6	1.23101e+07	0.690294	3	15.6862	16.1266	5.64	6	6	1915	217.614	5.80811
551894048	fatty acyl-CoA reductase 1 isoform 2 [Mus musculus]	16.89	2	6	6	12	8.76213e+07	0.690112	7	12.9501	30.143	16.89	10	12	515	59.2587	9.12939
134031957	BRCA2 and CDKN1A-interacting protein [Mus musculus]	3.8	1	1	1	1	7.71667e+06	0.689085	1		2.22988	3.8	1	1	316	35.9195	4.44971
38348566	H1 histone family, member X [Mus musculus]	11.7	1	2	2	2	2.34157e+07	0.689049	2	14.7629	4.38853	11.7	2	2	188	20.1391	11.2241
568930405	PREDICTED: GDH/6PGL endoplasmic bifunctional protein isoform X5 [Mus musculus]	2.35	7	1	1	1	4.32073e+06	0.68828	1		2.47465	2.35	1	1	680	75.693	7.29834
19111162	transmembrane 9 superfamily member 3 precursor [Mus musculus]	2.04	1	1	1	2	3.90287e+07	0.687698	2	22.3213	5.81898	2.04	1	2	587	67.4999	7.21045
254675279	tight junction protein ZO-1 isoform 2 [Mus musculus]	3.44	11	3	3	6	7.32447e+06	0.687367	3	63.9207	12.8218	3.44	4	6	1685	188.736	6.66846
569001849	PREDICTED: structural maintenance of chromosomes flexible hinge domain-containing protein 1 isoform X1 [Mus musculus]	3.02	2	4	4	5	9.43562e+06	0.686155	5	31.0659	8.14018	3.02	5	5	1756	197.998	7.38623
161484656	peptidyl-prolyl cis-trans isomerase FKBP8 isoform b [Mus musculus]	15.17	4	4	4	9	4.87368e+07	0.685805	5	2.99361	23.7495	15.17	6	9	402	43.5013	5.16064
568974947	PREDICTED: dnaJ homolog subfamily C member 7 isoform X4 [Mus musculus]	3.47	5	1	1	2	9759846	0.684492	1		5.24942	3.47	2	2	432	48.4809	8.36768
76880494	ubiquitin-protein ligase E3A isoform 2 [Mus musculus]	6.78	5	3	3	9	1.35287e+07	0.683869	5	18.5618	33.028	6.78	4	9	870	99.7557	5.08447
339895744	collagen alpha-3(VI) chain isoform 1 precursor [Mus musculus]	4.29	2	8	8	13	9.15083e+06	0.682879	9	61.7241	33.7327	4.29	10	13	3284	353.715	6.93213
568991739	PREDICTED: 5'-AMP-activated protein kinase subunit gamma-1 isoform X1 [Mus musculus]	6.35	2	1	1	1	383228	0.682581	1		2.622	6.35	1	1	299	34.0843	8.646
568942841	PREDICTED: nucleoporin 205 isoform X5 [Mus musculus]	2.33	6	1	1	6	5.84617e+06	0.682198	1		6.52794	2.33	1	6	1203	135.901	6.53662
6755110	procollagen-lysine,2-oxoglutarate 5-dioxygenase 3 precursor [Mus musculus]	10.53	3	5	5	13	2.31116e+07	0.680071	7	21.7864	37.484	10.53	9	13	741	84.8686	6.22705
568922607	PREDICTED: OTU domain-containing protein 7B isoform X10 [Mus musculus]	2.54	3	1	1	2	4.03011e+06	0.6777	1		3.15813	2.54	1	2	748	82.3844	7.43018
551894157	U1 small nuclear ribonucleoprotein A [Mus musculus]	14.63	2	2	2	3	4.70988e+07	0.677422	2	37.0181	8.77386	14.63	2	3	287	31.8145	9.80322
6680836	calreticulin precursor [Mus musculus]	52.88	1	16	16	65	9.78629e+08	0.6759	33	18.6427	203.804	52.88	23	65	416	47.9649	4.48779
19526463	endoplasmic reticulum resident protein 29 precursor [Mus musculus]	26.72	1	5	5	11	6.13153e+07	0.674151	7	87.8486	26.0639	26.72	8	11	262	28.8051	6.15088
356995868	spliceosome RNA helicase Ddx39b [Mus musculus]	35.75	1	6	10	31	1.10506e+08	0.672892	7	29.6865	75.0779	35.75	17	31	428	49.004	5.66846
23956110	U2 small nuclear ribonucleoprotein B'' [Mus musculus]	7.56	1	1	1	1	5.50106e+07	0.672124	1		2.38953	7.56	1	1	225	25.307	9.71533
568937032	PREDICTED: arginine/serine-rich coiled-coil protein 2 isoform X9 [Mus musculus]	4.27	6	1	1	3	5.24719e+06	0.67159	2	17.1092	9.53311	4.27	2	3	375	43.7788	11.4585
6754208	high mobility group protein B1 [Mus musculus]	59.07	8	9	11	34	8.83064e+08	0.670942	12	7.03831	104.548	59.07	15	34	215	24.8782	5.74463
6678938	DNA mismatch repair protein Msh2 [Mus musculus]	10.05	1	6	6	7	1.88511e+07	0.670581	4	15.5854	16.1235	10.05	6	7	935	104.085	5.96045
85540445	splicing factor 3B subunit 5 [Mus musculus]	17.44	1	1	1	3	26620747	0.669804	1		7.55911	17.44	2	3	86	10.1128	6.354
281182368	stromal interaction molecule 2 precursor [Mus musculus]	2.95	2	1	1	2	7.06662e+06	0.669618	1		6.26375	2.95	1	2	746	83.8722	6.78564
133892807	DNA ligase 1 [Mus musculus]	1.5	1	1	1	2	1.63698e+07	0.66956	2	31.881	5.73414	1.5	2	2	932	104.028	7.09326
242332593	ragulator complex protein LAMTOR1 [Mus musculus]	22.98	1	2	2	4	2.87179e+07	0.667455	3	13.4161	11.7767	22.98	3	4	161	17.7378	5.14795
568959885	PREDICTED: histone-arginine methyltransferase CARM1 isoform X1 [Mus musculus]	5.52	4	2	2	2	2.40156e+07	0.667376	1		2.05215	5.52	2	2	562	60.6658	6.56592
12963555	omega-amidase NIT2 [Mus musculus]	24.28	1	3	3	4	1.1366e+07	0.667375	1		11.0698	24.28	4	4	276	30.4826	6.90283
30794474	28S ribosomal protein S7, mitochondrial precursor [Mus musculus]	12.81	1	2	2	2	1.91667e+07	0.666556	2	25.3053	5.53033	12.81	2	2	242	28.0447	9.93506
254039646	CTTNBP2 N-terminal-like protein [Mus musculus]	2.35	1	1	1	2	3.25285e+06	0.665897	2	173.56	3.90045	2.35	2	2	638	69.7985	7.7085
568909810	PREDICTED: CLIP-associating protein 1 isoform X26 [Mus musculus]	4.12	50	3	3	4	5.15859e+06	0.664703	3	36.466	8.25073	4.12	3	4	1383	151.679	9.1001
6679201	platelet-activating factor acetylhydrolase IB subunit gamma [Mus musculus]	14.22	1	2	2	9	8.98095e+06	0.661918	4	35.321	19.3875	14.22	3	9	232	25.8373	6.93213
21312352	superkiller viralicidic activity 2-like 2 [Mus musculus]	1.92	1	1	1	1	942202	0.659927	1		2.1591	1.92	1	1	1040	117.561	6.40479
568996697	PREDICTED: mediator of RNA polymerase II transcription subunit 15 isoform X7 [Mus musculus]	2.68	11	1	1	1	7.9399e+06	0.65982	1		2.83716	2.68	1	1	635	71.3532	9.14404
6678832	DNA replication licensing factor MCM6 [Mus musculus]	32.52	1	18	18	38	8.36374e+07	0.659131	19	31.565	97.5441	32.52	27	38	821	92.809	5.45264
21312658	zinc finger protein 706 [Mus musculus]	14.47	1	1	1	1	3.93618e+07	0.658084	1		2.07552	14.47	1	1	76	8.49245	10.0083
569003540	PREDICTED: treacle protein isoform X3 [Mus musculus]	7	5	5	5	7	2.07598e+07	0.657873	4	12.5648	11.0982	7	5	7	1272	130.105	9.37842
568992012	PREDICTED: transcription and mRNA export factor ENY2 isoform X1 [Mus musculus]	17.71	2	1	1	1	12237625	0.655119	1		2.63692	17.71	1	1	96	10.977	9.12939
568960273	PREDICTED: B cell CLL/lymphoma 9-like isoform X7 [Mus musculus]	1.65	4	1	1	2	1.84767e+06	0.653237	1		2.46431	1.65	1	2	1457	152.538	7.78174
267844806	coiled-coil-helix-coiled-coil-helix domain-containing protein 6, mitochondrial isoform 2 [Mus musculus]	6.53	2	1	1	1	4628306	0.653082	1		2.71723	6.53	1	1	245	26.3716	8.6167
31981269	glutaredoxin-3 [Mus musculus]	16.62	2	4	4	6	2.34248e+07	0.652396	4	24.4315	14.5438	16.62	5	6	337	37.7544	5.59229
254911131	elongation factor Tu, mitochondrial isoform 2 [Mus musculus]	22.53	3	8	8	23	9.01145e+07	0.651918	12	18.4779	61.1918	22.53	14	23	435	47.1926	7.73779
170295840	transcription intermediary factor 1-beta [Mus musculus]	25.18	1	9	9	20	7.6739e+07	0.648165	8	31.1941	48.1668	25.18	12	20	834	88.7905	5.77002
568921955	PREDICTED: kin of IRRE-like protein 1 isoform X3 [Mus musculus]	4.33	4	2	2	2	4.00887e+06	0.648065	1		4.38921	4.33	2	2	762	84.1152	5.66846
146149191	SNW domain-containing protein 1 [Mus musculus]	2.8	1	1	1	1	8.90494e+06	0.644777	1		0	2.8	1	1	536	61.4235	9.48096
15805016	ubiquilin-4 [Mus musculus]	10.74	2	2	4	8	7.092e+07	0.642983	2	29.1276	17.0392	10.74	6	8	596	63.4652	5.03369
459683864	heterogeneous nuclear ribonucleoprotein R isoform a [Mus musculus]	8.86	4	2	5	6	9.19097e+07	0.642453	2	55.4567	16.6543	8.86	6	6	632	70.8442	8.1333
31981693	vasorin precursor [Mus musculus]	2.67	1	1	1	2	2.09475e+06	0.640265	1		3.67662	2.67	2	2	673	72.2158	7.07861
13386062	apolipoprotein O-like precursor [Mus musculus]	16.6	2	3	3	5	1.60731e+07	0.638909	3	20.9302	13.7983	16.6	4	5	265	29.2422	9.30518
568982851	PREDICTED: histone H2A type 2-A, partial [Mus musculus]	27.78	15	3	3	8	1.17161e+08	0.636898	4	25.3923	21.7435	27.78	4	8	126	13.7357	10.7407
568958751	PREDICTED: hypoxia up-regulated protein 1 isoform X4 [Mus musculus]	19.24	2	11	11	20	2.31624e+07	0.636567	10	33.1794	59.5529	19.24	13	20	998	110.984	5.17334
30424711	active regulator of SIRT1 [Mus musculus]	12.59	1	1	1	1	5.9967e+06	0.63648	1		2.40351	12.59	1	1	143	15.9676	10.8286
568990441	PREDICTED: zinc finger RNA-binding protein isoform X4 [Mus musculus]	3.82	5	2	2	3	3.09879e+06	0.636225	1		9.75212	3.82	2	3	889	95.8912	9.14404
19387848	peptidyl-tRNA hydrolase ICT1, mitochondrial [Mus musculus]	6.78	2	1	1	2	1.15164e+07	0.634896	1		5.42899	6.78	2	2	177	20.2647	10.6528
568972937	PREDICTED: clathrin interactor 1 isoform X3 [Mus musculus]	8.53	4	3	3	3	1.32228e+07	0.632825	3	212.628	5.44077	8.53	3	3	598	65.3716	6.771
36031035	structural maintenance of chromosomes protein 3 [Mus musculus]	4.6	1	4	4	4	6.46467e+06	0.630427	4	72.709	9.78181	4.6	4	4	1217	141.468	7.18115
12746422	exportin-7 [Mus musculus]	2.76	4	2	2	2	8.03822e+06	0.630082	1		5.98322	2.76	2	2	1087	123.731	6.37939
21703972	NAD-dependent malic enzyme, mitochondrial precursor [Mus musculus]	7.64	2	2	2	2	1.47772e+07	0.628541	2	10.5631	3.0841	7.64	2	2	589	65.7569	7.60596
283135194	manganese-transporting ATPase 13A1 [Mus musculus]	5.5	2	4	4	5	8.92362e+07	0.628055	3	286.717	14.2917	5.5	4	5	1200	132.303	8.03076
126506294	pre-rRNA-processing protein TSR1 homolog [Mus musculus]	5.11	1	3	3	5	1.9504e+07	0.625759	4	33.0392	15.0759	5.11	4	5	803	92.0467	6.99072
568938123	PREDICTED: transducin (beta)-like 2 isoform X2 [Mus musculus]	5.04	3	1	1	1	11222710	0.623903	1		2.81175	5.04	1	1	258	28.8694	8.36768
569008688	PREDICTED: probable ubiquitin carboxyl-terminal hydrolase FAF-X isoform X7 [Mus musculus]	8.95	4	1	16	41	2.21447e+07	0.623413	2	77.257	92.6396	8.95	24	41	2559	290.595	5.85889
30519943	sorting and assembly machinery component 50 homolog [Mus musculus]	9.38	1	3	3	3	1.23575e+07	0.622638	2	105.373	8.00998	9.38	3	3	469	51.8313	6.80029
651164671	neutral alpha-glucosidase AB isoform 2 precursor [Mus musculus]	43.43	2	1	26	60	1.60775e+08	0.620545	1		154.913	43.43	37	60	944	106.844	6.06201
165905605	3'-5' exoribonuclease 1 [Mus musculus]	12.17	1	2	2	2	7.01743e+06	0.619856	2	24.3644	4.71194	12.17	2	2	345	39.526	8.1626
254281178	Golgi to ER traffic protein 4 homolog isoform 2 [Mus musculus]	5.47	2	1	1	2	2.4476e+07	0.619641	1		5.90668	5.47	2	2	274	30.5401	4.98291
188219567	cell growth-regulating nucleolar protein [Mus musculus]	31.96	2	6	6	16	3.82818e+07	0.619489	9	13.9175	27.6511	31.96	8	16	388	43.7085	9.49561
13385168	cytochrome b-c1 complex subunit Rieske, mitochondrial [Mus musculus]	7.66	1	1	1	1	879489	0.618547	1		2.75456	7.66	1	1	274	29.3492	8.70459
594542444	UDP-N-acetylglucosamine--peptide N-acetylglucosaminyltransferase 110 kDa subunit isoform 2 [Mus musculus]	6.18	2	4	4	7	44663676	0.617773	5	9.20904	17.3627	6.18	6	7	1036	115.659	6.65381
568947246	PREDICTED: branched-chain-amino-acid aminotransferase, mitochondrial isoform X3 [Mus musculus]	4.1	3	1	1	1	23538787	0.616538	1		2.19038	4.1	1	1	244	26.9708	8.35303
13385484	ATP synthase subunit epsilon, mitochondrial [Mus musculus]	15.38	1	1	1	1	6.02298e+07	0.61361	1		2.68418	15.38	1	1	52	5.83415	10.0083
555943687	NAD kinase 2, mitochondrial isoform 3 [Mus musculus]	4.42	4	1	1	1	6.20028e+06	0.612593	1		3.57077	4.42	1	1	385	43.2823	8.85107
194363766	GTPase HRas isoform 2 [Mus musculus]	13.3	9	1	1	1	3.91363e+06	0.612397	1		2.2674	13.3	1	1	188	20.8673	5.41455
568931866	PREDICTED: mRNA turnover protein 4 homolog isoform X2 [Mus musculus]	13.54	5	2	2	2	1.61616e+07	0.611282	1		4.60262	13.54	2	2	192	22.045	5.73193
568921073	PREDICTED: fibronectin type III domain-containing protein 3B isoform X6 [Mus musculus]	1.67	2	1	1	2	3.36847e+06	0.605629	1		5.26008	1.67	1	2	1139	125.316	6.60986
66730553	nuclear fragile X mental retardation-interacting protein 2 [Mus musculus]	3.9	1	2	2	2	4.31434e+06	0.605556	1		4.23236	3.9	2	2	692	75.6107	8.70459
530537251	26S proteasome non-ATPase regulatory subunit 4 isoform 1 [Mus musculus]	20.05	2	1	5	9	8.51889e+07	0.60459	1		24.036	20.05	8	9	379	41.0203	4.79248
568956565	PREDICTED: NEDD8-activating enzyme E1 regulatory subunit isoform X1 [Mus musculus]	11.57	2	4	4	7	1.7671e+07	0.598981	4	66.6688	18.0949	11.57	5	7	510	57.5835	5.84619
569020304	PREDICTED: vacuolar protein sorting-associated protein 52 homolog isoform X2 [Mus musculus]	2.9	3	1	1	1	1.59374e+06	0.596724	1		2.03178	2.9	1	1	482	53.8048	5.36377
55925589	U4/U6 small nuclear ribonucleoprotein Prp4 [Mus musculus]	6.91	2	3	3	4	8.1255e+06	0.595738	3	47.2083	9.93174	6.91	3	4	521	58.3333	7.28369
569020330	PREDICTED: negative elongation factor E isoform X1 [Mus musculus]	12.46	3	2	2	3	3.43616e+06	0.592672	2	23.8635	7.1394	12.46	2	3	305	34.6284	9.49561
11612515	homocysteine-responsive endoplasmic reticulum-resident ubiquitin-like domain member 1 protein [Mus musculus]	6.65	2	1	1	3	5.58264e+06	0.591617	1		4.83729	6.65	1	3	391	43.8796	5.52881
13385994	small nuclear ribonucleoprotein G [Mus musculus]	15.79	1	1	1	1	1.01584e+07	0.591339	1		2.96763	15.79	1	1	76	8.49043	8.88037
34610233	reticulon-4 isoform B1 [Mus musculus]	59.55	3	1	10	37	2.98932e+08	0.588131	2	98.4073	94.4671	59.55	16	37	356	38.3801	4.77979
568995250	PREDICTED: E3 ubiquitin-protein ligase DZIP3 isoform X2 [Mus musculus]	2.8	4	1	1	2	3.21232e+06	0.585665	1		5.82691	2.8	1	2	857	98.2089	5.85889
6680229	high mobility group protein B2 [Mus musculus]	37.14	1	5	7	19	4.75283e+08	0.585594	9	25.1834	55.6401	37.14	11	19	210	24.1469	7.31299
568973494	PREDICTED: ubiquitin-conjugating enzyme E2 O isoform X2 [Mus musculus]	3.01	3	1	1	1	8.82329e+06	0.585396	1		3.12748	3.01	1	1	731	80.5438	4.76709
568951221	PREDICTED: signal peptidase complex subunit 2 isoform X1 [Mus musculus]	10	2	1	1	1	6.21647e+07	0.58335	1		3.68945	10	1	1	190	21.9833	8.20654
86613790	collagen alpha-2(V) chain precursor [Mus musculus]	3.94	1	3	3	4	5.29733e+06	0.582965	1		9.92755	3.94	4	4	1497	144.929	6.69775
124244096	U4/U6.U5 tri-snRNP-associated protein 1 [Mus musculus]	4.47	1	2	2	2	4.33354e+06	0.578898	1		6.32002	4.47	2	2	806	90.8304	5.8208
568922938	PREDICTED: TBC1 domain containing kinase isoform X1 [Mus musculus]	0.93	2	1	1	1	1.75967e+07	0.578153	1		0	0.93	1	1	754	84.8486	5.68115
228480232	U2 small nuclear ribonucleoprotein A' [Mus musculus]	9.02	1	2	2	4	3.7309e+07	0.576237	3	14.585	10.4408	9.02	3	4	255	28.3401	8.6167
29789128	28S ribosomal protein S30, mitochondrial [Mus musculus]	2.71	1	1	1	1	1.18376e+07	0.575083	1		3.41133	2.71	1	1	442	49.908	9.37842
548962104	plexin-B2 precursor [Mus musculus]	9.17	1	9	9	12	1.6073e+07	0.573729	3	0.358198	29.0397	9.17	10	12	1842	206.099	5.87158
46560565	SEC24 related gene family, member D [Mus musculus]	5.52	1	3	3	3	1.2933e+07	0.573269	3	13.1876	8.79981	5.52	3	3	1032	112.603	7.18115
568892520	PREDICTED: 60S ribosomal protein L28-like [Mus musculus]	5.84	3	1	1	1	1.61323e+08	0.568902	1		1.72672	5.84	1	1	137	15.7396	11.9272
29568084	sorting nexin-9 [Mus musculus]	13.61	2	4	4	4	2.38004e+07	0.568798	2	12.6052	10.1094	13.61	4	4	595	66.5036	5.51611
6679941	growth arrest-specific protein 1 [Mus musculus]	22.66	1	4	4	9	6.89172e+06	0.568677	4	43.6089	25.4787	22.66	7	9	384	40.3496	7.10791
568933592	PREDICTED: EMILIN-1 isoform X2 [Mus musculus]	6.27	3	3	3	5	2.39942e+06	0.567937	2	18.4331	13.2334	6.27	4	5	814	85.6194	4.97021
124248572	prefoldin subunit 3 [Mus musculus]	41.84	1	8	8	14	4.04614e+07	0.567665	7	134.235	33.7347	41.84	12	14	196	22.4214	6.27783
157266324	mediator of RNA polymerase II transcription subunit 7 [Mus musculus]	9.44	1	1	1	4	2.47927e+06	0.567647	1		10.0186	9.44	1	4	233	27.1877	5.65576
134288853	neurogenic locus notch homolog protein 2 precursor [Mus musculus]	1.62	1	2	2	2	4.19412e+06	0.566827	2	45.943	4.18839	1.62	2	2	2473	265.454	5.22412
31543694	sphingosine-1-phosphate lyase 1 [Mus musculus]	12.5	1	4	4	6	5.96102e+07	0.566012	1		15.8812	12.5	4	6	568	63.6357	9.1001
9625037	rho-related GTP-binding protein RhoG precursor [Mus musculus]	25.65	1	3	3	4	1.08439e+07	0.559541	3	102.163	11.1029	25.65	3	4	191	21.2949	8.11865
34328108	collagen alpha-1(I) chain precursor [Mus musculus]	39.37	1	27	27	81	1.17864e+08	0.558981	32	34.4643	234.994	39.37	38	81	1453	137.948	5.84619
568934565	PREDICTED: sister chromatid cohesion protein PDS5 homolog A isoform X4 [Mus musculus]	8.26	4	5	5	13	9.10082e+06	0.558376	5	5.30544	30.2972	8.26	6	13	1150	128.998	8.1333
247494234	DnaJ (Hsp40) homolog, subfamily C, member 13 [Mus musculus]	3.17	3	4	4	8	3.22047e+06	0.556905	4	77.8079	21.3461	3.17	5	8	2243	254.278	6.771
569004620	PREDICTED: pre-mRNA 3' end processing protein WDR33 isoform X4 [Mus musculus]	1.93	4	1	1	1	9332150	0.555949	1		2.87966	1.93	1	1	1298	141.594	9.18799
33563292	PHD finger protein 6 isoform 1 [Mus musculus]	4.95	1	1	1	1	1.31265e+07	0.554373	1		2.50077	4.95	1	1	364	41.113	8.73389
568923199	PREDICTED: far upstream element-binding protein 1 isoform X15 [Mus musculus]	15.31	16	6	6	11	4.66633e+07	0.553808	4	23.7422	29.1637	15.31	9	11	640	67.1544	7.60596
161353506	serpin H1 precursor [Mus musculus]	61.63	1	20	20	89	8.39993e+08	0.55233	51	12.004	233.436	61.63	36	89	417	46.5042	8.82178
67906177	protein transport protein Sec23A [Mus musculus]	10.46	1	3	5	12	2.11759e+07	0.552273	3	73.9326	33.8396	10.46	6	12	765	86.1064	7.07861
28201956	mRNA export factor [Mus musculus]	3.8	1	1	1	1	1.28238e+07	0.552212	1		0	3.8	1	1	368	40.9389	7.82568
13386338	ras-related protein Rap-2b precursor [Mus musculus]	8.74	1	1	1	1	1.51112e+07	0.548533	1		2.84857	8.74	1	1	183	20.4912	4.80518
31981830	cytochrome c oxidase subunit 7A2, mitochondrial precursor [Mus musculus]	27.71	1	2	2	3	7.28712e+07	0.546668	3	1.5915	8.73054	27.71	3	3	83	9.28496	10.272
153791358	splicing factor 3B subunit 1 [Mus musculus]	13.42	3	9	9	14	3.94603e+07	0.543985	8	18.8467	32.9253	13.42	10	14	1304	145.738	7.09326
23956220	DCN1-like protein 5 [Mus musculus]	8.86	3	2	2	2	2.93384e+06	0.541231	1		4.63114	8.86	2	2	237	27.5607	5.43994
120407050	nucleolar protein 58 [Mus musculus]	8.58	2	3	3	5	1.24672e+07	0.540592	4	457.432	14.0031	8.58	4	5	536	60.3047	8.33838
6753390	cyclin-dependent kinase inhibitor 2A, isoform 3 isoform 1 [Mus musculus]	8.28	1	1	1	1	1.15134e+07	0.537017	1		2.371	8.28	1	1	169	19.2264	12.1616
262331526	gemin 4 [Mus musculus]	1.61	1	1	1	1	280051	0.536919	1		2.41609	1.61	1	1	1058	120.101	5.14795
164565411	collagen alpha-1(V) chain precursor [Mus musculus]	3.86	2	3	3	4	1.31391e+07	0.533796	3	81.8026	13.7527	3.86	3	4	1838	183.564	4.98291
568962890	PREDICTED: ubiquitin carboxyl-terminal hydrolase 4 isoform X3 [Mus musculus]	3.61	5	2	2	3	3.34493e+06	0.530994	1		4.99138	3.61	2	3	915	103.657	5.47803
568969734	PREDICTED: serine/threonine-protein phosphatase 4 regulatory subunit 3B isoform X2 [Mus musculus]	2.35	3	1	1	3	7.61197e+06	0.530518	2	61.4895	8.56817	2.35	2	3	724	82.6392	4.81787
569000356	PREDICTED: mitogen-activated protein kinase 14 isoform X2 [Mus musculus]	8.98	48	2	2	4	1.00671e+07	0.530038	1		9.03099	8.98	3	4	256	29.3932	7.89893
51491880	metastasis-associated protein MTA2 [Mus musculus]	8.98	2	3	3	7	7.91514e+06	0.527437	1		12.458	8.98	3	7	668	74.9827	9.67139
268370185	syntaxin-5 [Mus musculus]	5.07	1	1	1	3	8.32885e+06	0.52056	1		12.0865	5.07	1	3	355	39.6887	8.92432
72384374	nucleolar RNA helicase 2 [Mus musculus]	21.62	1	12	12	19	6.06762e+07	0.520245	14	32.5403	61.0724	21.62	15	19	851	93.4932	9.11475
218931165	procollagen-lysine,2-oxoglutarate 5-dioxygenase 2 isoform 2 precursor [Mus musculus]	11.13	2	5	5	11	9.1993e+06	0.520196	5	59.8142	16.7741	11.13	6	11	737	84.4346	6.88818
568951204	PREDICTED: AN1-type zinc finger protein 6 isoform X5 [Mus musculus]	5.41	2	1	1	2	6730645	0.519513	1		5.03932	5.41	1	2	222	23.9143	6.50732
6679573	transcriptional activator protein Pur-alpha [Mus musculus]	42.68	1	4	4	6	1.30496e+07	0.514213	2	117.579	7.34193	42.68	4	6	321	34.8624	6.44287
568994663	PREDICTED: leukocyte surface antigen CD47 isoform X6 [Mus musculus]	4.62	7	1	1	2	2.43115e+07	0.510647	1		6.15089	4.62	1	2	303	33.0758	8.63135
153792534	E3 SUMO-protein ligase RanBP2 [Mus musculus]	4.03	1	7	7	16	9.5049e+06	0.508524	7	52.4025	38.7122	4.03	9	16	3053	340.907	6.17627
569001954	PREDICTED: serine/arginine repetitive matrix protein 2 isoform X4 [Mus musculus]	10.57	4	14	14	33	1.90641e+08	0.499276	15	48.741	80.5557	10.57	20	33	2535	276.881	12.0298
569000487	PREDICTED: 39S ribosomal protein L2, mitochondrial isoform X2 [Mus musculus]	5.07	3	1	1	3	3.65475e+06	0.498891	2	5.90397	7.63189	5.07	2	3	276	30.4162	11.0044
9903609	thioredoxin, mitochondrial precursor [Mus musculus]	9.64	1	1	1	1	23036209	0.498757	1		2.02088	9.64	1	1	166	18.2436	7.89893
575501597	BRCA1-associated protein isoform 2 [Mus musculus]	3.39	4	1	1	1	1.4035e+06	0.495568	1		2.57108	3.39	1	1	443	50.976	5.42725
568907995	PREDICTED: nucleoprotein TPR isoform X1 [Mus musculus]	5.43	2	7	7	11	1.17013e+07	0.494467	6	27.8784	33.5547	5.43	8	11	2429	273.639	5.03369
568995358	PREDICTED: ubiquitin carboxyl-terminal hydrolase 7 isoform X4 [Mus musculus]	2.39	5	2	2	3	1.92524e+07	0.492969	3	11.7259	7.49181	2.39	3	3	1003	116.952	5.89697
126432554	protein arginine N-methyltransferase 6 [Mus musculus]	8.73	1	1	1	3	7.42981e+06	0.490208	1		11.3673	8.73	1	3	378	41.84	5.33838
13385918	polyadenylate-binding protein-interacting protein 2 [Mus musculus]	15.32	1	1	1	1	2.08806e+06	0.488379	1		3.00371	15.32	1	1	124	14.6907	4.11963
568950796	PREDICTED: vitamin K epoxide reductase complex subunit 1 isoform X1 [Mus musculus]	9.42	2	1	1	1	2.50294e+07	0.487979	1		3.26119	9.42	1	1	138	14.7907	9.26123
568920866	PREDICTED: YTH domain family protein 3 isoform X3 [Mus musculus]	11.8	4	3	3	8	9.95478e+06	0.487973	3	2.74374	19.7634	11.8	3	8	534	58.3482	9.23193
22165382	casein kinase I isoform alpha [Mus musculus]	3.69	7	1	1	2	9.37955e+06	0.487543	1		4.37764	3.69	2	2	325	37.5432	9.48096
111120329	collagen alpha-2(I) chain precursor [Mus musculus]	42.86	1	29	29	63	1.14527e+08	0.483639	36	30.939	177.672	42.86	40	63	1372	129.478	9.18799
6753484	collagen alpha-1(VI) chain precursor [Mus musculus]	8.49	1	4	4	6	1.2579e+07	0.480616	3	40.9916	19.3936	8.49	4	6	1025	108.422	5.36377
56711244	NADH dehydrogenase [ubiquinone] iron-sulfur protein 6, mitochondrial precursor [Mus musculus]	10.34	3	1	1	1	1.49346e+07	0.477831	1		2.21214	10.34	1	1	116	13.0117	8.646
595763503	SPARC isoform 2 precursor [Mus musculus]	25.91	2	3	3	3	2.96968e+07	0.476552	3	119.972	10.2115	25.91	3	3	301	34.2996	4.85596
268838948	BRISC and BRCA1-A complex member 1 [Mus musculus]	11.11	1	1	1	3	12602045	0.475776	1		5.61027	11.11	1	3	333	36.7696	4.55127
109150439	prolyl 3-hydroxylase 1 isoform 3 [Mus musculus]	7.5	4	3	3	4	7.09818e+06	0.472626	3	146.209	9.81961	7.5	3	4	560	64.0611	4.88135
226958438	protein quaking isoform 2 [Mus musculus]	4.08	4	1	1	1	4.49469e+06	0.472614	1		2.08075	4.08	1	1	319	35.1084	7.43018
30794476	cAMP-dependent protein kinase type I-alpha regulatory subunit [Mus musculus]	6.04	3	2	2	2	3.54446e+07	0.472361	1		4.57757	6.04	2	2	381	43.158	5.35107
6678219	tapasin isoform 2 precursor [Mus musculus]	3.23	2	1	1	1	4.11628e+06	0.465458	1		2.7464	3.23	1	1	465	49.7051	8.49951
568953498	PREDICTED: cell division cycle protein 16 homolog isoform X2 [Mus musculus]	13.12	2	3	3	5	7.9203e+06	0.465338	3	648.511	12.6671	13.12	3	5	526	60.2146	5.33838
21426823	histone H1.1 [Mus musculus]	19.25	1	2	4	12	3.84945e+08	0.461975	6	65.8711	30.3956	19.25	7	12	213	21.7719	10.9312
568939238	PREDICTED: sister chromatid cohesion protein PDS5 homolog B isoform X5 [Mus musculus]	1.66	6	1	1	2	1.24101e+07	0.453444	1		6.24612	1.66	1	2	1208	136.695	8.82178
158631246	NADH dehydrogenase [ubiquinone] 1 beta subcomplex subunit 11, mitochondrial [Mus musculus]	25.83	1	2	2	2	7.80866e+06	0.452613	1		6.15061	25.83	2	2	151	17.4326	5.22412
12746428	twisted gastrulation protein homolog 1 precursor [Mus musculus]	9.01	1	1	1	2	1.39809e+07	0.445193	1		5.23328	9.01	1	2	222	24.7833	5.50342
110625954	NADH dehydrogenase [ubiquinone] flavoprotein 2, mitochondrial isoform 1 precursor [Mus musculus]	12.1	2	2	2	2	1.76668e+07	0.435621	1		5.4781	12.1	2	2	248	27.2679	7.40088
568950434	PREDICTED: HIRA-interacting protein 3 isoform X1 [Mus musculus]	4.84	2	1	1	1	1.86767e+07	0.431177	1		3.19998	4.84	1	1	455	48.7615	6.12549
6754706	MARCKS-related protein [Mus musculus]	42	1	4	4	14	3.68974e+07	0.42563	3	39.1994	43.3086	42	5	14	200	20.1534	4.61475
568970351	PREDICTED: probable ATP-dependent RNA helicase DDX56 isoform X3 [Mus musculus]	2.67	4	1	1	1	4.30535e+06	0.422175	1		3.44346	2.67	1	1	525	58.2718	8.51416
568909143	PREDICTED: COP9 signalosome complex subunit 7b isoform X3 [Mus musculus]	6.75	2	1	1	1	5.41277e+06	0.41943	1		3.97725	6.75	1	1	252	28.8649	8.00146
21539593	interferon-induced transmembrane protein 3 [Mus musculus]	42.34	1	3	3	12	1.29472e+08	0.41813	6	6.06491	41.8909	42.34	5	12	137	14.9446	7.40088
33859596	prolyl 4-hydroxylase subunit alpha-1 precursor [Mus musculus]	32.77	4	10	10	17	4.7508e+07	0.414898	7	71.5812	46.6833	32.77	12	17	534	60.8718	5.89697
29789209	ribonucleoprotein PTB-binding 1 [Mus musculus]	11.1	1	4	4	4	1.04505e+07	0.413849	3	49.3392	10.7231	11.1	4	4	748	79.3328	8.71924
21703948	replication factor C subunit 4 [Mus musculus]	18.41	1	4	4	4	5.28596e+07	0.411164	2	2006.19	7.33067	18.41	4	4	364	39.8418	6.69775
6678824	induced myeloid leukemia cell differentiation protein Mcl-1 homolog [Mus musculus]	6.34	1	1	1	1	1.17631e+06	0.401497	1		2.44417	6.34	1	1	331	35.1954	6.20166
153791270	laminin subunit gamma-1 precursor [Mus musculus]	8.46	1	6	6	15	7.72675e+06	0.39198	5	49.6295	38.8401	8.46	7	15	1607	177.074	5.18604
72004262	NADH dehydrogenase [ubiquinone] iron-sulfur protein 5 [Mus musculus]	11.32	1	1	1	1	3.45684e+06	0.384049	1		2.14078	11.32	1	1	106	12.6393	8.92432
[truncated: 520 more rows]
